# Supplementary material for: Diversity in the Characteristics of Klebsiella pneumoniae ST101 of Human, Environmental, and Animal Origin
Source: Front Microbiol. 2022 Feb 10;13:838207. doi: 10.3389/fmicb.2022.838207 (PMC8866942; doi:10.3389/fmicb.2022.838207)
Supplement: Supplementary file 1 [file Table_1.xlsx]

## Sheet: Sheet1
Supplementary Table 1: Klebsiella pneumoniae ST101 sequence information and metadata.
Strain ID	File	Origin	Gbk/sample accession number	Run accession number	Source of isolation	Infection/screening	Infection type	Hospital ward	year	Country	latitude	longitude	Travel/hospitalized abroad	Region	Selection	Reference	ResFinder summary	PlasmidFinder summary	species	species_match	contig_count	N50	largest_contig	total_size	ambiguous_bases	QC_warnings	ST	virulence_score	resistance_score	num_resistance_classes	num_resistance_genes	Yersiniabactin	YbST	Colibactin	CbST	Aerobactin	AbST	Salmochelin	SmST	RmpADC	RmST	rmpA2	hypermucoidy yes/no	wzi	K_locus	K_locus_problems	K_locus_confidence	K_locus_identity	K_locus_missing_genes
27	27.fasta	Hospital	SAMN06917620/GCA_002235835	no SRA available	Urine	Infection	Urinary tract infection	N/S	2013	Italy	41.8719	12.5674		Southern Europe	NCBI	Rimoldi, S.G., Gentile, B., Pagani, C. et al. Whole genome sequencing for the molecular characterization of carbapenem-resistant Klebsiella pneumoniae strains isolated at the Italian ASST Fatebenefratelli Sacco Hospital, 2012–2014. BMC Infect Dis 17, 666 (2017). https://doi.org/10.1186/s12879-017-2760-7	,armA (100%),blaSHV-28 (99%),fosA (96%),fosA (96%),mph(E) (100%),msr(E) (100%),oqxA (99%),oqxB (98%)	,IncFIA(HI1) (98%),IncFIB(K) (100%),IncFII(K) (97%)	Klebsiella pneumoniae	strong	96	150951	423223	5867284	yes (19)	ambiguous_bases	ST101	1	0	3	3	ybt 9; ICEKp3	183-1LV	-	0	-	0	-	0	-	0	-	0	wzi137	KL17	?-	Good	99.98%	KL17_12_wcaJ,KL17_13_wcmZ
49	49.fasta	Hospital	SAMEA104590276/ERS2201558	ERR2303436	Rectal swab	Screening	NA	Neonatal intensive care unit	2014	Cambodia	12.5657	104.991		Southeast Asia	Pathogenwatch	Crellen T, Turner P, Pol S, et al. Transmission dynamics and control of multidrug-resistant Klebsiella pneumoniae in neonates in a developing country. Elife. 2019;8:e50468. Published 2019 Dec 3. doi:10.7554/eLife.50468	,aac(3)-IIa (99%),aac(6')-Ib-cr (100%),aac(6')-Ib-cr (100%),aph(3'')-Ib (100%),aph(6)-Id (100%),blaCTX-M-15 (100%),blaOXA-1 (100%),blaSHV-28 (99%),blaTEM-1B (100%),catB3 (100%),dfrA14 (99%),fosA (96%),oqxA (99%),oqxB (98%),qnrB1 (100%),sul2 (100%)	,Col440I (90%),IncFIB(K) (99%),IncFII(pKP91) (95%)	Klebsiella pneumoniae	strong	120	102965	267843	5449994	yes (709)	ambiguous_bases	ST101	0	1	7	11	-	0	-	0	-	0	-	0	-	0	-	0	wzi137	unknown (best match = KL17)	?-	None	99.80%	KL17_07_wzy,KL17_08_wctR,KL17_09_wctS,KL17_11_wctU,KL17_12_wcaJ,KL17_13_wcmZ
57	57.fasta	Hospital	SAMEA104590284 /ERS2201566	ERR2303444	Rectal swab	Screening	NA	Neonatal intensive care unit	2014	Cambodia	12.5657	104.991		Southeast Asia	Pathogenwatch	Crellen T, Turner P, Pol S, et al. Transmission dynamics and control of multidrug-resistant Klebsiella pneumoniae in neonates in a developing country. Elife. 2019;8:e50468. Published 2019 Dec 3. doi:10.7554/eLife.50468	,aac(3)-IIa (99%),aac(6')-Ib-cr (100%),aac(6')-Ib-cr (100%),aph(3'')-Ib (100%),aph(6)-Id (100%),blaCTX-M-15 (100%),blaOXA-1 (100%),blaSHV-28 (99%),blaTEM-1B (100%),catB3 (100%),dfrA14 (99%),fosA (96%),oqxA (99%),oqxB (98%),qnrB1 (100%),sul2 (100%)	,Col440I (90%),IncFIB(K) (99%),IncFII(pKP91) (95%)	Klebsiella pneumoniae	strong	61	350793	682861	5460480	yes (416)	ambiguous_bases	ST101	0	1	7	11	-	0	-	0	-	0	-	0	-	0	-	0	wzi137	KL17	*	Very high	99.98%	0
67	67.fasta	Hospital	SAMEA104590294/ERS2201576	ERR2303454	Rectal swab	Screening	NA	Neonatal intensive care unit	2014	Cambodia	12.5657	104.991		Southeast Asia	Pathogenwatch	Crellen T, Turner P, Pol S, et al. Transmission dynamics and control of multidrug-resistant Klebsiella pneumoniae in neonates in a developing country. Elife. 2019;8:e50468. Published 2019 Dec 3. doi:10.7554/eLife.50468	,aac(3)-IIa (99%),aac(6')-Ib-cr (100%),aac(6')-Ib-cr (100%),aadA16 (99%),aph(3'')-Ib (100%),aph(6)-Id (100%),ARR-3 (100%),blaCTX-M-15 (100%),blaOXA-1 (100%),blaSHV-28 (99%),blaTEM-1C (100%),catA2 (96%),catB3 (100%),dfrA14 (99%),dfrA27 (100%),fosA (96%),mph(A) (100%),oqxA (99%),oqxB (98%),qnrB1 (100%),sul1 (99%),sul2 (100%),tet(A) (100%)	,Col440I (90%),IncFIB(K) (99%),IncFII(K) (98%)	Klebsiella pneumoniae	strong	88	275548	682764	5500346	yes (980)	ambiguous_bases	ST101	0	1	10	18	-	0	-	0	-	0	-	0	-	0	-	0	wzi137	KL17	none	Very high	99.98%	0
69	69.fasta	Hospital	SAMEA104590296 /ERS2201578	ERR2303456	Rectal swab	Screening	NA	Neonatal intensive care unit	2014	Cambodia	12.5657	104.991		Southeast Asia	Pathogenwatch	Crellen T, Turner P, Pol S, et al. Transmission dynamics and control of multidrug-resistant Klebsiella pneumoniae in neonates in a developing country. Elife. 2019;8:e50468. Published 2019 Dec 3. doi:10.7554/eLife.50468	,aac(3)-IIa (99%),aac(6')-Ib-cr (100%),aac(6')-Ib-cr (100%),aph(3'')-Ib (100%),aph(6)-Id (100%),blaCTX-M-15 (100%),blaOXA-1 (100%),blaSHV-28 (99%),blaTEM-1B (100%),catB3 (100%),dfrA14 (99%),fosA (96%),oqxA (99%),oqxB (98%),qnrB1 (100%),sul2 (100%)	,Col440I (90%),IncFIB(K) (99%),IncFII(pKP91) (95%)	Klebsiella pneumoniae	strong	66	202338	593267	5460571	yes (490)	ambiguous_bases	ST101	0	1	7	11	-	0	-	0	-	0	-	0	-	0	-	0	wzi137	KL17	?-	Good	99.98%	KL17_07_wzy
72	72.fasta	Hospital	SAMEA104590299/ERS2201581	ERR2303459	Rectal swab	Screening	NA	Neonatal intensive care unit	2014	Cambodia	12.5657	104.991		Southeast Asia	Pathogenwatch	Crellen T, Turner P, Pol S, et al. Transmission dynamics and control of multidrug-resistant Klebsiella pneumoniae in neonates in a developing country. Elife. 2019;8:e50468. Published 2019 Dec 3. doi:10.7554/eLife.50468	,aac(3)-IIa (99%),aac(6')-Ib-cr (100%),aac(6')-Ib-cr (100%),aph(3'')-Ib (100%),aph(6)-Id (100%),blaCTX-M-15 (100%),blaOXA-1 (100%),blaSHV-28 (99%),blaTEM-1B (100%),catB3 (100%),dfrA14 (99%),fosA (96%),oqxA (99%),oqxB (98%),qnrB1 (100%),sul2 (100%)	,Col440I (90%),IncFIB(K) (99%),IncFII(pKP91) (95%)	Klebsiella pneumoniae	strong	59	275886	638763	5460625	yes (589)	ambiguous_bases	ST101	0	1	7	11	-	0	-	0	-	0	-	0	-	0	-	0	wzi137	KL17	?	Good	99.99%	0
75	75.fasta	Enviromental (surface of NICU)	SAMEA104590302/ERS2201584	ERR2303462	Rectal swab	Screening	NA	Neonatal intensive care unit	2014	Cambodia	12.5657	104.991		Southeast Asia	Pathogenwatch	Crellen T, Turner P, Pol S, et al. Transmission dynamics and control of multidrug-resistant Klebsiella pneumoniae in neonates in a developing country. Elife. 2019;8:e50468. Published 2019 Dec 3. doi:10.7554/eLife.50468	,aac(3)-IIa (99%),aac(6')-Ib-cr (100%),aac(6')-Ib-cr (100%),aph(3'')-Ib (100%),aph(6)-Id (100%),blaCTX-M-15 (100%),blaOXA-1 (100%),blaSHV-28 (99%),blaTEM-1B (100%),catB3 (100%),dfrA14 (99%),fosA (96%),oqxA (99%),oqxB (98%),qnrB1 (100%),sul2 (100%)	,Col440I (90%),IncFIB(K) (99%),IncFII(pKP91) (95%)	Klebsiella pneumoniae	strong	57	310590	603160	5463229	yes (497)	ambiguous_bases	ST101	0	1	7	11	-	0	-	0	-	0	-	0	-	0	-	0	wzi137	KL17	none	Very high	99.98%	0
77	77.fasta	Hospital	SAMEA104590304/ERS2201586	ERR2303464	Rectal swab	Screening	NA	Neonatal intensive care unit	2014	Cambodia	12.5657	104.991		Southeast Asia	Pathogenwatch	Crellen T, Turner P, Pol S, et al. Transmission dynamics and control of multidrug-resistant Klebsiella pneumoniae in neonates in a developing country. Elife. 2019;8:e50468. Published 2019 Dec 3. doi:10.7554/eLife.50468	,aac(3)-IIa (99%),aac(6')-Ib-cr (100%),aac(6')-Ib-cr (100%),blaCTX-M-15 (100%),blaOXA-1 (100%),blaSHV-28 (99%),blaTEM-1B (100%),catB3 (100%),dfrA14 (99%),fosA (96%),oqxA (99%),oqxB (98%),qnrB1 (100%)	,Col440I (90%),IncFIB(K) (99%),IncFII(pKP91) (95%)	Klebsiella pneumoniae	strong	62	263783	619332	5459270	yes (1049)	ambiguous_bases	ST101	0	1	6	8	-	0	-	0	-	0	-	0	-	0	-	0	wzi137	KL17	?-	Good	99.74%	KL17_14_wzx
83	83.fasta	Hospital	SAMEA104590310/ERS2201592	ERR2303470	Rectal swab	Screening	NA	Neonatal intensive care unit	2014	Cambodia	12.5657	104.991		Southeast Asia	Pathogenwatch	Crellen T, Turner P, Pol S, et al. Transmission dynamics and control of multidrug-resistant Klebsiella pneumoniae in neonates in a developing country. Elife. 2019;8:e50468. Published 2019 Dec 3. doi:10.7554/eLife.50468	,aac(3)-IIa (99%),aac(6')-Ib-cr (100%),aac(6')-Ib-cr (100%),aph(3'')-Ib (100%),aph(6)-Id (100%),blaCTX-M-15 (100%),blaOXA-1 (100%),blaSHV-28 (99%),blaTEM-1B (100%),catB3 (100%),dfrA14 (99%),fosA (96%),oqxA (99%),oqxB (98%),qnrB1 (100%),sul2 (100%)	,Col440I (90%),IncFIB(K) (99%),IncFII(pKP91) (95%)	Klebsiella pneumoniae	strong	69	202331	618583	5460013	yes (650)	ambiguous_bases	ST101	0	1	7	11	-	0	-	0	-	0	-	0	-	0	-	0	wzi137	KL17	?-	Good	99.97%	KL17_07_wzy,KL17_09_wctS,KL17_14_wzx
87	87.fasta	Hospital	SAMEA104590314/ERS2201596	ERR2303474	Rectal swab	Screening	NA	Neonatal intensive care unit	2014	Cambodia	12.5657	104.991		Southeast Asia	Pathogenwatch	Crellen T, Turner P, Pol S, et al. Transmission dynamics and control of multidrug-resistant Klebsiella pneumoniae in neonates in a developing country. Elife. 2019;8:e50468. Published 2019 Dec 3. doi:10.7554/eLife.50468	,aac(3)-IIa (99%),aac(6')-Ib-cr (100%),aac(6')-Ib-cr (100%),blaCTX-M-15 (100%),blaOXA-1 (100%),blaSHV-28 (99%),blaTEM-1B (100%),catB3 (100%),dfrA14 (99%),fosA (96%),oqxA (99%),oqxB (98%),qnrB1 (100%)	,Col440I (90%),IncFIB(K) (99%),IncFII(pKP91) (95%)	Klebsiella pneumoniae	strong	65	248476	605271	5456204	yes (564)	ambiguous_bases	ST101	0	1	6	8	-	0	-	0	-	0	-	0	-	0	-	0	wzi137	KL17	?-	Good	99.98%	KL17_07_wzy,KL17_14_wzx
89	89.fasta	Hospital	SAMEA104590316/ERS2201598	ERR2303476	Rectal swab	Screening	NA	Neonatal intensive care unit	2014	Cambodia	12.5657	104.991		Southeast Asia	Pathogenwatch	Crellen T, Turner P, Pol S, et al. Transmission dynamics and control of multidrug-resistant Klebsiella pneumoniae in neonates in a developing country. Elife. 2019;8:e50468. Published 2019 Dec 3. doi:10.7554/eLife.50468	,aac(3)-IIa (99%),aac(6')-Ib-cr (100%),aac(6')-Ib-cr (100%),aph(3'')-Ib (100%),aph(6)-Id (100%),blaCTX-M-15 (100%),blaOXA-1 (100%),blaSHV-28 (99%),blaTEM-1B (100%),catB3 (100%),dfrA14 (99%),fosA (96%),oqxA (99%),oqxB (98%),qnrB1 (100%),sul2 (100%)	,Col440I (90%),IncFIB(K) (99%),IncFII(pKP91) (95%)	Klebsiella pneumoniae	strong	54	435503	683149	5463477	yes (793)	ambiguous_bases	ST101	0	1	7	11	-	0	-	0	-	0	-	0	-	0	-	0	wzi137	KL17	?	Good	99.99%	0
99	99.fasta	Enviromental (surface of NICU)	SAMEA104590326/ERS2201608	ERR2303486	Rectal swab	Screening	NA	Neonatal intensive care unit	2014	Cambodia	12.5657	104.991		Southeast Asia	Pathogenwatch	Crellen T, Turner P, Pol S, et al. Transmission dynamics and control of multidrug-resistant Klebsiella pneumoniae in neonates in a developing country. Elife. 2019;8:e50468. Published 2019 Dec 3. doi:10.7554/eLife.50468	,aac(3)-IIa (99%),aac(6')-Ib-cr (100%),aac(6')-Ib-cr (100%),aph(3'')-Ib (100%),aph(6)-Id (100%),blaCTX-M-15 (100%),blaOXA-1 (100%),blaSHV-28 (99%),blaTEM-1B (100%),catB3 (100%),dfrA14 (99%),fosA (96%),oqxA (99%),oqxB (98%),qnrB1 (100%),sul2 (100%)	,Col440I (90%),IncFIB(K) (99%),IncFII(pKP91) (95%)	Klebsiella pneumoniae	strong	78	202506	553800	5458098	yes (420)	ambiguous_bases	ST101	0	1	7	11	-	0	-	0	-	0	-	0	-	0	-	0	wzi137	KL17	?-	Good	99.99%	KL17_07_wzy,KL17_12_wcaJ,KL17_14_wzx
101	101.fasta	Enviromental (surface of NICU)	SAMEA104590328/ERS2201610	ERR2303488	Rectal swab	Screening	NA	Neonatal intensive care unit	2014	Cambodia	12.5657	104.991		Southeast Asia	Pathogenwatch	Crellen T, Turner P, Pol S, et al. Transmission dynamics and control of multidrug-resistant Klebsiella pneumoniae in neonates in a developing country. Elife. 2019;8:e50468. Published 2019 Dec 3. doi:10.7554/eLife.50468	,aac(3)-IIa (99%),aac(6')-Ib-cr (100%),aac(6')-Ib-cr (100%),aadA16 (99%),aph(3'')-Ib (100%),aph(6)-Id (100%),ARR-3 (100%),blaCTX-M-15 (100%),blaOXA-1 (100%),blaSHV-28 (99%),blaTEM-1C (100%),catA2 (96%),catB3 (100%),dfrA14 (99%),dfrA27 (100%),fosA (96%),mph(A) (100%),oqxA (99%),oqxB (98%),qnrB1 (100%),sul1 (99%),sul2 (100%),tet(A) (100%)	,Col440I (90%),IncFIB(K) (99%),IncFII(K) (98%)	Klebsiella pneumoniae	strong	91	263061	682878	5497102	yes (729)	ambiguous_bases	ST101	0	1	10	18	-	0	-	0	-	0	-	0	-	0	-	0	wzi137	KL17	?-	Good	99.98%	KL17_14_wzx
102	102.fasta	Enviromental (surface of NICU)	SAMEA104590329/ERS2201611	ERR2303489	Rectal swab	Screening	NA	Neonatal intensive care unit	2014	Cambodia	12.5657	104.991		Southeast Asia	Pathogenwatch	Crellen T, Turner P, Pol S, et al. Transmission dynamics and control of multidrug-resistant Klebsiella pneumoniae in neonates in a developing country. Elife. 2019;8:e50468. Published 2019 Dec 3. doi:10.7554/eLife.50468	,aac(3)-IIa (99%),aac(6')-Ib-cr (100%),aac(6')-Ib-cr (100%),aph(3'')-Ib (100%),aph(6)-Id (100%),blaCTX-M-15 (100%),blaOXA-1 (100%),blaSHV-28 (99%),blaTEM-1B (100%),catB3 (100%),dfrA14 (99%),fosA (96%),oqxA (99%),oqxB (98%),qnrB1 (100%),sul2 (100%)	,Col440I (90%),IncFIB(K) (99%),IncFII(pKP91) (95%)	Klebsiella pneumoniae	strong	64	197043	592731	5460486	yes (688)	ambiguous_bases	ST101	0	1	7	11	-	0	-	0	-	0	-	0	-	0	-	0	wzi137	KL17	?-	Good	99.99%	KL17_14_wzx
105	105.fasta	Hospital	SAMEA104590332/ERS2201614	ERR2303492	Rectal swab	Screening	NA	Neonatal intensive care unit	2014	Cambodia	12.5657	104.991		Southeast Asia	Pathogenwatch	Crellen T, Turner P, Pol S, et al. Transmission dynamics and control of multidrug-resistant Klebsiella pneumoniae in neonates in a developing country. Elife. 2019;8:e50468. Published 2019 Dec 3. doi:10.7554/eLife.50468	,aac(3)-IIa (99%),aac(6')-Ib-cr (100%),aac(6')-Ib-cr (100%),blaCTX-M-15 (100%),blaOXA-1 (100%),blaSHV-28 (99%),blaTEM-1B (100%),catB3 (100%),dfrA14 (99%),fosA (96%),oqxA (99%),oqxB (98%),qnrB1 (100%)	,Col440I (90%),IncFIB(K) (99%),IncFII(pKP91) (95%)	Klebsiella pneumoniae	strong	65	247757	682032	5457279	yes (413)	ambiguous_bases	ST101	0	1	6	8	-	0	-	0	-	0	-	0	-	0	-	0	wzi137	KL17	?-	Good	99.98%	KL17_07_wzy
106	106.fasta	Hospital	SAMEA104590333/ERS2201615	ERR2303493	Rectal swab	Screening	NA	Neonatal intensive care unit	2014	Cambodia	12.5657	104.991		Southeast Asia	Pathogenwatch	Crellen T, Turner P, Pol S, et al. Transmission dynamics and control of multidrug-resistant Klebsiella pneumoniae in neonates in a developing country. Elife. 2019;8:e50468. Published 2019 Dec 3. doi:10.7554/eLife.50468	,aac(3)-IIa (99%),aac(6')-Ib-cr (100%),aac(6')-Ib-cr (100%),aph(3'')-Ib (100%),aph(6)-Id (100%),blaCTX-M-15 (100%),blaOXA-1 (100%),blaSHV-28 (99%),blaTEM-1B (100%),catB3 (100%),dfrA14 (99%),fosA (96%),oqxA (99%),oqxB (98%),qnrB1 (100%),sul2 (100%)	,Col440I (90%),IncFIB(K) (99%),IncFII(pKP91) (95%)	Klebsiella pneumoniae	strong	62	202531	594127	5462426	yes (622)	ambiguous_bases	ST101	0	1	7	11	-	0	-	0	-	0	-	0	-	0	-	0	wzi137	KL17	none	Very high	99.98%	0
108	108.fasta	Hospital	SAMEA104590335/ERS2201617	ERR2303495	Rectal swab	Screening	NA	Neonatal intensive care unit	2014	Cambodia	12.5657	104.991		Southeast Asia	Pathogenwatch	Crellen T, Turner P, Pol S, et al. Transmission dynamics and control of multidrug-resistant Klebsiella pneumoniae in neonates in a developing country. Elife. 2019;8:e50468. Published 2019 Dec 3. doi:10.7554/eLife.50468	,aac(3)-IIa (99%),aac(6')-Ib-cr (100%),aac(6')-Ib-cr (100%),aph(3'')-Ib (100%),aph(6)-Id (100%),blaCTX-M-15 (100%),blaOXA-1 (100%),blaSHV-28 (99%),blaTEM-1B (100%),catB3 (100%),dfrA14 (99%),fosA (96%),oqxA (99%),oqxB (98%),qnrB1 (100%),sul2 (100%)	,Col440I (90%),IncFIB(K) (99%),IncFII(pKP91) (95%)	Klebsiella pneumoniae	strong	58	443482	746551	5468115	yes (693)	ambiguous_bases	ST101	0	1	7	11	-	0	-	0	-	0	-	0	-	0	-	0	wzi137	KL17	none	Very high	99.98%	0
110	110.fasta	Hospital	SAMEA104590337/ERS2201619	ERR2303497	Rectal swab	Screening	NA	Neonatal intensive care unit	2014	Cambodia	12.5657	104.991		Southeast Asia	Pathogenwatch	Crellen T, Turner P, Pol S, et al. Transmission dynamics and control of multidrug-resistant Klebsiella pneumoniae in neonates in a developing country. Elife. 2019;8:e50468. Published 2019 Dec 3. doi:10.7554/eLife.50468	,aac(3)-IIa (99%),aac(6')-Ib-cr (100%),aac(6')-Ib-cr (100%),aph(3'')-Ib (100%),aph(6)-Id (100%),blaCTX-M-15 (100%),blaOXA-1 (100%),blaSHV-28 (99%),blaTEM-1B (100%),catB3 (100%),dfrA14 (99%),fosA (96%),oqxA (99%),oqxB (98%),qnrB1 (100%),sul2 (100%)	,Col440I (90%),IncFIB(K) (99%),IncFII(pKP91) (95%)	Klebsiella pneumoniae	strong	70	263061	678640	5457580	yes (503)	ambiguous_bases	ST101	0	1	7	11	-	0	-	0	-	0	-	0	-	0	-	0	wzi137	KL17	?-	Good	99.99%	KL17_14_wzx
112	112.fasta	Hospital	SAMEA104590339/ERS2201621	ERR2303499	Rectal swab	Screening	NA	Neonatal intensive care unit	2014	Cambodia	12.5657	104.991		Southeast Asia	Pathogenwatch	Crellen T, Turner P, Pol S, et al. Transmission dynamics and control of multidrug-resistant Klebsiella pneumoniae in neonates in a developing country. Elife. 2019;8:e50468. Published 2019 Dec 3. doi:10.7554/eLife.50468	,aac(3)-IIa (99%),aac(6')-Ib-cr (100%),aac(6')-Ib-cr (100%),aph(3'')-Ib (100%),aph(6)-Id (100%),blaCTX-M-15 (100%),blaOXA-1 (100%),blaSHV-28 (99%),blaTEM-1B (100%),catB3 (100%),dfrA14 (99%),fosA (96%),oqxA (99%),oqxB (98%),qnrB1 (100%),sul2 (100%)	,Col440I (90%),IncFIB(K) (99%),IncFII(pKP91) (95%)	Klebsiella pneumoniae	strong	60	343905	699800	5461809	yes (592)	ambiguous_bases	ST101	0	1	7	11	-	0	-	0	-	0	-	0	-	0	-	0	wzi137	KL17	?-	Good	99.99%	KL17_14_wzx
114	114.fasta	Hospital	SAMEA104590341/ERS2201623	ERR2303501	Rectal swab	Screening	NA	Neonatal intensive care unit	2014	Cambodia	12.5657	104.991		Southeast Asia	Pathogenwatch	Crellen T, Turner P, Pol S, et al. Transmission dynamics and control of multidrug-resistant Klebsiella pneumoniae in neonates in a developing country. Elife. 2019;8:e50468. Published 2019 Dec 3. doi:10.7554/eLife.50468	,aac(3)-IIa (99%),aac(6')-Ib-cr (100%),aac(6')-Ib-cr (100%),aph(3'')-Ib (100%),aph(6)-Id (100%),blaCTX-M-15 (100%),blaOXA-1 (100%),blaSHV-28 (99%),blaTEM-1B (100%),catB3 (100%),dfrA14 (99%),fosA (96%),oqxA (99%),oqxB (98%),qnrB1 (100%),sul2 (100%)	,Col440I (90%),IncFIB(K) (99%),IncFII(pKP91) (95%)	Klebsiella pneumoniae	strong	62	263061	810122	5460619	yes (414)	ambiguous_bases	ST101	0	1	7	11	-	0	-	0	-	0	-	0	-	0	-	0	wzi137	KL17	?	Good	99.98%	0
116	116.fasta	Hospital	SAMEA104590343/ERS2201625	ERR2303503	Rectal swab	Screening	NA	Neonatal intensive care unit	2014	Cambodia	12.5657	104.991		Southeast Asia	Pathogenwatch	Crellen T, Turner P, Pol S, et al. Transmission dynamics and control of multidrug-resistant Klebsiella pneumoniae in neonates in a developing country. Elife. 2019;8:e50468. Published 2019 Dec 3. doi:10.7554/eLife.50468	,aac(3)-IIa (99%),aac(6')-Ib-cr (100%),aac(6')-Ib-cr (100%),aph(3'')-Ib (100%),aph(6)-Id (100%),blaCTX-M-15 (100%),blaOXA-1 (100%),blaSHV-28 (99%),blaTEM-1B (100%),catB3 (100%),dfrA14 (99%),fosA (96%),oqxA (99%),oqxB (98%),qnrB1 (100%),sul2 (100%)	,Col440I (90%),IncFIB(K) (99%),IncFII(pKP91) (95%)	Klebsiella pneumoniae	strong	65	186085	486135	5458993	yes (395)	ambiguous_bases	ST101	0	1	7	11	-	0	-	0	-	0	-	0	-	0	-	0	wzi137	KL17	?-	Good	99.98%	KL17_07_wzy
120	120.fasta	Hospital	SAMEA104590347/ERS2201629	ERR2303507	Rectal swab	Screening	NA	Neonatal intensive care unit	2014	Cambodia	12.5657	104.991		Southeast Asia	Pathogenwatch	Crellen T, Turner P, Pol S, et al. Transmission dynamics and control of multidrug-resistant Klebsiella pneumoniae in neonates in a developing country. Elife. 2019;8:e50468. Published 2019 Dec 3. doi:10.7554/eLife.50468	,aac(3)-IIa (99%),aac(6')-Ib-cr (100%),aac(6')-Ib-cr (100%),aph(3'')-Ib (100%),aph(6)-Id (100%),blaCTX-M-15 (100%),blaOXA-1 (100%),blaSHV-28 (99%),blaTEM-1B (100%),catB3 (100%),dfrA14 (99%),fosA (96%),oqxA (99%),oqxB (98%),qnrB1 (100%),sul2 (100%)	,Col440I (90%),IncFIB(K) (99%),IncFII(pKP91) (95%)	Klebsiella pneumoniae	strong	59	263061	593129	5461328	yes (305)	ambiguous_bases	ST101	0	1	7	11	-	0	-	0	-	0	-	0	-	0	-	0	wzi137	KL17	*	Very high	99.98%	0
121	121.fasta	Hospital	SAMEA104590348/ERS2201630	ERR2303508	Rectal swab	Screening	NA	Neonatal intensive care unit	2014	Cambodia	12.5657	104.991		Southeast Asia	Pathogenwatch	Crellen T, Turner P, Pol S, et al. Transmission dynamics and control of multidrug-resistant Klebsiella pneumoniae in neonates in a developing country. Elife. 2019;8:e50468. Published 2019 Dec 3. doi:10.7554/eLife.50468	,aac(3)-IIa (99%),aac(6')-Ib-cr (100%),aac(6')-Ib-cr (100%),aph(3'')-Ib (100%),aph(6)-Id (100%),blaCTX-M-15 (100%),blaOXA-1 (100%),blaSHV-28 (99%),blaTEM-1B (100%),catB3 (100%),dfrA14 (99%),fosA (96%),oqxA (99%),oqxB (98%),qnrB1 (100%),sul2 (100%)	,Col440I (90%),IncFIB(K) (99%),IncFII(pKP91) (95%)	Klebsiella pneumoniae	strong	58	275609	683655	5462762	yes (619)	ambiguous_bases	ST101	0	1	7	11	-	0	-	0	-	0	-	0	-	0	-	0	wzi137	KL17	none	Very high	99.98%	0
123	123.fasta	Hospital	SAMEA104590350/ERS2201632	ERR2303510	Rectal swab	Screening	NA	Neonatal intensive care unit	2014	Cambodia	12.5657	104.991		Southeast Asia	Pathogenwatch	Crellen T, Turner P, Pol S, et al. Transmission dynamics and control of multidrug-resistant Klebsiella pneumoniae in neonates in a developing country. Elife. 2019;8:e50468. Published 2019 Dec 3. doi:10.7554/eLife.50468	,aac(3)-IIa (99%),aac(6')-Ib-cr (100%),aac(6')-Ib-cr (100%),aph(3'')-Ib (100%),aph(6)-Id (100%),blaCTX-M-15 (100%),blaOXA-1 (100%),blaSHV-28 (99%),blaTEM-1B (100%),catB3 (100%),dfrA14 (99%),fosA (96%),oqxA (99%),oqxB (98%),qnrB1 (100%),sul2 (100%)	,Col440I (90%),IncFIB(K) (99%),IncFII(pKP91) (95%)	Klebsiella pneumoniae	strong	54	358197	682790	5463377	yes (590)	ambiguous_bases	ST101	0	1	7	11	-	0	-	0	-	0	-	0	-	0	-	0	wzi137	KL17	none	Very high	99.98%	0
129	129.fasta	Hospital	SAMEA104590356/ERS2201638	ERR2303516	Rectal swab	Screening	NA	Neonatal intensive care unit	2014	Cambodia	12.5657	104.991		Southeast Asia	Pathogenwatch	Crellen T, Turner P, Pol S, et al. Transmission dynamics and control of multidrug-resistant Klebsiella pneumoniae in neonates in a developing country. Elife. 2019;8:e50468. Published 2019 Dec 3. doi:10.7554/eLife.50468	,aac(3)-IIa (99%),aac(6')-Ib-cr (100%),aac(6')-Ib-cr (100%),aph(3'')-Ib (100%),aph(6)-Id (100%),blaCTX-M-15 (100%),blaOXA-1 (100%),blaSHV-28 (99%),blaTEM-1B (100%),catB3 (100%),dfrA14 (99%),fosA (96%),oqxA (99%),oqxB (98%),qnrB1 (100%),sul2 (100%)	,Col440I (90%),IncFIB(K) (99%),IncFII(pKP91) (95%)	Klebsiella pneumoniae	strong	56	280720	682295	5466819	yes (536)	ambiguous_bases	ST101	0	1	7	11	-	0	-	0	-	0	-	0	-	0	-	0	wzi137	KL17	none	Very high	99.98%	0
132	132.fasta	Hospital	SAMEA104590359/ERS2201641	ERR2303519	Rectal swab	Screening	NA	Neonatal intensive care unit	2014	Cambodia	12.5657	104.991		Southeast Asia	Pathogenwatch	Crellen T, Turner P, Pol S, et al. Transmission dynamics and control of multidrug-resistant Klebsiella pneumoniae in neonates in a developing country. Elife. 2019;8:e50468. Published 2019 Dec 3. doi:10.7554/eLife.50468	,aac(3)-IIa (99%),aph(3'')-Ib (100%),aph(6)-Id (100%),blaCTX-M-15 (100%),blaSHV-28 (99%),blaTEM-1B (100%),dfrA14 (99%),fosA (96%),oqxA (99%),oqxB (98%),qnrB1 (100%),sul2 (100%)	,Col440I (90%),IncFIB(K) (99%),IncFII(pKP91) (95%)	Klebsiella pneumoniae	strong	53	514199	746456	5431133	yes (696)	ambiguous_bases	ST101	0	1	6	8	-	0	-	0	-	0	-	0	-	0	-	0	wzi137	KL17	none	Very high	99.98%	0
183	183.fasta	Hospital	SAMN07692772/GCA_002411715	no SRA available	Urine	Infection	Urinary tract infection	Child health ward	2015	Ghana	5.61482	-2.05874		West Africa	NCBI	Agyepong N, Govinden U, Owusu-Ofori A, Amoako DG, Allam M, Janice J, Pedersen T, Sundsfjord A, Essack S. Genomic characterization of multidrug-resistant ESBL-producing Klebsiella pneumoniae isolated from a Ghanaian teaching hospital. Int J Infect Dis. 2019 Aug;85:117-123. doi: 10.1016/j.ijid.2019.05.025. Epub 2019 May 23. PMID: 31129424.	,aac(3)-IIa (99%),aac(6')-Ib-cr (100%),aac(6')-Ib-cr (100%),aph(3'')-Ib (100%),aph(6)-Id (100%),blaCTX-M-15 (100%),blaOXA-1 (100%),blaSHV-28 (99%),blaTEM-1B (100%),catB3 (100%),dfrA14 (99%),dfrA5 (100%),fosA (96%),oqxA (99%),oqxB (98%),qnrB1 (100%),sul1 (99%),sul2 (100%)	,Col(pHAD28) (94%),Col440I (95%),FIA(pBK30683) (99%),IncFIB(K) (98%),IncFII(pKP91) (96%)	Klebsiella pneumoniae	strong	87	235504	645595	5655224	no	-	ST101	1	1	7	13	ybt 9; ICEKp3	172-1LV	-	0	-	0	-	0	-	0	-	0	wzi137	KL17	none	Very high	100.00%	0
214	214.fasta	Hospital	SAMEA6531455/ERS4295852	ERR3891191	N/S	N/S	N/S	N/S	2018	Saudi Arabia	24.7743	46.7386		Middle East	Pathogenwatch	Sharif Hala (2020). Whole Genome Sequencing as a Tool to Study the Genomic Landscape of Pathogens. (Doctoal dissertation). King Abdullah University of Science and Technology, Thuwal, Kingdom of Saudi Arabia	,aac(3)-IIa (99%),aac(6')-Ib (100%),aac(6')-Ib-cr (99%),aadA1 (100%),aadA2 (99%),aph(3'')-Ib (99%),aph(3')-Vib (99%),blaCTX-M-14b (99%),blaOXA-48 (100%),blaOXA-48 (100%),blaOXA-9 (100%),blaSHV-28 (99%),blaTEM-1A (100%),cmlA1 (99%),dfrA14 (99%),floR (98%),fosA (96%),mph(A) (100%),oqxA (99%),oqxB (98%),sul3 (100%),tet(D) (100%)	,Col(pHAD28) (93%),Col(pHAD28) (92%),Col440II (99%),IncFIA(HI1) (98%),IncM1 (99%),IncR (100%)	Klebsiella pneumoniae	strong	189	86742	278964	5631337	yes (1458)	ambiguous_bases	ST101	1	3	10	13	ybt 9; ICEKp3	183-2LV	-	0	-	0	-	0	-	0	-	0	wzi137	KL17	none	Very high	99.99%	0
314	314.fasta	Hospital	SAMEA6531285/ERS4295683	ERR3891022	N/S	N/S	N/S	N/S	2018	Saudi Arabia	24.7743	46.7386		Middle East	Pathogenwatch	Sharif Hala (2020). Whole Genome Sequencing as a Tool to Study the Genomic Landscape of Pathogens. (Doctoal dissertation). King Abdullah University of Science and Technology, Thuwal, Kingdom of Saudi Arabia	,aac(6')-Ib (100%),aac(6')-Ib-cr (99%),aadA1 (100%),aph(3')-VI (100%),blaCTX-M-15 (100%),blaNDM-1 (100%),blaOXA-232 (100%),blaOXA-9 (100%),blaSHV-28 (99%),blaTEM-1A (100%),dfrA14 (99%),fosA (96%),mph(A) (100%),oqxA (99%),oqxB (98%),qnrS1 (100%),tet(D) (100%)	,Col(pHAD28) (93%),Col440II (96%),ColKP3 (100%),IncFIA(HI1) (98%),IncFIB(pQil) (100%),IncR (100%)	Klebsiella pneumoniae	strong	100	389776	787817	5602114	yes (98)	ambiguous_bases	ST101	1	3	9	12	ybt 9; ICEKp3	183-1LV	-	0	-	0	-	0	-	0	-	0	wzi137	KL17	none	Very high	99.99%	0
332	332.fasta	Hospital	SAMEA6531370/ERS4295768	ERR3891107	N/S	N/S	N/S	N/S	2018	Saudi Arabia	24.7743	46.7386		Middle East	Pathogenwatch	Sharif Hala (2020). Whole Genome Sequencing as a Tool to Study the Genomic Landscape of Pathogens. (Doctoal dissertation). King Abdullah University of Science and Technology, Thuwal, Kingdom of Saudi Arabia	,aac(6')-Ib (100%),aac(6')-Ib-cr (99%),aadA1 (100%),aph(3')-VI (100%),blaCTX-M-15 (100%),blaNDM-1 (100%),blaOXA-48 (100%),blaOXA-9 (100%),blaSHV-28 (99%),blaTEM-1A (100%),dfrA14 (99%),fosA (96%),mph(A) (100%),oqxA (99%),oqxB (98%),qnrS1 (100%),tet(D) (100%)	,Col(pHAD28) (93%),Col(pHAD28) (92%),Col440II (99%),IncFIA(HI1) (98%),IncFIB(pQil) (100%),IncL (100%),IncR (100%)	Klebsiella pneumoniae	strong	97	224300	350238	5625826	yes (198)	ambiguous_bases	ST101	1	3	9	12	ybt 9; ICEKp3	183-1LV	-	0	-	0	-	0	-	0	-	0	wzi137	KL17	?-	Good	99.96%	KL17_14_wzx
339	339.fasta	Hospital	SAMEA6531487/ERS4295884	ERR3891223	N/S	N/S	N/S	N/S	2018	Saudi Arabia	24.7743	46.7386		Middle East	Pathogenwatch	Sharif Hala (2020). Whole Genome Sequencing as a Tool to Study the Genomic Landscape of Pathogens. (Doctoal dissertation). King Abdullah University of Science and Technology, Thuwal, Kingdom of Saudi Arabia	,aac(6')-Ib (100%),aac(6')-Ib-cr (99%),aph(3')-VI (100%),aph(3')-VI (100%),blaCTX-M-15 (100%),blaCTX-M-15 (100%),blaNDM-1 (100%),blaNDM-1 (100%),blaOXA-48 (100%),blaOXA-9 (100%),blaSHV-28 (99%),blaTEM-1A (100%),dfrA14 (99%),erm(B) (99%),fosA (96%),mph(A) (100%),oqxA (99%),oqxB (98%),qnrS1 (100%),qnrS1 (100%),sul1 (99%),tet(D) (100%),tet(X) (97%)	,Col(pHAD28) (92%),IncFIA(HI1) (98%),IncFIB(pQil) (99%),IncI1I(Gamma) (98%),IncL (100%)	Klebsiella pneumoniae	strong	91	237420	644707	5756548	yes (588)	ambiguous_bases	ST101	1	3	10	17	ybt 9; ICEKp3	183-2LV	-	0	-	0	-	0	-	0	-	0	wzi137	KL17	none	Very high	99.99%	0
342	342.fasta	Hospital	SAMEA6531355/ERS4295753	ERR3891092	N/S	N/S	N/S	N/S	2018	Saudi Arabia	24.7743	46.7386		Middle East	Pathogenwatch	Sharif Hala (2020). Whole Genome Sequencing as a Tool to Study the Genomic Landscape of Pathogens. (Doctoal dissertation). King Abdullah University of Science and Technology, Thuwal, Kingdom of Saudi Arabia	,aac(3)-IIa (99%),aac(6')-Ib-cr (100%),aac(6')-Ib-cr (100%),blaCTX-M-15 (100%),blaOXA-1 (100%),blaOXA-48 (100%),blaSHV-28 (99%),catB3 (100%),dfrA14 (99%),dfrA5 (100%),fosA (96%),oqxA (99%),oqxB (98%),qnrS1 (100%),sul1 (99%),tet(D) (100%)	,Col(pHAD28) (93%),Col(pHAD28) (92%),Col440II (99%),IncFIA(HI1) (98%),IncFIB(pQil) (100%),IncFII(K) (97%),IncL (100%),IncR (100%)	Klebsiella pneumoniae	strong	121	181352	470172	5702517	yes (792)	ambiguous_bases	ST101	1	3	10	11	ybt 9; ICEKp3	183	-	0	-	0	-	0	-	0	-	0	wzi137	KL17	?	Good	99.99%	0
388	388.fasta	Hospital	SAMEA6531307/ERS4295705	ERR3891044	N/S	N/S	N/S	N/S	2018	Saudi Arabia	24.7743	46.7386		Middle East	Pathogenwatch	Sharif Hala (2020). Whole Genome Sequencing as a Tool to Study the Genomic Landscape of Pathogens. (Doctoal dissertation). King Abdullah University of Science and Technology, Thuwal, Kingdom of Saudi Arabia	,aph(3')-Ia (99%),armA (100%),blaCTX-M-15 (100%),blaSHV-28 (99%),dfrA5 (100%),fosA (96%),mph(A) (100%),mph(E) (100%),msr(E) (100%),oqxB (98%),sul1 (99%),sul2 (100%)	,Col(pHAD28) (92%),Col(pHAD28) (93%),Col440II (99%),IncFIB(pKPHS1) (95%),IncFIB(pNDMMar) (99%),IncHI1B(pNDMMAR) (99%)	Klebsiella pneumoniae	strong	134	133656	352412	5796076	no	-	ST101	4	1	6	9	ybt 9; ICEKp3	183	-	0	iuc 1	63-1LV	-	0	-	0	rmpA2_6*-47%	0	wzi137	KL17	none	Very high	99.97%	0
401	401.fasta	Hospital	SAMEA6531380/ERS4295778	ERR3891117	N/S	N/S	N/S	N/S	2018	Saudi Arabia	24.7743	46.7386		Middle East	Pathogenwatch	Sharif Hala (2020). Whole Genome Sequencing as a Tool to Study the Genomic Landscape of Pathogens. (Doctoal dissertation). King Abdullah University of Science and Technology, Thuwal, Kingdom of Saudi Arabia	,aph(3')-Ia (99%),aph(3'')-Ib (99%),aph(6)-Id (100%),armA (100%),blaCTX-M-14b (100%),blaCTX-M-15 (100%),blaOXA-48 (100%),blaSHV-28 (99%),dfrA5 (100%),fosA (96%),mph(A) (100%),mph(E) (100%),msr(E) (100%),oqxA (99%),oqxB (98%),sul1 (99%),sul2 (100%)	,Col(pHAD28) (93%),Col(pHAD28) (92%),Col440II (99%),IncFIB(pKPHS1) (95%),IncFIB(pNDMMar) (99%),IncHI1B(pNDMMAR) (99%),IncL (100%)	Klebsiella pneumoniae	strong	132	134741	449817	5860871	yes (890)	ambiguous_bases	ST101	4	2	7	13	ybt 9; ICEKp3	183	-	0	iuc 1	63-1LV	-	0	-	0	rmpA2_6*-47%	0	wzi137	KL17	none	Very high	100.00%	0
434	434.fasta	Hospital	SAMEA6531406/ERS4295804	ERR3891143	N/S	N/S	N/S	N/S	2018	Saudi Arabia	24.7743	46.7386		Middle East	Pathogenwatch	Sharif Hala (2020). Whole Genome Sequencing as a Tool to Study the Genomic Landscape of Pathogens. (Doctoal dissertation). King Abdullah University of Science and Technology, Thuwal, Kingdom of Saudi Arabia	,aac(6')-Ib (100%),aac(6')-Ib-cr (99%),aadA1 (100%),blaOXA-48 (100%),blaOXA-9 (100%),blaSHV-28 (99%),blaTEM-1A (100%),dfrA14 (99%),fosA (96%),oqxA (99%),oqxB (98%),tet(D) (100%)	,Col(pHAD28) (93%),Col(pHAD28) (92%),Col440II (99%),IncFIA(HI1) (98%),IncFIB(pQil) (100%),IncL (100%),IncR (100%)	Klebsiella pneumoniae	strong	85	232945	631661	5591344	yes (1085)	ambiguous_bases	ST101	1	3	7	7	ybt 9; ICEKp3	183-1LV	-	0	-	0	-	0	-	0	-	0	wzi137	KL17	none	Very high	99.99%	0
783	783.fasta	Hospital	SAMN08359348/SRS2841002	SRR6480156	Urine	N/S	N/S	N/S	2012	Russia	55.7512	37.6184		Eastern Europe	Pathogenwatch	Pediatric Research and Clinical Center for Infectious Diseases (PRCCID); 22 strains of NDM-type producing K. pneumoniae from the period of 2011-2016, the genetic relationship of strains from St. Petersburg with global genetic lines (unpublished)	,aac(6')-Ib (99%),aac(6')-Ib-cr (99%),aadA1 (100%),aadA2 (100%),aph(3')-VI (100%),armA (100%),blaCTX-M-15 (100%),blaNDM-1 (100%),blaOXA-9 (100%),blaSHV-28 (99%),dfrA12 (100%),fosA (96%),mph(E) (99%),msr(E) (100%),oqxB (98%),sul1 (99%)	,Col440II (96%),IncFIB(K) (98%),IncFIB(pNDMMar) (100%),IncFIB(pQil) (100%),IncFII(K) (95%),IncHI1B(pNDMMAR) (100%),IncR (99%)	Klebsiella pneumoniae	strong	237	82524	331908	5906061	yes (408)	ambiguous_bases	ST101	1	2	8	12	ybt 9; ICEKp3	183	-	0	-	0	-	0	-	0	-	0	wzi137	unknown (best match = KL17)	?-	None	100.00%	KL17_07_wzy,KL17_08_wctR,KL17_09_wctS,KL17_10_wctT,KL17_11_wctU,KL17_13_wcmZ,KL17_14_wzx
1101124	1101124.fasta	Broiler	SAMN17102042/GCA_018350345.1		Feces	Screening	NA	NA	2017	Belgium	51.2602	4.40277		Western Europe	NCBI	This study	,aadA1 (98%),blaSHV-28 (99%),blaTEM-1B (100%),dfrB1 (100%),fosA (96%),lnu(G) (100%),oqxA (99%),oqxB (98%)	,IncFIB(K) (98%),IncFII(pKP91) (96%)	Klebsiella pneumoniae	strong	14	5249720	5249720	5753859	no	-	ST101	0	0	4	4	-	0	-	0	-	0	-	0	-	0	-	0	wzi29	KL106	none	Good	99.95%
1101433	1101433.fasta	Swine	SAMN17102043/GCA_018350435.1		Feces	Screening	NA	NA	2018	Belgium	51.2602	4.40277		Western Europe	NCBI	This study	,blaSHV-28 (99%),blaTEM-1B (100%),dfrA14 (99%),fosA (96%),oqxA (99%),oqxB (98%),tet(A) (99%)	,IncFIA(HI1) (98%),IncFIB(K) (98%),IncFIB(pKPHS1) (95%),IncFII(K) (97%),IncFII(pKP91) (96%),IncN (99%)	Klebsiella pneumoniae	strong	5	5351467	5351467	5772359	no	-	ST101	0	0	3	3	-	0	-	0	-	0	-	0	-	0	-	0	wzi29	KL106	none	Good	99.93%
1707103	1707103.fasta	Hospital	SAMN08895680/SRS3206215	SRR7049938	Skin swab	N/S	N/S	N/S (hospitalized patient)	2015	Serbia	44.7872	20.4573		Eastern Europe	NCBI	Palmieri M, D'Andrea MM, Pelegrin AC, et al. Genomic Epidemiology of Carbapenem- and Colistin-Resistant Klebsiella pneumoniae Isolates From Serbia: Predominance of ST101 Strains Carrying a Novel OXA-48 Plasmid. Front Microbiol. 2020;11:294. Published 2020 Feb 21. doi:10.3389/fmicb.2020.00294	,aac(3)-IIa (99%),aac(6')-Ib-cr (100%),aac(6')-Ib-cr (100%),blaCTX-M-15 (100%),blaOXA-1 (100%),blaOXA-48 (100%),blaSHV-28 (99%),catB3 (100%),dfrA14 (99%),fosA (96%),oqxA (99%),oqxB (98%),tet(D) (100%)	,Col(pHAD28) (92%),Col(pHAD28) (93%),Col440II (98%),IncFIA(HI1) (98%),IncFIB(pKPHS1) (95%),IncR (100%)	Klebsiella pneumoniae	strong	106	162169	430486	5630851	yes (1492)	ambiguous_bases	ST101	1	2	6	6	ybt 9; ICEKp3	183	-	0	-	0	-	0	-	0	-	0	wzi137	KL17	none	Very high	100.00%	0
1707104	1707104.fasta	Hospital	SAMN08895681/SRS3206216	SRR7049937	Wound swab	N/S	N/S	N/S (hospitalized patient)	2015	Serbia	44.7872	20.4573		Eastern Europe	NCBI	Palmieri M, D'Andrea MM, Pelegrin AC, et al. Genomic Epidemiology of Carbapenem- and Colistin-Resistant Klebsiella pneumoniae Isolates From Serbia: Predominance of ST101 Strains Carrying a Novel OXA-48 Plasmid. Front Microbiol. 2020;11:294. Published 2020 Feb 21. doi:10.3389/fmicb.2020.00294	,aac(3)-IIa (99%),aac(6')-Ib-cr (100%),aac(6')-Ib-cr (100%),blaCTX-M-15 (100%),blaOXA-1 (100%),blaOXA-48 (100%),blaSHV-28 (99%),catB3 (100%),dfrA14 (99%),fosA (96%),oqxA (99%),oqxB (98%),tet(D) (100%)	,Col(pHAD28) (93%),Col440II (99%),IncFIA(HI1) (98%),IncFIB(pKPHS1) (95%),IncR (100%)	Klebsiella pneumoniae	strong	99	189319	723034	5649419	yes (1549)	ambiguous_bases	ST101	1	2	6	6	ybt 9; ICEKp3	183	-	0	-	0	-	0	-	0	-	0	wzi137	KL17	none	Very high	100.00%	0
1707105	1707105.fasta	Hospital	SAMN08895682/SRS3206213	SRR7049940	Wound swab	N/S	N/S	N/S (hospitalized patient)	2015	Serbia	44.7872	20.4573		Eastern Europe	NCBI	Palmieri M, D'Andrea MM, Pelegrin AC, et al. Genomic Epidemiology of Carbapenem- and Colistin-Resistant Klebsiella pneumoniae Isolates From Serbia: Predominance of ST101 Strains Carrying a Novel OXA-48 Plasmid. Front Microbiol. 2020;11:294. Published 2020 Feb 21. doi:10.3389/fmicb.2020.00294	,aac(3)-IIa (99%),aac(6')-Ib-cr (100%),aac(6')-Ib-cr (100%),blaCTX-M-15 (100%),blaOXA-1 (100%),blaOXA-48 (100%),blaSHV-28 (99%),catB3 (100%),dfrA14 (99%),fosA (96%),oqxA (99%),oqxB (98%),tet(D) (100%)	,Col(pHAD28) (93%),Col440II (99%),IncFIA(HI1) (98%),IncFIB(pKPHS1) (95%),IncR (100%)	Klebsiella pneumoniae	strong	97	207903	442153	5651682	yes (1856)	ambiguous_bases	ST101	1	2	6	6	ybt 9; ICEKp3	183	-	0	-	0	-	0	-	0	-	0	wzi137	KL17	none	Very high	100.00%	0
1707106	1707106.fasta	Hospital	SAMN08895683/SRS3206214	SRR7049939	Skin swab	N/S	N/S	N/S (hospitalized patient)	2015	Serbia	44.7872	20.4573		Eastern Europe	NCBI	Palmieri M, D'Andrea MM, Pelegrin AC, et al. Genomic Epidemiology of Carbapenem- and Colistin-Resistant Klebsiella pneumoniae Isolates From Serbia: Predominance of ST101 Strains Carrying a Novel OXA-48 Plasmid. Front Microbiol. 2020;11:294. Published 2020 Feb 21. doi:10.3389/fmicb.2020.00294	,aac(3)-IIa (99%),aac(6')-Ib-cr (100%),aac(6')-Ib-cr (100%),blaCTX-M-15 (100%),blaOXA-1 (100%),blaOXA-48 (100%),blaSHV-28 (99%),catB3 (100%),dfrA14 (99%),fosA (96%),oqxA (99%),oqxB (98%),tet(D) (100%)	,Col(pHAD28) (93%),Col440II (99%),IncFIA(HI1) (98%),IncFIB(pKPHS1) (95%),IncR (100%)	Klebsiella pneumoniae	strong	96	189984	409295	5641593	yes (2347)	ambiguous_bases	ST101	1	2	6	6	ybt 9; ICEKp3	183	-	0	-	0	-	0	-	0	-	0	wzi137	KL17	none	Very high	100.00%	0
1707107	1707107.fasta	Hospital	SAMN08895684/SRS3206221	SRR7049932	Skin swab	N/S	N/S	N/S (hospitalized patient)	2016	Serbia	44.7872	20.4573		Eastern Europe	NCBI	Palmieri M, D'Andrea MM, Pelegrin AC, et al. Genomic Epidemiology of Carbapenem- and Colistin-Resistant Klebsiella pneumoniae Isolates From Serbia: Predominance of ST101 Strains Carrying a Novel OXA-48 Plasmid. Front Microbiol. 2020;11:294. Published 2020 Feb 21. doi:10.3389/fmicb.2020.00294	,aac(3)-IIa (99%),aac(6')-Ib-cr (100%),aac(6')-Ib-cr (100%),blaCTX-M-15 (100%),blaOXA-1 (100%),blaOXA-48 (100%),blaSHV-28 (99%),catB3 (100%),dfrA14 (99%),fosA (96%),oqxA (99%),oqxB (98%),tet(D) (100%)	,Col(pHAD28) (92%),Col(pHAD28) (94%),Col440II (99%),IncFIA(HI1) (98%),IncFIB(pKPHS1) (95%),IncR (100%)	Klebsiella pneumoniae	strong	189	162183	409312	5694983	yes (1101)	ambiguous_bases	ST101	1	2	6	6	ybt 9; ICEKp3	183	-	0	-	0	-	0	-	0	-	0	wzi137	KL17	none	Very high	100.00%	0
1707108	1707108.fasta	Hospital	SAMN08895685/SRS3206222	SRR7049931	Wound swab	N/S	N/S	N/S (hospitalized patient)	2016	Serbia	44.7872	20.4573		Eastern Europe	NCBI	Palmieri M, D'Andrea MM, Pelegrin AC, et al. Genomic Epidemiology of Carbapenem- and Colistin-Resistant Klebsiella pneumoniae Isolates From Serbia: Predominance of ST101 Strains Carrying a Novel OXA-48 Plasmid. Front Microbiol. 2020;11:294. Published 2020 Feb 21. doi:10.3389/fmicb.2020.00294	,aac(3)-IIa (99%),aac(6')-Ib-cr (100%),aac(6')-Ib-cr (100%),blaCTX-M-15 (100%),blaOXA-1 (100%),blaOXA-48 (100%),blaSHV-28 (99%),catB3 (100%),dfrA14 (99%),fosA (96%),oqxA (99%),oqxB (98%),tet(D) (100%)	,Col(pHAD28) (93%),Col440II (99%),IncFIA(HI1) (98%),IncFIB(pKPHS1) (95%),IncR (100%)	Klebsiella pneumoniae	strong	103	185816	409371	5652176	yes (2159)	ambiguous_bases	ST101	1	2	6	6	ybt 9; ICEKp3	183	-	0	-	0	-	0	-	0	-	0	wzi137	KL17	none	Very high	100.00%	0
1707109	1707109.fasta	Hospital	SAMN08895686/SRS3206229	SRR7049924	Wound swab	N/S	N/S	N/S (hospitalized patient)	2016	Serbia	44.7872	20.4573		Eastern Europe	NCBI	Palmieri M, D'Andrea MM, Pelegrin AC, et al. Genomic Epidemiology of Carbapenem- and Colistin-Resistant Klebsiella pneumoniae Isolates From Serbia: Predominance of ST101 Strains Carrying a Novel OXA-48 Plasmid. Front Microbiol. 2020;11:294. Published 2020 Feb 21. doi:10.3389/fmicb.2020.00294	,aac(3)-IIa (99%),aac(6')-Ib-cr (100%),aac(6')-Ib-cr (100%),blaCTX-M-15 (100%),blaOXA-1 (100%),blaOXA-48 (100%),blaSHV-28 (99%),catB3 (100%),dfrA14 (99%),fosA (96%),oqxA (99%),oqxB (98%),tet(D) (100%)	,Col(pHAD28) (93%),Col440II (99%),IncFIA(HI1) (98%),IncFIB(pKPHS1) (95%),IncR (100%)	Klebsiella pneumoniae	strong	100	185866	523717	5653177	yes (1374)	ambiguous_bases	ST101	1	2	6	6	ybt 9; ICEKp3	183	-	0	-	0	-	0	-	0	-	0	wzi137	KL17	none	Very high	100.00%	0
1707110	1707110.fasta	Hospital	SAMN08895687/SRS3206230	SRR7049923	Wound swab	N/S	N/S	N/S (hospitalized patient)	2015	Serbia	44.7872	20.4573		Eastern Europe	NCBI	Palmieri M, D'Andrea MM, Pelegrin AC, et al. Genomic Epidemiology of Carbapenem- and Colistin-Resistant Klebsiella pneumoniae Isolates From Serbia: Predominance of ST101 Strains Carrying a Novel OXA-48 Plasmid. Front Microbiol. 2020;11:294. Published 2020 Feb 21. doi:10.3389/fmicb.2020.00294	,aac(3)-IIa (99%),aac(6')-Ib-cr (100%),aac(6')-Ib-cr (100%),blaCTX-M-15 (100%),blaOXA-1 (100%),blaOXA-48 (100%),blaSHV-28 (99%),catB3 (100%),dfrA14 (99%),fosA (96%),oqxA (99%),oqxB (98%),tet(D) (100%)	,Col(pHAD28) (93%),Col440II (99%),IncFIA(HI1) (98%),IncFIB(pKPHS1) (95%),IncR (100%)	Klebsiella pneumoniae	strong	97	185807	410885	5651167	yes (1693)	ambiguous_bases	ST101	1	2	7	7	ybt 9; ICEKp3	183	-	0	-	0	-	0	-	0	-	0	wzi137	KL17	none	Very high	100.00%	0
1707111	1707111.fasta	Hospital	SAMN08895688/SRS3206231	SRR7049922	Bronchial aspirate	N/S	N/S	N/S (hospitalized patient)	2015	Serbia	44.7872	20.4573		Eastern Europe	NCBI	Palmieri M, D'Andrea MM, Pelegrin AC, et al. Genomic Epidemiology of Carbapenem- and Colistin-Resistant Klebsiella pneumoniae Isolates From Serbia: Predominance of ST101 Strains Carrying a Novel OXA-48 Plasmid. Front Microbiol. 2020;11:294. Published 2020 Feb 21. doi:10.3389/fmicb.2020.00294	,aac(3)-IIa (99%),aac(6')-Ib-cr (100%),aac(6')-Ib-cr (100%),blaCTX-M-15 (100%),blaOXA-1 (100%),blaOXA-48 (100%),blaSHV-28 (99%),catB3 (100%),dfrA14 (99%),fosA (96%),oqxA (99%),oqxB (98%),tet(D) (100%)	,Col(pHAD28) (93%),Col440II (99%),IncFIA(HI1) (98%),IncFIB(pKPHS1) (95%),IncR (100%)	Klebsiella pneumoniae	strong	103	185864	379596	5650792	yes (1363)	ambiguous_bases	ST101	1	2	6	6	ybt 9; ICEKp3	183	-	0	-	0	-	0	-	0	-	0	wzi137	KL17	none	Very high	100.00%	0
1707112	1707112.fasta	Hospital	SAMN08895689/SRS3206232	SRR7049921	Urine	N/S	N/S	N/S (hospitalized patient)	2015	Serbia	44.7872	20.4573		Eastern Europe	NCBI	Palmieri M, D'Andrea MM, Pelegrin AC, et al. Genomic Epidemiology of Carbapenem- and Colistin-Resistant Klebsiella pneumoniae Isolates From Serbia: Predominance of ST101 Strains Carrying a Novel OXA-48 Plasmid. Front Microbiol. 2020;11:294. Published 2020 Feb 21. doi:10.3389/fmicb.2020.00294	,aac(3)-IIa (99%),aac(6')-Ib-cr (100%),aac(6')-Ib-cr (100%),blaCTX-M-15 (100%),blaOXA-1 (100%),blaOXA-48 (100%),blaSHV-28 (99%),catB3 (100%),dfrA14 (99%),fosA (96%),oqxA (99%),oqxB (98%),tet(D) (100%)	,Col(pHAD28) (93%),Col440II (99%),IncFIA(HI1) (98%),IncFIB(pKPHS1) (95%),IncR (100%)	Klebsiella pneumoniae	strong	96	207904	723286	5653307	yes (1738)	ambiguous_bases	ST101	1	2	6	6	ybt 9; ICEKp3	183	-	0	-	0	-	0	-	0	-	0	wzi137	KL17	none	Very high	100.00%	0
1707113	1707113.fasta	Hospital	SAMN08895690/SRS3206225	SRR7049928	Skin swab	N/S	N/S	N/S (hospitalized patient)	2015	Serbia	44.7872	20.4573		Eastern Europe	NCBI	Palmieri M, D'Andrea MM, Pelegrin AC, et al. Genomic Epidemiology of Carbapenem- and Colistin-Resistant Klebsiella pneumoniae Isolates From Serbia: Predominance of ST101 Strains Carrying a Novel OXA-48 Plasmid. Front Microbiol. 2020;11:294. Published 2020 Feb 21. doi:10.3389/fmicb.2020.00294	,aac(3)-IIa (99%),aac(6')-Ib-cr (100%),aac(6')-Ib-cr (100%),blaCTX-M-15 (100%),blaOXA-1 (100%),blaOXA-48 (100%),blaSHV-28 (99%),catB3 (100%),dfrA14 (99%),fosA (96%),oqxA (99%),oqxB (98%),tet(D) (100%)	,Col(pHAD28) (93%),Col440II (99%),IncFIA(HI1) (98%),IncFIB(pKPHS1) (95%),IncR (100%)	Klebsiella pneumoniae	strong	95	212126	723799	5650102	yes (1931)	ambiguous_bases	ST101	1	2	6	6	ybt 9; ICEKp3	183	-	0	-	0	-	0	-	0	-	0	wzi137	KL17	none	Very high	100.00%	0
1707114	1707114.fasta	Hospital	SAMN08895691/SRS3206226	SRR7049927	Urine	N/S	N/S	N/S (hospitalized patient)	2015	Serbia	44.7872	20.4573		Eastern Europe	NCBI	Palmieri M, D'Andrea MM, Pelegrin AC, et al. Genomic Epidemiology of Carbapenem- and Colistin-Resistant Klebsiella pneumoniae Isolates From Serbia: Predominance of ST101 Strains Carrying a Novel OXA-48 Plasmid. Front Microbiol. 2020;11:294. Published 2020 Feb 21. doi:10.3389/fmicb.2020.00294	,aac(6')-Ib-cr (100%),aac(6')-Ib-cr (100%),blaCTX-M-15 (100%),blaOXA-1 (100%),blaOXA-48 (100%),blaSHV-28 (99%),catB3 (100%),dfrA14 (99%),fosA (96%),oqxA (99%),oqxB (98%),tet(D) (100%)	,Col(pHAD28) (93%),Col440II (99%),IncFIA(HI1) (98%),IncR (100%)	Klebsiella pneumoniae	strong	95	183546	379931	5502826	yes (1261)	ambiguous_bases	ST101	1	2	6	5	ybt 9; ICEKp3	183	-	0	-	0	-	0	-	0	-	0	wzi137	KL17	none	Very high	100.00%	0
1707116	1707116.fasta	Hospital	SAMN08895692/SRS3206227	SRR7049926	Urine	N/S	N/S	N/S (outpatient)	2015	Serbia	44.7872	20.4573		Eastern Europe	NCBI	Palmieri M, D'Andrea MM, Pelegrin AC, et al. Genomic Epidemiology of Carbapenem- and Colistin-Resistant Klebsiella pneumoniae Isolates From Serbia: Predominance of ST101 Strains Carrying a Novel OXA-48 Plasmid. Front Microbiol. 2020;11:294. Published 2020 Feb 21. doi:10.3389/fmicb.2020.00294	,aac(3)-IIa (99%),aac(6')-Ib-cr (100%),aac(6')-Ib-cr (100%),blaCTX-M-15 (100%),blaOXA-1 (100%),blaOXA-48 (100%),blaSHV-28 (99%),catB3 (100%),dfrA14 (99%),fosA (96%),oqxA (99%),oqxB (98%),tet(D) (100%)	,Col(pHAD28) (92%),Col440I (92%),Col440II (99%),IncFIA(HI1) (98%),IncR (100%)	Klebsiella pneumoniae	strong	95	170726	723083	5539039	yes (1182)	ambiguous_bases	ST101	1	2	7	7	ybt 9; ICEKp3	183	-	0	-	0	-	0	-	0	-	0	wzi137	KL17	none	Very high	100.00%	0
1707117	1707117.fasta	Hospital	SAMN08895693/SRS3206228	SRR7049925	Blood/central venous catheter	N/S	N/S	N/S (outpatient)	2015	Serbia	44.7872	20.4573		Eastern Europe	NCBI	Palmieri M, D'Andrea MM, Pelegrin AC, et al. Genomic Epidemiology of Carbapenem- and Colistin-Resistant Klebsiella pneumoniae Isolates From Serbia: Predominance of ST101 Strains Carrying a Novel OXA-48 Plasmid. Front Microbiol. 2020;11:294. Published 2020 Feb 21. doi:10.3389/fmicb.2020.00294	,aac(3)-IIa (99%),aac(6')-Ib-cr (100%),aac(6')-Ib-cr (100%),blaCTX-M-15 (100%),blaOXA-1 (100%),blaOXA-48 (100%),blaSHV-28 (99%),catB3 (100%),dfrA14 (99%),fosA (96%),oqxA (99%),oqxB (98%),tet(D) (100%)	,Col(pHAD28) (93%),Col440II (99%),IncFIA(HI1) (98%),IncR (100%)	Klebsiella pneumoniae	strong	96	170641	453467	5449641	yes (1278)	ambiguous_bases	ST101	1	2	6	6	ybt 9; ICEKp3	183-1LV	-	0	-	0	-	0	-	0	-	0	wzi137	KL17	none	Very high	100.00%	0
1707118	1707118.fasta	Hospital	SAMN08895694/SRS3206223	SRR7049930	Blood	N/S	N/S	N/S (hospitalized patient)	2015	Serbia	44.7872	20.4573		Eastern Europe	NCBI	Palmieri M, D'Andrea MM, Pelegrin AC, et al. Genomic Epidemiology of Carbapenem- and Colistin-Resistant Klebsiella pneumoniae Isolates From Serbia: Predominance of ST101 Strains Carrying a Novel OXA-48 Plasmid. Front Microbiol. 2020;11:294. Published 2020 Feb 21. doi:10.3389/fmicb.2020.00294	,aac(3)-IIa (99%),aac(6')-Ib-cr (100%),aac(6')-Ib-cr (100%),blaCTX-M-15 (100%),blaOXA-1 (100%),blaOXA-48 (100%),blaSHV-28 (99%),catB3 (100%),dfrA14 (99%),fosA (96%),oqxA (99%),oqxB (98%),tet(D) (100%)	,Col(pHAD28) (92%),Col(pHAD28) (94%),Col440II (99%),IncFIA(HI1) (98%),IncR (100%)	Klebsiella pneumoniae	strong	101	150762	379486	5539947	yes (2242)	ambiguous_bases	ST101	1	2	7	7	ybt 9; ICEKp3	183	-	0	-	0	-	0	-	0	-	0	wzi137	KL17	none	Very high	100.00%	0
1707120	1707120.fasta	Hospital	SAMN08895696/SRS3206207	SRR7049945	Urine	N/S	N/S	N/S (outpatient)	2016	Serbia	44.7872	20.4573		Eastern Europe	NCBI	Palmieri M, D'Andrea MM, Pelegrin AC, et al. Genomic Epidemiology of Carbapenem- and Colistin-Resistant Klebsiella pneumoniae Isolates From Serbia: Predominance of ST101 Strains Carrying a Novel OXA-48 Plasmid. Front Microbiol. 2020;11:294. Published 2020 Feb 21. doi:10.3389/fmicb.2020.00294	,aac(3)-IIa (99%),aac(6')-Ib-cr (100%),aac(6')-Ib-cr (100%),blaCTX-M-15 (100%),blaOXA-1 (100%),blaOXA-48 (100%),blaSHV-28 (99%),catB3 (100%),dfrA14 (99%),fosA (96%),oqxA (99%),oqxB (98%),tet(D) (100%)	,Col(pHAD28) (95%),Col440II (99%),IncFIA(HI1) (98%),IncR (100%)	Klebsiella pneumoniae	strong	106	153891	310157	5516071	yes (1432)	ambiguous_bases	ST101	1	2	6	6	ybt 9; ICEKp3	183-1LV	-	0	-	0	-	0	-	0	-	0	wzi137	KL17	none	Very high	99.99%	0
1707121	1707121.fasta	Hospital	SAMN08895697/SRS3206208	SRR7049946	Urine	N/S	N/S	N/S (outpatient)	2015	Serbia	44.7872	20.4573		Eastern Europe	NCBI	Palmieri M, D'Andrea MM, Pelegrin AC, et al. Genomic Epidemiology of Carbapenem- and Colistin-Resistant Klebsiella pneumoniae Isolates From Serbia: Predominance of ST101 Strains Carrying a Novel OXA-48 Plasmid. Front Microbiol. 2020;11:294. Published 2020 Feb 21. doi:10.3389/fmicb.2020.00294	,aac(6')-Ib-cr (100%),aac(6')-Ib-cr (100%),blaCTX-M-15 (100%),blaOXA-1 (100%),blaSHV-28 (99%),catB3 (100%),dfrA14 (99%),fosA (96%),oqxA (99%),oqxB (98%)	,Col(pHAD28) (93%),Col440II (99%),IncFIA(HI1) (98%),IncFIB(pKPHS1) (95%),IncR (100%)	Klebsiella pneumoniae	strong	94	190124	409324	5626892	yes (1699)	ambiguous_bases	ST101	1	1	4	3	ybt 9; ICEKp3	183	-	0	-	0	-	0	-	0	-	0	wzi137	KL17	none	Very high	100.00%	0
1707122	1707122.fasta	Hospital	SAMN08895698/SRS3206211	SRR7049943	Urine	N/S	N/S	N/S (outpatient)	2015	Serbia	44.7872	20.4573		Eastern Europe	NCBI	Palmieri M, D'Andrea MM, Pelegrin AC, et al. Genomic Epidemiology of Carbapenem- and Colistin-Resistant Klebsiella pneumoniae Isolates From Serbia: Predominance of ST101 Strains Carrying a Novel OXA-48 Plasmid. Front Microbiol. 2020;11:294. Published 2020 Feb 21. doi:10.3389/fmicb.2020.00294	,aac(3)-IIa (99%),aac(6')-Ib-cr (100%),aac(6')-Ib-cr (100%),blaCTX-M-15 (100%),blaOXA-1 (100%),blaOXA-48 (100%),blaSHV-28 (99%),catB3 (100%),dfrA14 (99%),fosA (96%),oqxA (99%),oqxB (98%),tet(D) (100%)	,Col(pHAD28) (93%),Col440II (99%),IncFIA(HI1) (98%),IncR (100%)	Klebsiella pneumoniae	strong	105	176429	496713	5535750	yes (1799)	ambiguous_bases	ST101	1	2	6	6	ybt 9; ICEKp3	183	-	0	-	0	-	0	-	0	-	0	wzi137	KL17	none	Very high	100.00%	0
1707123	1707123.fasta	Hospital	SAMN08895699/SRS3206209	SRR7049944	Bronchial aspirate	N/S	N/S	N/S (outpatient)	2016	Serbia	44.7872	20.4573		Eastern Europe	NCBI	Palmieri M, D'Andrea MM, Pelegrin AC, et al. Genomic Epidemiology of Carbapenem- and Colistin-Resistant Klebsiella pneumoniae Isolates From Serbia: Predominance of ST101 Strains Carrying a Novel OXA-48 Plasmid. Front Microbiol. 2020;11:294. Published 2020 Feb 21. doi:10.3389/fmicb.2020.00294	,aac(3)-IIa (99%),aac(6')-Ib-cr (100%),aac(6')-Ib-cr (100%),blaCTX-M-15 (100%),blaOXA-1 (100%),blaOXA-48 (100%),blaSHV-28 (99%),catB3 (100%),dfrA14 (99%),fosA (96%),oqxA (99%),oqxB (98%),tet(D) (100%)	,Col(pHAD28) (93%),Col440II (99%),IncFIA(HI1) (98%),IncR (100%)	Klebsiella pneumoniae	strong	101	164316	485240	5451887	yes (861)	ambiguous_bases	ST101	1	2	6	6	ybt 9; ICEKp3	183-1LV	-	0	-	0	-	0	-	0	-	0	wzi137	KL17	none	Very high	100.00%	0
1707124	1707124.fasta	Hospital	SAMN08895700/SRS3206205	SRR7049949	Urine	N/S	N/S	N/S (outpatient)	2016	Serbia	44.7872	20.4573		Eastern Europe	NCBI	Palmieri M, D'Andrea MM, Pelegrin AC, et al. Genomic Epidemiology of Carbapenem- and Colistin-Resistant Klebsiella pneumoniae Isolates From Serbia: Predominance of ST101 Strains Carrying a Novel OXA-48 Plasmid. Front Microbiol. 2020;11:294. Published 2020 Feb 21. doi:10.3389/fmicb.2020.00294	,aac(3)-IIa (99%),aac(6')-Ib-cr (100%),aac(6')-Ib-cr (100%),blaCTX-M-15 (100%),blaOXA-1 (100%),blaOXA-48 (100%),blaSHV-28 (99%),catB3 (100%),dfrA14 (99%),fosA (96%),oqxA (99%),oqxB (98%),tet(D) (100%)	,Col(pHAD28) (93%),Col440II (99%),IncFIA(HI1) (98%),IncR (100%)	Klebsiella pneumoniae	strong	107	183499	327798	5426545	yes (1151)	ambiguous_bases	ST101	0	2	6	6	-	0	-	0	-	0	-	0	-	0	-	0	wzi137	KL17	none	Very high	100.00%	0
1707125	1707125.fasta	Hospital	SAMN08895701/SRS3206203	SRR7049950	Urine	N/S	N/S	N/S (outpatient)	2016	Serbia	44.7872	20.4573		Eastern Europe	NCBI	Palmieri M, D'Andrea MM, Pelegrin AC, et al. Genomic Epidemiology of Carbapenem- and Colistin-Resistant Klebsiella pneumoniae Isolates From Serbia: Predominance of ST101 Strains Carrying a Novel OXA-48 Plasmid. Front Microbiol. 2020;11:294. Published 2020 Feb 21. doi:10.3389/fmicb.2020.00294	,aac(3)-IIa (99%),aac(6')-Ib-cr (100%),aac(6')-Ib-cr (100%),blaCTX-M-15 (100%),blaOXA-1 (100%),blaOXA-48 (100%),blaSHV-28 (99%),catB3 (100%),dfrA14 (99%),fosA (96%),oqxA (99%),oqxB (98%),tet(D) (100%)	,Col(pHAD28) (93%),Col440II (99%),IncFIA(HI1) (98%),IncFIB(pKPHS1) (95%),IncR (100%)	Klebsiella pneumoniae	strong	109	164320	441869	5615830	yes (1781)	ambiguous_bases	ST101	1	2	7	7	ybt 9; ICEKp3	183	-	0	-	0	-	0	-	0	-	0	wzi137	KL17	none	Very high	100.00%	0
1707126	1707126.fasta	Hospital	SAMN08895702/SRS3206206	SRR7049947	Urine	N/S	N/S	N/S (outpatient)	2016	Serbia	44.7872	20.4573		Eastern Europe	NCBI	Palmieri M, D'Andrea MM, Pelegrin AC, et al. Genomic Epidemiology of Carbapenem- and Colistin-Resistant Klebsiella pneumoniae Isolates From Serbia: Predominance of ST101 Strains Carrying a Novel OXA-48 Plasmid. Front Microbiol. 2020;11:294. Published 2020 Feb 21. doi:10.3389/fmicb.2020.00294	,aac(3)-IIa (99%),aac(6')-Ib-cr (100%),aac(6')-Ib-cr (100%),blaCTX-M-15 (100%),blaOXA-1 (100%),blaOXA-48 (100%),blaSHV-28 (99%),catB3 (100%),dfrA14 (99%),fosA (96%),oqxA (99%),oqxB (98%),tet(D) (100%)	,Col(pHAD28) (95%),Col(pHAD28) (92%),Col440II (99%),IncFIA(HI1) (98%),IncFIB(pKPHS1) (95%),IncR (100%)	Klebsiella pneumoniae	strong	101	170787	723137	5652224	yes (1325)	ambiguous_bases	ST101	1	2	6	6	ybt 9; ICEKp3	183	-	0	-	0	-	0	-	0	-	0	wzi137	KL17	?	Good	99.99%	0
1707127	1707127.fasta	Hospital	SAMN08895703/SRS3206204	SRR7049948	Urine	N/S	N/S	N/S (outpatient)	2016	Serbia	44.7872	20.4573		Eastern Europe	NCBI	Palmieri M, D'Andrea MM, Pelegrin AC, et al. Genomic Epidemiology of Carbapenem- and Colistin-Resistant Klebsiella pneumoniae Isolates From Serbia: Predominance of ST101 Strains Carrying a Novel OXA-48 Plasmid. Front Microbiol. 2020;11:294. Published 2020 Feb 21. doi:10.3389/fmicb.2020.00294	,aac(3)-IIa (99%),aac(6')-Ib-cr (100%),aac(6')-Ib-cr (100%),blaCTX-M-15 (100%),blaOXA-1 (100%),blaOXA-48 (100%),blaSHV-28 (99%),catB3 (100%),dfrA14 (99%),fosA (96%),oqxA (99%),oqxB (98%),tet(D) (100%)	,Col(pHAD28) (93%),Col440II (99%),IncFIA(HI1) (98%),IncR (100%)	Klebsiella pneumoniae	strong	99	173829	442543	5486049	yes (2805)	ambiguous_bases	ST101	1	2	7	7	ybt 9; ICEKp3	183	-	0	-	0	-	0	-	0	-	0	wzi137	KL17	none	Very high	100.00%	0
1707128	1707128.fasta	Hospital	SAMN08895704/SRS3206212	SRR7049941	Blood	N/S	N/S	N/S (outpatient)	2016	Serbia	44.7872	20.4573		Eastern Europe	NCBI	Palmieri M, D'Andrea MM, Pelegrin AC, et al. Genomic Epidemiology of Carbapenem- and Colistin-Resistant Klebsiella pneumoniae Isolates From Serbia: Predominance of ST101 Strains Carrying a Novel OXA-48 Plasmid. Front Microbiol. 2020;11:294. Published 2020 Feb 21. doi:10.3389/fmicb.2020.00294	,aac(3)-IIa (99%),aac(6')-Ib-cr (100%),aac(6')-Ib-cr (100%),blaCTX-M-15 (100%),blaOXA-1 (100%),blaOXA-48 (100%),blaSHV-28 (99%),catB3 (100%),dfrA14 (99%),fosA (96%),oqxA (99%),oqxB (98%),tet(D) (100%)	,Col(pHAD28) (93%),Col440II (99%),IncFIA(HI1) (98%),IncR (100%)	Klebsiella pneumoniae	strong	111	150175	308832	5487161	yes (1578)	ambiguous_bases	ST101	1	2	6	6	ybt 9; ICEKp3	183	-	0	-	0	-	0	-	0	-	0	-	KL17	?-	Good	99.99%	KL17_12_wcaJ
1707129	1707129.fasta	Hospital	SAMN08895705/SRS3206210	SRR7049942	Urine	N/S	N/S	N/S (outpatient)	2016	Serbia	44.7872	20.4573		Eastern Europe	NCBI	Palmieri M, D'Andrea MM, Pelegrin AC, et al. Genomic Epidemiology of Carbapenem- and Colistin-Resistant Klebsiella pneumoniae Isolates From Serbia: Predominance of ST101 Strains Carrying a Novel OXA-48 Plasmid. Front Microbiol. 2020;11:294. Published 2020 Feb 21. doi:10.3389/fmicb.2020.00294	,aac(3)-IIa (99%),aac(6')-Ib-cr (100%),aac(6')-Ib-cr (100%),blaCTX-M-15 (100%),blaOXA-1 (100%),blaOXA-48 (100%),blaSHV-28 (99%),catB3 (100%),dfrA14 (99%),fosA (96%),oqxA (99%),oqxB (98%),tet(D) (100%)	,Col(pHAD28) (92%),Col440I (92%),Col440II (99%),IncFIA(HI1) (98%),IncR (100%)	Klebsiella pneumoniae	strong	98	173887	409703	5486892	yes (1570)	ambiguous_bases	ST101	1	2	7	7	ybt 9; ICEKp3	183	-	0	-	0	-	0	-	0	-	0	wzi137	KL17	none	Very high	100.00%	0
1707130	1707130.fasta	Hospital	SAMN08895706/SRS3206239	SRR7049914	Urine	N/S	N/S	N/S (outpatient)	2016	Serbia	44.7872	20.4573		Eastern Europe	NCBI	Palmieri M, D'Andrea MM, Pelegrin AC, et al. Genomic Epidemiology of Carbapenem- and Colistin-Resistant Klebsiella pneumoniae Isolates From Serbia: Predominance of ST101 Strains Carrying a Novel OXA-48 Plasmid. Front Microbiol. 2020;11:294. Published 2020 Feb 21. doi:10.3389/fmicb.2020.00294	,aac(3)-IIa (99%),aac(6')-Ib-cr (100%),aac(6')-Ib-cr (100%),blaCTX-M-15 (100%),blaOXA-1 (100%),blaOXA-48 (100%),blaSHV-28 (99%),catB3 (100%),dfrA14 (99%),fosA (96%),oqxA (99%),oqxB (98%),tet(D) (100%)	,Col(pHAD28) (92%),Col(pHAD28) (94%),Col440II (99%),IncFIA(HI1) (98%),IncFIB(pKPHS1) (95%),IncR (100%)	Klebsiella pneumoniae	strong	109	176154	379374	5650204	yes (1758)	ambiguous_bases	ST101	1	2	7	7	ybt 9; ICEKp3	183	-	0	-	0	-	0	-	0	-	0	wzi137	KL17	?-	Good	100.00%	KL17_12_wcaJ
1707131	1707131.fasta	Hospital	SAMN08895707/SRS3206240	SRR7049913	Blood	N/S	N/S	N/S (hospitalized patient)	2016	Serbia	44.7872	20.4573		Eastern Europe	NCBI	Palmieri M, D'Andrea MM, Pelegrin AC, et al. Genomic Epidemiology of Carbapenem- and Colistin-Resistant Klebsiella pneumoniae Isolates From Serbia: Predominance of ST101 Strains Carrying a Novel OXA-48 Plasmid. Front Microbiol. 2020;11:294. Published 2020 Feb 21. doi:10.3389/fmicb.2020.00294	,aac(3)-IIa (99%),aac(6')-Ib-cr (100%),aac(6')-Ib-cr (100%),aadA1 (100%),aph(3')-Ia (100%),aph(3'')-Ib (100%),aph(6)-Id (100%),blaCTX-M-15 (100%),blaOXA-1 (100%),blaOXA-48 (100%),blaSHV-28 (99%),catB3 (100%),dfrA1 (100%),dfrA14 (99%),fosA (96%),oqxA (99%),oqxB (98%),sul1 (99%),sul2 (100%),tet(A) (100%),tet(D) (100%)	,Col(pHAD28) (93%),Col440II (99%),IncFIA(HI1) (98%),IncFII (100%),IncR (100%)	Klebsiella pneumoniae	strong	113	170669	310024	5595639	yes (1320)	ambiguous_bases	ST101	1	2	8	13	ybt 9; ICEKp3	183	-	0	-	0	-	0	-	0	-	0	wzi137	KL17	none	Very high	100.00%	0
1707132	1707132.fasta	Hospital	SAMN08895708/SRS3206237	SRR7049916	Urine	N/S	N/S	N/S (outpatient)	2016	Serbia	44.7872	20.4573		Eastern Europe	NCBI	Palmieri M, D'Andrea MM, Pelegrin AC, et al. Genomic Epidemiology of Carbapenem- and Colistin-Resistant Klebsiella pneumoniae Isolates From Serbia: Predominance of ST101 Strains Carrying a Novel OXA-48 Plasmid. Front Microbiol. 2020;11:294. Published 2020 Feb 21. doi:10.3389/fmicb.2020.00294	,blaCTX-M-15 (100%),blaOXA-1 (100%),blaSHV-28 (99%),catB3 (100%),dfrA14 (99%),fosA (96%),oqxA (99%),oqxB (98%)	,Col(pHAD28) (93%),Col440II (99%),IncFIA(HI1) (98%),IncFIB(pKPHS1) (95%),IncR (100%)	Klebsiella pneumoniae	strong	88	170531	442113	5628756	yes (991)	ambiguous_bases	ST101	1	1	3	2	ybt 9; ICEKp3	183	-	0	-	0	-	0	-	0	-	0	wzi137	KL17	none	Very high	100.00%	0
1707133	1707133.fasta	Hospital	SAMN08895709/SRS3206238	SRR7049915	Urine	N/S	N/S	N/S (outpatient)	2016	Serbia	44.7872	20.4573		Eastern Europe	NCBI	Palmieri M, D'Andrea MM, Pelegrin AC, et al. Genomic Epidemiology of Carbapenem- and Colistin-Resistant Klebsiella pneumoniae Isolates From Serbia: Predominance of ST101 Strains Carrying a Novel OXA-48 Plasmid. Front Microbiol. 2020;11:294. Published 2020 Feb 21. doi:10.3389/fmicb.2020.00294	,aac(3)-IIa (99%),aac(6')-Ib-cr (100%),aac(6')-Ib-cr (100%),blaCTX-M-15 (100%),blaOXA-1 (100%),blaOXA-48 (100%),blaSHV-28 (99%),catB3 (100%),dfrA14 (99%),fosA (96%),oqxA (99%),oqxB (98%),tet(D) (100%)	,Col(pHAD28) (93%),Col440II (99%),IncFIA(HI1) (98%),IncR (100%)	Klebsiella pneumoniae	strong	105	185798	430450	5492583	yes (1946)	ambiguous_bases	ST101	1	2	6	6	ybt 9; ICEKp3	183	-	0	-	0	-	0	-	0	-	0	-	KL17	none	Very high	99.99%	0
1707134	1707134.fasta	Hospital	SAMN08895710/SRS3206235	SRR7049918	Urine	N/S	N/S	N/S (outpatient)	2017	Serbia	44.7872	20.4573		Eastern Europe	NCBI	Palmieri M, D'Andrea MM, Pelegrin AC, et al. Genomic Epidemiology of Carbapenem- and Colistin-Resistant Klebsiella pneumoniae Isolates From Serbia: Predominance of ST101 Strains Carrying a Novel OXA-48 Plasmid. Front Microbiol. 2020;11:294. Published 2020 Feb 21. doi:10.3389/fmicb.2020.00294	,aac(3)-IIa (99%),aac(6')-Ib-cr (100%),aac(6')-Ib-cr (100%),blaCTX-M-15 (100%),blaOXA-1 (100%),blaOXA-48 (100%),blaSHV-28 (99%),catB3 (100%),dfrA14 (99%),fosA (96%),oqxA (99%),oqxB (98%),tet(D) (100%)	,Col(pHAD28) (93%),Col440II (99%),IncFIA(HI1) (98%),IncFIB(pKPHS1) (95%),IncR (100%)	Klebsiella pneumoniae	strong	95	207903	379404	5651473	yes (1324)	ambiguous_bases	ST101	1	2	7	7	ybt 9; ICEKp3	183-1LV	-	0	-	0	-	0	-	0	-	0	wzi137	KL17	none	Very high	100.00%	0
1707136	1707136.fasta	Hospital	SAMN08895712/SRS3206233	SRR7049920	Urine	N/S	N/S	N/S (outpatient)	2017	Serbia	44.7872	20.4573		Eastern Europe	NCBI	Palmieri M, D'Andrea MM, Pelegrin AC, et al. Genomic Epidemiology of Carbapenem- and Colistin-Resistant Klebsiella pneumoniae Isolates From Serbia: Predominance of ST101 Strains Carrying a Novel OXA-48 Plasmid. Front Microbiol. 2020;11:294. Published 2020 Feb 21. doi:10.3389/fmicb.2020.00294	,aac(3)-IIa (99%),aac(6')-Ib-cr (100%),aac(6')-Ib-cr (100%),blaCTX-M-15 (100%),blaOXA-1 (100%),blaOXA-48 (100%),blaSHV-28 (99%),catB3 (100%),dfrA14 (99%),fosA (96%),oqxA (99%),oqxB (98%),tet(D) (100%)	,Col(pHAD28) (94%),Col(pHAD28) (92%),Col440II (99%),IncFIA(HI1) (98%),IncR (100%)	Klebsiella pneumoniae	strong	106	158026	569541	5499279	yes (901)	ambiguous_bases	ST101	1	2	6	6	ybt 9; ICEKp3	183	-	0	-	0	-	0	-	0	-	0	wzi137	KL17	none	Very high	100.00%	0
1707137	1707137.fasta	Hospital	SAMN08895713/SRS3206234	SRR7049919	Blood	N/S	N/S	N/S (hospitalized patient)	2017	Serbia	44.7872	20.4573		Eastern Europe	NCBI	Palmieri M, D'Andrea MM, Pelegrin AC, et al. Genomic Epidemiology of Carbapenem- and Colistin-Resistant Klebsiella pneumoniae Isolates From Serbia: Predominance of ST101 Strains Carrying a Novel OXA-48 Plasmid. Front Microbiol. 2020;11:294. Published 2020 Feb 21. doi:10.3389/fmicb.2020.00294	,aac(3)-IIa (99%),aac(6')-Ib-cr (100%),aac(6')-Ib-cr (100%),blaCTX-M-15 (100%),blaOXA-48 (100%),blaOXA-534 (100%),blaSHV-28 (99%),catB3 (100%),dfrA14 (99%),fosA (96%),oqxA (99%),oqxB (98%),tet(D) (100%)	,Col(pHAD28) (93%),Col440II (99%),IncFIA(HI1) (98%),IncR (100%)	Klebsiella pneumoniae	strong	89	212129	475708	5530486	yes (1274)	ambiguous_bases	ST101	1	2	6	6	ybt 9; ICEKp3	183	-	0	-	0	-	0	-	0	-	0	-	KL17	none	Very high	99.99%	0
1707138	1707138.fasta	Hospital	SAMN08895714/SRS3206241	SRR7049912	Urine	N/S	N/S	N/S (hospitalized patient)	2017	Serbia	44.7872	20.4573		Eastern Europe	NCBI	Palmieri M, D'Andrea MM, Pelegrin AC, et al. Genomic Epidemiology of Carbapenem- and Colistin-Resistant Klebsiella pneumoniae Isolates From Serbia: Predominance of ST101 Strains Carrying a Novel OXA-48 Plasmid. Front Microbiol. 2020;11:294. Published 2020 Feb 21. doi:10.3389/fmicb.2020.00294	,aac(3)-IIa (99%),aac(6')-Ib-cr (100%),aac(6')-Ib-cr (100%),blaCTX-M-15 (100%),blaOXA-48 (100%),blaOXA-534 (100%),blaSHV-28 (99%),catB3 (100%),dfrA14 (99%),fosA (96%),oqxA (99%),oqxB (98%),tet(D) (100%)	,Col(pHAD28) (95%),Col(pHAD28) (92%),Col440II (99%),IncFIA(HI1) (98%),IncR (100%)	Klebsiella pneumoniae	strong	107	170960	379765	5531480	yes (1435)	ambiguous_bases	ST101	1	2	6	6	ybt 9; ICEKp3	183	-	0	-	0	-	0	-	0	-	0	-	KL17	none	Very high	99.99%	0
1707139	1707139.fasta	Hospital	SAMN08895715/SRS3206242	SRR7049911	Urine	N/S	N/S	N/S (outpatient)	2017	Serbia	44.7872	20.4573		Eastern Europe	NCBI	Palmieri M, D'Andrea MM, Pelegrin AC, et al. Genomic Epidemiology of Carbapenem- and Colistin-Resistant Klebsiella pneumoniae Isolates From Serbia: Predominance of ST101 Strains Carrying a Novel OXA-48 Plasmid. Front Microbiol. 2020;11:294. Published 2020 Feb 21. doi:10.3389/fmicb.2020.00294	,aac(3)-IIa (99%),aac(6')-Ib-cr (100%),aac(6')-Ib-cr (100%),blaCTX-M-15 (100%),blaOXA-1 (100%),blaOXA-48 (100%),blaSHV-28 (99%),catB3 (100%),dfrA14 (99%),fosA (96%),oqxA (99%),oqxB (98%),tet(D) (100%)	,Col(pHAD28) (93%),Col440II (99%),IncFIA(HI1) (98%),IncFIB(pKPHS1) (95%),IncR (100%)	Klebsiella pneumoniae	strong	94	207951	442218	5639387	yes (1139)	ambiguous_bases	ST101	1	2	6	6	ybt 9; ICEKp3	183	-	0	-	0	-	0	-	0	-	0	wzi137	KL17	none	Very high	100.00%	0
1707140	1707140.fasta	Hospital	SAMN08895716/SRS3206201	SRR7049951	Blood	N/S	N/S	N/S (hospitalized patient)	2017	Serbia	44.7872	20.4573		Eastern Europe	NCBI	Palmieri M, D'Andrea MM, Pelegrin AC, et al. Genomic Epidemiology of Carbapenem- and Colistin-Resistant Klebsiella pneumoniae Isolates From Serbia: Predominance of ST101 Strains Carrying a Novel OXA-48 Plasmid. Front Microbiol. 2020;11:294. Published 2020 Feb 21. doi:10.3389/fmicb.2020.00294	,aac(3)-IIa (99%),aac(6')-Ib-cr (100%),aac(6')-Ib-cr (100%),blaCTX-M-15 (100%),blaOXA-1 (100%),blaSHV-28 (99%),catB3 (100%),dfrA14 (99%),fosA (96%),oqxA (99%),oqxB (98%),tet(D) (100%)	,Col(pHAD28) (95%),Col(pHAD28) (92%),Col440II (99%),IncFIA(HI1) (98%),IncFIB(pKPHS1) (95%),IncR (100%)	Klebsiella pneumoniae	strong	97	152522	723465	5630416	yes (1678)	ambiguous_bases	ST101	1	1	5	5	ybt 9; ICEKp3	183	-	0	-	0	-	0	-	0	-	0	wzi137	KL17	none	Very high	100.00%	0
1707142	1707142.fasta	Hospital	SAMN08895717/SRS3206202	SRR7049952	Blood	N/S	N/S	N/S (hospitalized patient)	2017	Serbia	44.7872	20.4573		Eastern Europe	NCBI	Palmieri M, D'Andrea MM, Pelegrin AC, et al. Genomic Epidemiology of Carbapenem- and Colistin-Resistant Klebsiella pneumoniae Isolates From Serbia: Predominance of ST101 Strains Carrying a Novel OXA-48 Plasmid. Front Microbiol. 2020;11:294. Published 2020 Feb 21. doi:10.3389/fmicb.2020.00294	,aac(3)-IIa (99%),aac(6')-Ib-cr (100%),aac(6')-Ib-cr (100%),blaCTX-M-15 (100%),blaOXA-1 (100%),blaOXA-48 (100%),blaSHV-28 (99%),catB3 (100%),dfrA14 (99%),fosA (96%),oqxA (99%),oqxB (98%),tet(D) (100%)	,Col(pHAD28) (93%),Col440II (99%),IncFIA(HI1) (98%),IncR (100%)	Klebsiella pneumoniae	strong	123	121144	371356	5533458	yes (862)	ambiguous_bases	ST101	1	2	6	6	ybt 9; ICEKp3	183-1LV	-	0	-	0	-	0	-	0	-	0	wzi137	KL17	none	Very high	100.00%	0
1707143	1707143.fasta	Hospital	SAMN08895718/SRS3206200	SRR7049953	Wound swab	N/S	N/S	N/S (hospitalized patient)	2017	Serbia	44.7872	20.4573		Eastern Europe	NCBI	Palmieri M, D'Andrea MM, Pelegrin AC, et al. Genomic Epidemiology of Carbapenem- and Colistin-Resistant Klebsiella pneumoniae Isolates From Serbia: Predominance of ST101 Strains Carrying a Novel OXA-48 Plasmid. Front Microbiol. 2020;11:294. Published 2020 Feb 21. doi:10.3389/fmicb.2020.00294	,aadA2 (100%),aph(3'')-Ib (100%),aph(6)-Id (100%),blaCMY-16 (99%),blaCTX-M-15 (100%),blaOXA-48 (100%),blaSHV-28 (99%),blaTEM-1A (100%),dfrA12 (100%),dfrA14 (99%),floR (98%),fosA (96%),oqxA (99%),oqxB (98%),sul1 (99%),sul2 (100%),tet(A) (100%)	,Col(pHAD28) (93%),Col440II (99%),IncC (100%),IncFIA(HI1) (98%),IncFIB(K) (98%),IncFII(K) (98%),IncFII(Yp) (94%),IncL (100%),IncR (100%)	Klebsiella pneumoniae	strong	130	141303	442035	5952670	yes (1651)	ambiguous_bases	ST101	1	3	10	13	ybt 9; ICEKp3	183	-	0	-	0	-	0	-	0	-	0	wzi137	KL17	none	Very high	100.00%	0
1707144	1707144.fasta	Hospital	SAMN08895719/SRS3206199	SRR7049954	Blood	N/S	N/S	N/S (hospitalized patient)	2017	Serbia	44.7872	20.4573		Eastern Europe	NCBI	Palmieri M, D'Andrea MM, Pelegrin AC, et al. Genomic Epidemiology of Carbapenem- and Colistin-Resistant Klebsiella pneumoniae Isolates From Serbia: Predominance of ST101 Strains Carrying a Novel OXA-48 Plasmid. Front Microbiol. 2020;11:294. Published 2020 Feb 21. doi:10.3389/fmicb.2020.00294	,aac(3)-IIa (99%),aac(6')-Ib-cr (100%),aac(6')-Ib-cr (100%),blaCTX-M-15 (100%),blaOXA-1 (100%),blaOXA-48 (100%),blaSHV-28 (99%),catB3 (100%),dfrA14 (99%),fosA (96%),oqxA (99%),oqxB (98%),tet(D) (100%)	,Col(pHAD28) (93%),Col440II (99%),IncFIA(HI1) (98%),IncR (100%)	Klebsiella pneumoniae	strong	97	170795	569295	5485453	yes (1196)	ambiguous_bases	ST101	1	2	6	6	ybt 9; ICEKp3	183	-	0	-	0	-	0	-	0	-	0	wzi137	KL17	?	Good	99.97%	0
50752501	50752501.fasta	Hospital	SAMN04158315/GCA_001463615	SRR2724123	Abdominal drain tube	N/S	N/S	N/S	2013	Norway	59.9115	10.7579	after travel to Sri Lanka	Northern Europe	NCBI	Samuelsen Ø, Overballe-Petersen S, Bjørnholt JV, Brisse S, Doumith M, Woodford N, et al. Molecular and epidemiological characterization of carbapenemase-producing Enterobacteriaceae in Norway, 2007 to 2014. PLoS One. 2017;12(11):e0187832.	,aac(3)-IIa (99%),aac(6')-Ib3 (99%),aac(6')-Ib-cr (99%),aadA1 (100%),aph(3'')-Ib (100%),aph(3')-VI (100%),aph(6)-Id (100%),ARR-3 (99%),blaCTX-M-15 (100%),blaNDM-1 (100%),blaOXA-1 (100%),blaOXA-9 (99%),blaSHV-28 (99%),blaTEM-1B (100%),catA1 (99%),catB3 (100%),dfrA5 (100%),ere(A) (100%),ere(B) (100%),fosA (96%),oqxA (99%),oqxB (98%),qnrS1 (100%),sul1 (99%),sul2 (100%)	,Col440I (97%),IncFIB(K)(pCAV1099114) (100%),IncFIB(pQil) (100%),IncFII(K) (97%),IncHI1B(pNDMMAR) (100%)	Klebsiella pneumoniae	strong	146	114450	285277	5716444	no	-	ST101	1	2	10	17	ybt 9; ICEKp3	183	-	0	-	0	-	0	-	0	-	0	wzi137	KL17	?-	Good	99.99%	KL17_06_wzc
939996824	939996824.fasta	Hospital	SAMN04011454/GCA_001317165	SRR2244272	Pus	N/S	N/S	N/S	2013	South-Africa	-33.9189	18.4233		Southern Africa	NCBI	Osei Sekyere J, Amoako DG. Genomic and phenotypic characterisation of fluoroquinolone resistance mechanisms in Enterobacteriaceae in Durban, South Africa. PLoS One. 2017;12(6):e0178888. doi:10.1371/journal.pone.0178888	,aac(3)-Iia (100%),aac(6')-Ib3 (99%),aac(6')-Ib-cr (99%),blaCTX-M-15 (100%),blaGES-5 (100%),blaSCO-1 (100%),blaSHV-28 (99%),blaTEM-213 (100%),fosA (96%),oqxA (99%),oqxB (98%),qnrS1 (100%)	,Col(pHAD28) (91%),Col440II (96%),IncFIB(K) (100%),IncFII(K) (97%),IncN (99%),IncQ1 (90%),IncR (100%),IncU (100%)	Klebsiella pneumoniae	strong	137	114694	370643	5743680	no	-	ST101	1	2	5	7	ybt 9; ICEKp3	183	-	0	-	0	-	0	-	0	-	0	wzi137	unknown (best match = KL17)	?-	None	99.98%	KL17_06_wzc,KL17_07_wzy,KL17_08_wctR,KL17_09_wctS,KL17_10_wctT,KL17_11_wctU,KL17_13_wcmZ,KL17_14_wzx
945154233	945154233.fasta	Hospital	SAMN04011446/GCA_001317375	SRR2244264	Sputum	N/S	N/S	N/S	2013	South-Africa	-33.9189	18.4233		Southern Africa	NCBI	Osei Sekyere J, Amoako DG. Genomic and phenotypic characterisation of fluoroquinolone resistance mechanisms in Enterobacteriaceae in Durban, South Africa. PLoS One. 2017;12(6):e0178888. doi:10.1371/journal.pone.0178888	,aac(3)-Iia (100%),aac(6')-Ib3 (99%),aac(6')-Ib-cr (100%), aac(6')-Ib-cr (100%),aac(6')-Ib-cr (99%),aadA16 (99%),ARR-3 (100%),blaCTX-M-15 (100%),blaGES-5 (100%),blaSCO-1 (100%),blaSHV-13 (100%),blaTEM-213 (100%),dfrA27 (100%),fosA (96%),oqxA (99%),oqxB (98%),sul1 (99%)	,Col(pHAD28) (91%),Col440II (96%),IncFIA(HI1) (98%),IncFIB(K) (100%),IncFII(K) (97%),IncQ1 (90%),IncR (100%)	Klebsiella pneumoniae	strong	136	118046	391864	5732411	no	-	ST101	1	2	8	11	ybt 9; ICEKp3	183	-	0	-	0	-	0	-	0	-	0	wzi137	unknown (best match = KL17)	?-	None	99.96%	KL17_07_wzy,KL17_08_wctR,KL17_09_wctS,KL17_12_wcaJ,KL17_14_wzx
945165838	945165838.fasta	Hospital	SAMN04011436/GCA_001316695	SRR2244254	Pus	N/S	N/S	N/S	2013	South-Africa	-33.9189	18.4233		Southern Africa	NCBI	Osei Sekyere J, Amoako DG. Genomic and phenotypic characterisation of fluoroquinolone resistance mechanisms in Enterobacteriaceae in Durban, South Africa. PLoS One. 2017;12(6):e0178888. doi:10.1371/journal.pone.0178888	,aac(3)-Iia (100%),aac(6')-Ib3 (99%),aac(6')-Ib-cr (100%), aac(6')-Ib-cr (100%),aac(6')-Ib-cr (99%),aadA16 (99%),ARR-3 (100%),blaCTX-M-15 (100%),blaGES-5 (100%),blaSCO-1 (100%),blaSHV-28 (99%),blaTEM-213 (100%),dfrA27 (100%),fosA (96%),oqxB (98%),sul1 (99%)	,Col(pHAD28) (91%),Col440II (96%),IncFIA(HI1) (98%),IncFIB(K) (100%),IncFII(K) (97%),IncQ1 (90%),IncR (100%)	Klebsiella pneumoniae	strong	156	105246	373038	5722180	no	-	ST101	1	2	8	11	ybt 9; ICEKp3	183	-	0	-	0	-	0	-	0	-	0	wzi137	unknown (best match = KL17)	?-	None	99.97%	KL17_07_wzy,KL17_09_wctS,KL17_10_wctT,KL17_12_wcaJ,KL17_13_wcmZ,KL17_14_wzx
945169659	945169659.fasta	Hospital	SAMN04011438/GCA_001316745	SRR2244256	Urine	Infection	Urinary tract infection	N/S	2013	South-Africa	-33.9189	18.4233		Southern Africa	NCBI	Osei Sekyere J, Amoako DG. Genomic and phenotypic characterisation of fluoroquinolone resistance mechanisms in Enterobacteriaceae in Durban, South Africa. PLoS One. 2017;12(6):e0178888. doi:10.1371/journal.pone.0178888	,aac(3)-Iia (100%),aac(6')-Ib3 (99%),aac(6')-Ib-cr (100%),aac(6')-Ib-cr (99%), aac(6')-Ib-cr (100%),aadA16 (99%),ARR-3 (100%),blaCTX-M-15 (100%),blaGES-5 (100%),blaSCO-1 (100%),blaSHV-12 (99%),blaTEM-213 (100%),dfrA27 (100%),fosA (96%),oqxA (99%),oqxB (98%),sul1 (99%)	,Col(pHAD28) (91%),Col440II (96%),IncFIA(HI1) (98%),IncFIB(K) (100%),IncFII(K) (97%),IncQ1 (90%),IncR (100%)	Klebsiella pneumoniae	strong	130	114759	653756	5714365	no	-	ST101	1	2	8	12	ybt 9; ICEKp3	199	-	0	-	0	-	0	-	0	-	0	wzi137	unknown (best match = KL17)	?-	None	99.99%	KL17_07_wzy,KL17_08_wctR,KL17_09_wctS,KL17_10_wctT,KL17_11_wctU,KL17_12_wcaJ,KL17_13_wcmZ
950171785	950171785.fasta	Hospital	SAMN04011419/GCA_001316495	SRR2244237	N/S	N/S	N/S	N/S	2013	South-Africa	-33.9189	18.4233		Southern Africa	NCBI	Osei Sekyere J, Amoako DG. Genomic and phenotypic characterisation of fluoroquinolone resistance mechanisms in Enterobacteriaceae in Durban, South Africa. PLoS One. 2017;12(6):e0178888. doi:10.1371/journal.pone.0178888	,aac(3)-IIa (99%),aac(6')-Ib-cr (100%),aac(6')-Ib-cr (100%),aph(3'')-Ib (99%),aph(6)-Id (99%),armA (100%),blaCTX-M-139 (100%),blaDHA-1 (100%),blaNDM-1 (100%),blaOXA-1 (100%),blaSHV-28 (99%),catB3 (100%),dfrA14 (99%),fosA (96%),mph(E) (100%),msr(E) (100%),oqxA (99%),oqxB (98%),sul1 (99%),sul2 (100%),tet(D) (100%)	,Col(pHAD28) (93%),Col440I (95%),Col440II (96%),ColpVC (97%),IncFIB(K) (100%),IncFIB(pQil) (100%),IncFII(K) (97%)	Klebsiella pneumoniae	strong	126	193586	736193	5703372	no	-	ST101	1	2	9	14	ybt 9; ICEKp3	184	-	0	-	0	-	0	-	0	-	0	wzi137	KL17	?-	Good	99.99%	KL17_07_wzy,KL17_08_wctR,KL17_09_wctS
950173000	950173000.fasta	Hospital	SAMN04011420/GCA_001316785	SRR2244238	N/S	N/S	N/S	N/S	2013	South-Africa	-33.9189	18.4233		Southern Africa	NCBI	Osei Sekyere J, Amoako DG. Genomic and phenotypic characterisation of fluoroquinolone resistance mechanisms in Enterobacteriaceae in Durban, South Africa. PLoS One. 2017;12(6):e0178888. doi:10.1371/journal.pone.0178888	,aac(3)-IIa (99%),aac(6')-Ib-cr (100%),aac(6')-Ib-cr (100%),aph(3'')-Ib (99%),aph(6)-Id (99%),armA (100%),blaCTX-M-139 (100%),blaDHA-1 (100%),blaNDM-1 (100%),blaOXA-1 (100%),blaSHV-28 (99%),catB3 (100%),dfrA14 (99%),fosA (96%),mph(E) (100%),msr(E) (100%),oqxA (99%),oqxB (98%),sul1 (99%),sul2 (100%),tet(D) (100%)	,Col440I (95%),Col440II (96%),ColpVC (97%),IncFIB(K) (100%),IncFIB(pQil) (100%),IncFII(K) (97%)	Klebsiella pneumoniae	strong	128	190331	705418	5701358	no	-	ST101	1	2	9	14	ybt 9; ICEKp3	184	-	0	-	0	-	0	-	0	-	0	wzi137	KL17	?-	Good	100.00%	KL17_09_wctS,KL17_14_wzx
951362657	951362657.fasta	Hospital	SAMN04011434/GCA_001316895	SRR2244252	N/S	N/S	N/S	N/S	2013	South-Africa	-33.9189	18.4233		Southern Africa	NCBI	Osei Sekyere J, Amoako DG. Genomic and phenotypic characterisation of fluoroquinolone resistance mechanisms in Enterobacteriaceae in Durban, South Africa. PLoS One. 2017;12(6):e0178888. doi:10.1371/journal.pone.0178888	,aac(3)-IIa (99%),aac(6')-Ib-cr (100%),aac(6')-Ib-cr (100%),aph(3'')-Ib (99%),aph(6)-Id (99%),armA (100%),blaCTX-M-139 (100%),blaDHA-1 (100%),blaNDM-1 (100%),blaOXA-1 (100%),blaSHV-28 (99%),catB3 (100%),dfrA14 (99%),fosA (96%),mph(E) (100%),msr(E) (100%),oqxB (98%),sul1 (99%),sul2 (100%),tet(D) (100%)	,Col440I (96%),Col440II (96%),ColpVC (97%),IncFIB(K) (100%),IncFII(K) (97%)	Klebsiella pneumoniae	strong	177	114326	291777	5727166	no	-	ST101	1	2	9	13	ybt 9; ICEKp3	184	-	0	-	0	-	0	-	0	-	0	wzi137	unknown (best match = KL17)	?-	None	100.00%	KL17_07_wzy,KL17_08_wctR,KL17_09_wctS,KL17_10_wctT,KL17_11_wctU,KL17_12_wcaJ,KL17_13_wcmZ,KL17_14_wzx
951363981	951363981.fasta	Hospital	SAMN04011455/GCA_001317295	SRR2244273	Urine	Infection	Urinary tract infection	N/S	2013	South-Africa	-33.9189	18.4233		Southern Africa	NCBI	Osei Sekyere J, Amoako DG. Genomic and phenotypic characterisation of fluoroquinolone resistance mechanisms in Enterobacteriaceae in Durban, South Africa. PLoS One. 2017;12(6):e0178888. doi:10.1371/journal.pone.0178888	,aac(3)-IIa (99%),aac(6')-Ib-cr (100%),aac(6')-Ib-cr (100%),aph(3'')-Ib (99%),aph(6)-Id (99%),armA (100%),blaCTX-M-15 (100%),blaDHA-1 (100%),blaNDM-1 (100%),blaOXA-1 (100%),blaSHV-28 (99%),catB3 (100%),dfrA14 (99%),fosA (96%),mph(E) (100%),msr(E) (100%),oqxB (98%),sul1 (99%),sul2 (100%),tet(D) (100%)	,Col440I (96%),Col440II (96%),ColpVC (97%),IncFIB(K) (100%),IncFII(K) (97%)	Klebsiella pneumoniae	strong	215	86901	334864	5728189	no	-	ST101	1	2	9	14	ybt 9; ICEKp3	184	-	0	-	0	-	0	-	0	-	0	wzi137	unknown (best match = KL17)	?-	None	99.99%	KL17_07_wzy,KL17_08_wctR,KL17_09_wctS,KL17_10_wctT,KL17_11_wctU,KL17_12_wcaJ,KL17_13_wcmZ,KL17_14_wzx
951373950	951373950.fasta	Hospital	SAMN04011433/GCA_001316645	SRR2244251	Blood	Infection	Bloodstream infection	N/S	2013	South-Africa	-33.9189	18.4233		Southern Africa	NCBI	Osei Sekyere J, Amoako DG. Genomic and phenotypic characterisation of fluoroquinolone resistance mechanisms in Enterobacteriaceae in Durban, South Africa. PLoS One. 2017;12(6):e0178888. doi:10.1371/journal.pone.0178888	,aac(3)-IIa (99%),aac(6')-Ib-cr (100%),aac(6')-Ib-cr (100%),aph(3'')-Ib (99%),aph(6)-Id (99%),armA (100%),blaCTX-M-139 (100%),blaDHA-1 (100%),blaNDM-1 (100%),blaOXA-1 (100%),blaSHV-28 (99%),catB3 (100%),dfrA14 (99%),fosA (96%),mph(E) (100%),msr(E) (100%),oqxA (99%),oqxB (98%),sul1 (99%),sul2 (100%)	,Col440I (96%),Col440II (96%),ColpVC (97%),IncFIB(K) (100%),IncFII(K) (97%)	Klebsiella pneumoniae	strong	174	166465	510255	5726362	no	-	ST101	1	2	7	12	ybt 9; ICEKp3	184	-	0	-	0	-	0	-	0	-	0	wzi137	unknown (best match = KL17)	?-	None	100.00%	KL17_07_wzy,KL17_09_wctS,KL17_10_wctT,KL17_11_wctU,KL17_12_wcaJ
951384356	951384356.fasta	Hospital	SAMN04011443/GCA_001316985	SRR2244261	N/S	N/S	N/S	N/S	2013	South-Africa	-33.9189	18.4233		Southern Africa	NCBI	Osei Sekyere J, Amoako DG. Genomic and phenotypic characterisation of fluoroquinolone resistance mechanisms in Enterobacteriaceae in Durban, South Africa. PLoS One. 2017;12(6):e0178888. doi:10.1371/journal.pone.0178888	,aac(3)-IIa (99%),aac(6')-Ib-cr (100%),aac(6')-Ib-cr (100%),aph(3'')-Ib (99%),aph(6)-Id (99%),armA (100%),blaCTX-M-139 (100%),blaDHA-1 (100%),blaNDM-1 (100%),blaOXA-1 (100%),blaSHV-28 (99%),catB3 (100%),dfrA14 (99%),fosA (96%),mph(E) (100%),msr(E) (100%),oqxA (99%),oqxB (98%),sul1 (99%),sul2 (100%),tet(D) (100%)	,Col440I (96%),Col440II (96%),ColpVC (97%),IncFIB(K) (100%),IncFII(K) (97%)	Klebsiella pneumoniae	strong	121	138558	687342	5599622	no	-	ST101	1	2	8	13	ybt 9; ICEKp3	184	-	0	-	0	-	0	-	0	-	0	wzi137	unknown (best match = KL17)	?-	None	99.97%	KL17_07_wzy,KL17_08_wctR,KL17_09_wctS,KL17_14_wzx
957083320	957083320.fasta	Hospital	SAMN04011445/GCA_001317015	SRR2244263	Urine	Infection	Urinary tract infection	N/S	2013	South-Africa	-33.9189	18.4233		Southern Africa	NCBI	Osei Sekyere J, Amoako DG. Genomic and phenotypic characterisation of fluoroquinolone resistance mechanisms in Enterobacteriaceae in Durban, South Africa. PLoS One. 2017;12(6):e0178888. doi:10.1371/journal.pone.0178888	,aac(3)-Iia (100%),aac(6')-Ib3 (99%), aac(6')-Ib3 (99%),aac(6')-Ib-cr (99%),aac(6')-Ib-cr (99%),aadA16 (99%),ARR-3 (100%),blaCTX-M-15 (100%),blaGES-5 (100%),blaSCO-1 (100%),blaTEM-213 (100%),dfrA27 (100%),fosA (96%),oqxA (99%),oqxB (98%),sul1 (99%)	,Col(pHAD28) (91%),Col440II (96%),IncFIA(HI1) (98%),IncFIB(K) (100%),IncFII(K) (97%),IncQ1 (90%),IncR (100%)	Klebsiella pneumoniae	strong	148	114142	456977	5728325	no	-	ST101	1	2	8	10	ybt 9; ICEKp3	183	-	0	-	0	-	0	-	0	-	0	wzi137	unknown (best match = KL17)	?-	None	99.98%	KL17_07_wzy,KL17_08_wctR,KL17_09_wctS,KL17_10_wctT,KL17_11_wctU,KL17_12_wcaJ,KL17_14_wzx
957083896	957083896.fasta	Hospital	SAMN04011442/GCA_001316955	SRR2244260	Urine	Infection	Urinary tract infection	N/S	2013	South-Africa	-33.9189	18.4233		Southern Africa	NCBI	Osei Sekyere J, Amoako DG. Genomic and phenotypic characterisation of fluoroquinolone resistance mechanisms in Enterobacteriaceae in Durban, South Africa. PLoS One. 2017;12(6):e0178888. doi:10.1371/journal.pone.0178888	,aac(3)-Iia (100%),aac(6')-Ib3 (99%),aac(6')-Ib-cr (100%), aac(6')-Ib-cr (100%),aac(6')-Ib-cr (99%),aadA16 (99%),ARR-3 (100%),blaCTX-M-15 (100%),blaGES-5 (100%),blaSCO-1 (100%),blaSHV-13 (100%),blaTEM-213 (100%),dfrA27 (100%),fosA (96%),oqxA (99%),oqxB (98%),sul1 (99%)	,Col(pHAD28) (91%),Col440II (96%),IncFIA(HI1) (98%),IncFIB(K) (100%),IncFII(K) (97%),IncQ1 (90%),IncR (100%)	Klebsiella pneumoniae	strong	169	96119	318724	5726172	no	-	ST101	1	2	8	11	ybt 9; ICEKp3	183	-	0	-	0	-	0	-	0	-	0	wzi137	unknown (best match = KL17)	?-	None	100.00%	KL17_07_wzy,KL17_08_wctR,KL17_09_wctS,KL17_10_wctT,KL17_11_wctU,KL17_12_wcaJ,KL17_14_wzx
957089165	957089165.fasta	Hospital	SAMN04011444/GCA_001317005	SRR2244262	Pus swab (trachea)	N/S	N/S	N/S	2013	South-Africa	-33.9189	18.4233		Southern Africa	NCBI	Osei Sekyere J, Amoako DG. Genomic and phenotypic characterisation of fluoroquinolone resistance mechanisms in Enterobacteriaceae in Durban, South Africa. PLoS One. 2017;12(6):e0178888. doi:10.1371/journal.pone.0178888	,aac(3)-Iia (100%),aac(6')-Ib3 (99%),aac(6')-Ib-cr (100%), aac(6')-Ib-cr (100%),aac(6')-Ib-cr (99%),aadA16 (99%),ARR-3 (100%),blaCTX-M-15 (100%),blaGES-5 (100%),blaSCO-1 (100%),blaSHV-28 (99%),blaTEM-213 (100%),dfrA27 (100%),fosA (96%),oqxA (99%),oqxB (98%),sul1 (99%)	,Col(pHAD28) (91%),Col440II (96%),IncFIA(HI1) (98%),IncFIB(K) (100%),IncFII(K) (97%),IncQ1 (90%),IncR (100%)	Klebsiella pneumoniae	strong	114	135051	693790	5740065	no	-	ST101	1	2	8	11	ybt 9; ICEKp3	183	-	0	-	0	-	0	-	0	-	0	wzi137	unknown (best match = KL17)	?-	None	99.98%	KL17_07_wzy,KL17_09_wctS,KL17_10_wctT,KL17_14_wzx
960186733	960186733.fasta	Hospital	SAMN04011426/GCA_001316565	SRR2244244	N/S	N/S	N/S	N/S	2013	South-Africa	-33.9189	18.4233		Southern Africa	NCBI	Osei Sekyere J, Amoako DG. Genomic and phenotypic characterisation of fluoroquinolone resistance mechanisms in Enterobacteriaceae in Durban, South Africa. PLoS One. 2017;12(6):e0178888. doi:10.1371/journal.pone.0178888	,aac(3)-IIa (99%),aac(6')-Ib-cr (100%),aac(6')-Ib-cr (100%),aph(3'')-Ib (99%), aph(3'')-Ib (99%),aph(6)-Id (99%),aph(6)-Id (99%),armA (100%),blaCTX-M-15 (100%),blaDHA-1 (100%),blaNDM-1 (100%),blaOXA-1 (100%),blaSHV-28 (99%),catB3 (100%),dfrA14 (99%),fosA (96%),mph(E) (100%),msr(E) (100%),oqxA (99%),oqxB (98%),sul1 (99%),sul2 (100%),sul2 (100%),tet(D) (100%)	,IncFIB(K) (100%),IncFII(K) (97%)	Klebsiella pneumoniae	strong	3	5498599	5498599	5846356	no	-	ST101	1	2	10	18	ybt 9; ICEKp3	184	-	0	-	0	-	0	-	0	-	0	wzi137	KL17	none	Very high	100.00%	0
08EU827	08EU827.fasta	Hospital	SAMN08222595/GCA_004010995	no SRA available	Feces	Screening	NA	ICU	2008	Sweden	59.3346	18.0632		Northern Europe	NCBI	Nordberg V, Jonsson K, Giske CG, Iversen A, Aspevall O, Jonsson B, Camporeale A, Norman M, Navér L. Neonatal intestinal colonization with extended-spectrum β-lactamase-producing Enterobacteriaceae-a 5-year follow-up study. Clin Microbiol Infect. 2018 Sep;24(9):1004-1009. doi: 10.1016/j.cmi.2017.12.028. Epub 2018 Jan 8. PMID: 29326011.	,aac(3)-Iid (99%),aph(3'')-Ib (99%),aph(6)-Id (99%),blaCTX-M-15 (100%),blaSHV-28 (99%),blaTEM-1A (100%),dfrA14 (99%),fosA (96%),oqxA (99%),oqxB (98%),qnrB1 (100%),sul2 (100%)	,Col(pHAD28) (92%),Col440I (96%),IncFIA(HI1) (98%),IncFIB(K) (98%),IncFII(pKP91) (96%),IncR (100%)	Klebsiella pneumoniae	strong	5	5277535	5277535	5582414	no	-	ST101	1	1	6	8	ybt 6; ICEKp5	63	-	0	-	0	-	0	-	0	-	0	wzi29	KL106	none	Good	99.95%	0
105KRp	105KRp.fasta	Hospital	SAMEA6531474/ERS4295871	ERR3891210	N/S	N/S	N/S	N/S	2018	Saudi Arabia	24.7743	46.7386		Middle East	Pathogenwatch	Sharif Hala (2020). Whole Genome Sequencing as a Tool to Study the Genomic Landscape of Pathogens. (Doctoal dissertation). King Abdullah University of Science and Technology, Thuwal, Kingdom of Saudi Arabia	,aac(3)-IIa (99%),aac(6')-Ib (100%),aac(6')-Ib-cr (99%),aadA1 (100%),aph(3')-VI (100%),blaCTX-M-15 (100%),blaNDM-1 (100%),blaOXA-48 (100%),blaOXA-9 (100%),blaSHV-28 (99%),blaTEM-1A (100%),fosA (96%),mph(A) (100%),oqxA (99%),oqxB (98%),qnrS1 (100%),tet(D) (100%)	,Col(pHAD28) (93%),Col440II (96%),IncFIA(HI1) (98%),IncL (100%),IncR (100%)	Klebsiella pneumoniae	strong	61	372312	1221166	5590673	yes (979)	ambiguous_bases	ST101	1	3	8	12	ybt 9; ICEKp3	183-1LV	-	0	-	0	-	0	-	0	-	0	wzi137	KL17	none	Very high	99.98%	0
107_13	107_13.fasta	Hospital	SAMEA29280418/ERS1477155	ERR1761561	N/S	N/S	N/S	N/S	2013	Germany	52.52	13.405		Western Europe	Pathogenwatch	Becker L et al., "Genome-based analysis of Carbapenemase-producing Klebsiella pneumoniae isolates from German hospital patients, 2008-2014.", Antimicrob Resist Infect Control, 2018;7:62	,aac(3)-IIa (99%),aac(6')-Ib-cr (100%),aac(6')-Ib-cr (100%),aadA1 (100%),blaCTX-M-15 (100%),blaOXA-1 (100%),blaOXA-48 (100%),blaOXA-9 (100%),blaSHV-28 (99%),blaTEM-1A (100%),catB3 (100%),dfrA14 (99%),floR (99%),fosA (96%),oqxA (99%),oqxB (98%)	,Col(pHAD28) (92%),Col(pHAD28) (93%),Col440II (99%),IncFIA(HI1) (98%),IncL (100%),IncR (100%),rep14a (90%)	Klebsiella pneumoniae	strong	86	304657	770982	5571516	yes (199)	ambiguous_bases	ST101	1	2	7	10	ybt 9; ICEKp3	183	-	0	-	0	-	0	-	0	-	0	wzi137	KL17	none	Very high	99.99%	0
110036_N16-03161	N16-03161.fasta	Hospital	SAMN12731997/SRS5695377	SRR10500272	Wound	N/S	N/S	N/S	2014	Canada	56.13	-106.35		North America	Pathogenwatch	ames A Karlowsky, Andrew Walkty, Alyssa R Golden, Melanie R Baxter, Andrew J Denisuik, Melissa McCracken, Michael R Mulvey, Heather J Adam, George G Zhanel, ESBL-positive Escherichia coli and Klebsiella pneumoniae isolates from across Canada: CANWARD surveillance study, 2007–18, Journal of Antimicrobial Chemotherapy, 2021;, dkab269, https://doi.org/10.1093/jac/dkab269	,aac(3)-Iia (100%),aac(6')-Ib-cr (100%),aac(6')-Ib-cr (100%),blaCTX-M-15 (100%),blaOXA-1 (100%),blaOXA-48 (100%),blaSCO-1 (100%),blaSHV-28 (99%),blaTEM-1A (100%),catB3 (100%),dfrA14 (99%),fosA (96%),oqxA (99%),oqxB (98%),tet(D) (100%)	,Col(pHAD28) (93%),Col(pHAD28) (92%),Col440II (99%),IncFIA(HI1) (98%),IncFIB(K) (100%),IncL (100%),IncR (100%)	Klebsiella pneumoniae	strong	78	276455	725665	5678004	yes (297)	ambiguous_bases	ST101	1	2	8	10	ybt 9; ICEKp3	183	-	0	-	0	-	0	-	0	-	0	wzi137	KL17	?-	Good	100.00%	KL17_08_wctR
135_14	135_14.fasta	Hospital	SAMEA29283418/ERS1477159	ERR1761565	Bronchial secretion	N/S	N/S	N/S	2012	Germany	52.52	13.405		Western Europe	Pathogenwatch	Becker L et al., "Genome-based analysis of Carbapenemase-producing Klebsiella pneumoniae isolates from German hospital patients, 2008-2014.", Antimicrob Resist Infect Control, 2018;7:62	,aac(3)-IIa (99%),aac(6')-Ib (100%),aac(6')-Ib-cr (99%),aadA1 (100%),aadA2 (99%),aph(3'')-Ib (99%),aph(3')-Vib (99%),blaCTX-M-14b (100%),blaOXA-48 (100%),blaOXA-9 (100%),blaSHV-28 (99%),blaTEM-1A (100%),cmlA1 (99%),dfrA14 (99%),floR (98%),fosA (96%),mph(A) (100%),oqxA (99%),oqxB (98%),sul3 (100%)	,Col(pHAD28) (93%),Col(pHAD28) (92%),Col(pHAD28) (93%),Col440II (99%),IncM1 (99%),IncR (100%)	Klebsiella pneumoniae	strong	81	350465	726333	5592253	yes (495)	ambiguous_bases	ST101	1	2	9	13	ybt 9; ICEKp3	183-1LV	-	0	-	0	-	0	-	0	-	0	wzi137	KL17	none	Very high	99.99%	0
1977-ESBL	1977-ESBL.fasta	Community	SAMN09460079/SRS3439004	SRR7371298	Rectal swab	Screening	NA	NA	2017	Singapore	1.28795	103.852		Southeast Asia	Pathogenwatch	Mo Y, Seah I, Lye PSP, et al. Relating knowledge, attitude and practice of antibiotic use to extended-spectrum beta-lactamase-producing Enterobacteriaceae carriage: results of a cross-sectional community survey. BMJ Open. 2019;9(3):e023859. Published 2019 Mar 5. doi:10.1136/bmjopen-2018-023859	,aadA1 (99%),blaSHV-11 (99%),dfrA1 (99%),fosA (96%),oqxA (99%),oqxB (98%),sul1 (99%),tet(A) (100%)	,Col(pHAD28) (92%),Col440I (95%),IncFIB(K) (99%),IncFII(pKP91) (95%)	Klebsiella pneumoniae	strong	68	411456	643784	5421980	yes (98)	ambiguous_bases	ST101	0	1	5	5	-	0	-	0	-	0	-	0	-	0	-	0	-	KL106	*	Good	95.25%	0
20_HS-C	20_HS-C.fasta	Community	SAMN10986362/SRS4392817	SRR8610337	Rectal screen	Screening	NA	NA	2018	Tanzania	-6.77601	39.1783		East Africa	NCBI	Büdel T, Kuenzli E, Clément M, et al. Polyclonal gut colonization with extended-spectrum cephalosporin- and/or colistin-resistant Enterobacteriaceae: a normal status for hotel employees on the island of Zanzibar, Tanzania. The Journal of Antimicrobial Chemotherapy. 2019 Oct;74(10):2880-2890. DOI: 10.1093/jac/dkz296. PMID: 31361004.	,blaDHA-1 (100%),blaSHV-28 (99%),fosA (96%),oqxA (99%),oqxB (98%),qnrB4 (100%),sul1 (99%)	,Col(pHAD28) (96%),IncFIB(K) (98%),IncR (99%)	Klebsiella pneumoniae	strong	60	315456	480161	5541164	yes (1590)	ambiguous_bases	ST101	0	0	3	3	-	0	-	0	-	0	-	0	-	0	-	0	wzi137	KL17	none	Very high	99.98%	0
206-P26-81	206-P26-81.fasta	Hospital	SAMN09768099/GCA_003382185	no SRA available	Urine	Infection	Urinary tract infection	Medicine ward	2015	Ghana	5.61482	-0.205874		West Africa	NCBI	Agyepong N, Govinden U, Owusu-Ofori A, Amoako DG, Allam M, Janice J, Pedersen T, Sundsfjord A, Essack S. Genomic characterization of multidrug-resistant ESBL-producing Klebsiella pneumoniae isolated from a Ghanaian teaching hospital. Int J Infect Dis. 2019 Aug;85:117-123. doi: 10.1016/j.ijid.2019.05.025. Epub 2019 May 23. PMID: 31129424.	,aac(3)-IIa (99%),aac(6')-Ib-cr (100%),aac(6')-Ib-cr (100%),aph(3'')-Ib (100%),aph(6)-Id (100%),blaCTX-M-15 (100%),blaOXA-1 (100%),blaSHV-28 (99%),blaTEM-1B (100%),catB3 (100%),dfrA14 (99%),dfrA5 (100%),fosA (96%),oqxA (99%),oqxB (98%),qnrB1 (100%),sul1 (99%),sul2 (100%)	,Col(pHAD28) (94%),Col440I (95%),Col440II (96%),FIA(pBK30683) (99%),IncFIB(K) (98%),IncFII(pKP91) (96%)	Klebsiella pneumoniae	strong	73	263248	628146	5695937	no	-	ST101	1	1	7	13	ybt 9; ICEKp3	172-1LV	-	0	-	0	-	0	-	0	-	0	wzi137	KL17	?	Good	100.00%	0
208F	208F.fasta	Hospital	SAMEA6531484/ERS4295881	ERR3891220	N/S	N/S	N/S	N/S	2018	Saudi Arabia	24.7743	46.7386		Middle East	Pathogenwatch	Sharif Hala (2020). Whole Genome Sequencing as a Tool to Study the Genomic Landscape of Pathogens. (Doctoal dissertation). King Abdullah University of Science and Technology, Thuwal, Kingdom of Saudi Arabia	,aac(6')-Ib (100%),aac(6')-Ib-cr (99%),aph(3')-VI (100%),blaCTX-M-15 (100%),blaNDM-1 (100%),blaOXA-48 (100%),blaOXA-9 (100%),blaSHV-28 (99%),blaTEM-1A (100%),dfrA14 (99%),erm(B) (99%),fosA (96%),mph(A) (99%),oqxA (99%),oqxB (98%),qnrS1 (100%),sul1 (99%),tet(D) (100%),tet(X) (97%)	,Col(pHAD28) (92%),IncFIA(HI1) (98%),IncFIB(pQil) (100%),IncI1I(Gamma) (98%),IncL (100%)	Klebsiella pneumoniae	strong	75	254978	639548	5719903	yes (1080)	ambiguous_bases	ST101	1	3	10	13	ybt 9; ICEKp3	183-2LV	-	0	-	0	-	0	-	0	-	0	wzi137	KL17	none	Very high	99.99%	0
21523_2#126	21523_2#126.fasta	Hospital	SAMEA4532015 /ERS1431194	ERR1852899	Tracheal aspirate	Infection (hospital acquired)	N/S	N/S	2013	Philippines	14.5995	120.984		Southeast Asia	Pathogenwatch	Argimón, S., Masim, M.A.L., Gayeta, J.M. et al. Integrating whole-genome sequencing within the National Antimicrobial Resistance Surveillance Program in the Philippines. Nat Commun 11, 2719 (2020). https://doi.org/10.1038/s41467-020-16322-5	,aac(3)-IIa (99%),aac(6')-Ib-cr (100%),aac(6')-Ib-cr (100%),aadA1 (100%),blaCTX-M-15 (100%),blaOXA-1 (100%),blaOXA-48 (100%),blaOXA-9 (100%),blaSHV-28 (99%),blaTEM-1A (100%),catB3 (100%),dfrA14 (99%),fosA (96%),oqxA (99%),oqxB (98%),tet(D) (100%)	,Col(pHAD28) (93%),Col440II (96%),IncFIA(HI1) (98%),IncFIB(K) (100%),IncFII(K) (97%),IncL (100%),IncR (100%)	Klebsiella pneumoniae	strong	91	293916	351024	5763088	yes (688)	ambiguous_bases	ST101	1	2	8	11	ybt 9; ICEKp3	183	-	0	-	0	-	0	-	0	-	0	wzi137	KL17	none	Very high	99.99%	0
21523_2#35	21523_2#35.fasta	Hospital	SAMEA4531924/ERS1431103	ERR1852808	Urine	Infection (community acquired)	N/S	N/S	2013	Philippines	14.5995	120.984		Southeast Asia	Pathogenwatch	Argimón, S., Masim, M.A.L., Gayeta, J.M. et al. Integrating whole-genome sequencing within the National Antimicrobial Resistance Surveillance Program in the Philippines. Nat Commun 11, 2719 (2020). https://doi.org/10.1038/s41467-020-16322-5	,aac(3)-IIa (99%),aac(6')-Ib-cr (100%),aac(6')-Ib-cr (100%),aph(3'')-Ib (100%),aph(6)-Id (100%),blaCTX-M-15 (100%),blaOXA-1 (100%),blaSHV-28 (99%),blaTEM-1B (100%),catA1 (99%),catB3 (100%),dfrA14 (99%),fosA (96%),oqxA (99%),oqxB (98%),qnrB1 (100%),sul2 (100%),tet(A) (100%)	,Col(pHAD28) (97%),Col440I (95%),Col440II (96%),IncFIB(K) (98%),IncFII(pKP91) (96%)	Klebsiella pneumoniae	strong	62	299067	646282	5498457	yes (494)	ambiguous_bases	ST101	1	1	8	13	ybt 9; ICEKp3	172-1LV	-	0	-	0	-	0	-	0	-	0	wzi137	KL17	?-	Good	100.00%	KL17_06_wzc
21523_2#36	21523_2#36.fasta	Hospital	SAMEA4531925/ERS1431104	ERR1852809	Urine	Infection (community acquired)	N/S	N/S	2013	Philippines	14.5995	120.984		Southeast Asia	Pathogenwatch	Argimón, S., Masim, M.A.L., Gayeta, J.M. et al. Integrating whole-genome sequencing within the National Antimicrobial Resistance Surveillance Program in the Philippines. Nat Commun 11, 2719 (2020). https://doi.org/10.1038/s41467-020-16322-5	,aac(3)-IIa (99%),aac(6')-Ib-cr (100%),aac(6')-Ib-cr (100%),aph(3'')-Ib (100%),aph(6)-Id (100%),blaCTX-M-15 (100%),blaOXA-1 (100%),blaSHV-28 (99%),blaTEM-1B (100%),catA1 (99%),catB3 (100%),dfrA14 (99%),fosA (96%),oqxA (99%),oqxB (98%),qnrB1 (100%),sul2 (100%),tet(A) (100%)	,Col(pHAD28) (97%),Col440I (95%),Col440II (96%),IncFIB(K) (98%),IncFII(pKP91) (96%)	Klebsiella pneumoniae	strong	64	450520	770828	5501346	yes (493)	ambiguous_bases	ST101	1	1	8	13	ybt 9; ICEKp3	172-1LV	-	0	-	0	-	0	-	0	-	0	wzi137	KL17	none	Perfect	100.00%	0
21523_2#41	21523_2#41.fasta	Hospital	SAMEA4531930/ERS1431109	ERR1852814	Blood	Infection (community acquired)	N/S	N/S	2013	Philippines	14.5995	120.984		Southeast Asia	Pathogenwatch	Argimón, S., Masim, M.A.L., Gayeta, J.M. et al. Integrating whole-genome sequencing within the National Antimicrobial Resistance Surveillance Program in the Philippines. Nat Commun 11, 2719 (2020). https://doi.org/10.1038/s41467-020-16322-5	,aac(6')-Iic (100%),aph(3'')-Ib (99%),aph(6)-Id (100%),blaSHV-12 (100%),blaTEM-1B (100%),catA2 (96%),dfrA14 (99%),dfrA19 (100%),ere(A) (100%),fosA (96%),mcr-9 (100%),oqxA (99%),oqxB (98%),qnrS1 (100%),sul1 (99%),tet(D) (100%)	,Col(pHAD28) (90%),Col440II (90%),IncFIB(K) (98%),IncFIB(pNDMMar) (99%),IncFII(pCRY) (93%),IncFII(pKP91) (96%),IncHI2 (100%),IncHI2A (100%),IncN (99%)	Klebsiella pneumoniae	strong	82	264443	583583	5968628	yes (987)	ambiguous_bases	ST101	1	1	9	12	ybt 9; ICEKp3	183	-	0	-	0	-	0	-	0	-	0	wzi29	KL106	?	Good	99.91%	0
21523_2#42	21523_2#42.fasta	Hospital	SAMEA4531931/ERS1431110	ERR1852815	Blood	Infection (community acquired)	N/S	N/S	2013	Philippines	14.5995	120.984		Southeast Asia	Pathogenwatch	Argimón, S., Masim, M.A.L., Gayeta, J.M. et al. Integrating whole-genome sequencing within the National Antimicrobial Resistance Surveillance Program in the Philippines. Nat Commun 11, 2719 (2020). https://doi.org/10.1038/s41467-020-16322-5	,aac(6')-Iic (100%),aph(3'')-Ib (99%),aph(6)-Id (100%),blaTEM-1B (100%),catA2 (96%),dfrA14 (99%),dfrA19 (100%),ere(A) (100%),fosA (96%),mcr-9 (100%),oqxA (99%),oqxB (98%),qnrS1 (100%),sul1 (99%),tet(D) (100%)	,Col(pHAD28) (90%),Col440II (90%),IncFIB(K) (98%),IncFIB(pNDMMar) (99%),IncFII(pCRY) (93%),IncFII(pKP91) (96%),IncHI2 (100%),IncHI2A (100%),IncN (99%)	Klebsiella pneumoniae	strong	77	248804	570770	5971230	yes (688)	ambiguous_bases	ST101	1	0	8	11	ybt 9; ICEKp3	183	-	0	-	0	-	0	-	0	-	0	wzi29	KL106	none	Very high	99.93%	0
21523_2#87	21523_2#87.fasta	Hospital	SAMEA4531976/ERS1431155	ERR1852860	Tracheal aspirate	Infection (hospital acquired)	N/S	N/S	2014	Philippines	14.5995	120.984		Southeast Asia	Pathogenwatch	Argimón, S., Masim, M.A.L., Gayeta, J.M. et al. Integrating whole-genome sequencing within the National Antimicrobial Resistance Surveillance Program in the Philippines. Nat Commun 11, 2719 (2020). https://doi.org/10.1038/s41467-020-16322-5	,aac(3)-IIa (99%),aac(6')-Ib-cr (100%),aac(6')-Ib-cr (100%),aadA16 (99%),aph(3'')-Ib (100%),aph(6)-Id (100%),ARR-3 (100%),blaCTX-M-15 (100%),blaOXA-1 (100%),blaSHV-28 (99%),blaTEM-1C (100%),catB3 (100%),dfrA14 (99%),dfrA27 (100%),fosA (96%),mph(A) (100%),oqxA (99%),oqxB (98%),qnrB6 (100%),sul1 (99%),sul2 (100%),tet(A) (100%)	,Col440I (90%),Col440I (96%),IncFIB(K) (99%),IncFII(K) (98%),IncFII(pKP91) (95%)	Klebsiella pneumoniae	strong	82	594926	682247	5661063	yes (487)	ambiguous_bases	ST101	1	1	9	16	ybt 14; ICEKp5	379	-	0	-	0	-	0	-	0	-	0	wzi137	KL17	none	Very high	99.98%	0
21523_2#91	21523_2#91.fasta	Hospital	SAMEA4531980/ERS1431159	ERR1852864	Catheter	Infection (hospital acquired)	N/S	N/S	2014	Philippines	14.5995	120.984		Southeast Asia	Pathogenwatch	Argimón, S., Masim, M.A.L., Gayeta, J.M. et al. Integrating whole-genome sequencing within the National Antimicrobial Resistance Surveillance Program in the Philippines. Nat Commun 11, 2719 (2020). https://doi.org/10.1038/s41467-020-16322-5	,aac(6')-Ib-cr (100%),aac(6')-Ib-cr (100%),aph(3'')-Ib (100%),aph(6)-Id (100%),blaCTX-M-15 (100%),blaLAP-2 (100%),blaOXA-1 (100%),blaSHV-28 (99%),blaTEM-1B (100%),catA1 (99%),catB3 (99%),dfrA14 (99%),floR (98%),fosA (96%),oqxA (99%),oqxB (98%),qnrB1 (100%),qnrS1 (100%),sul2 (100%),tet(A) (100%)	,Col(pHAD28) (94%),Col440I (95%),Col440II (96%),IncFIB(K) (98%),IncFII(K) (98%)	Klebsiella pneumoniae	strong	79	299184	645626	5643645	yes (890)	ambiguous_bases	ST101	1	1	7	14	ybt 9; ICEKp3	172-1LV	-	0	-	0	-	0	-	0	-	0	wzi137	KL17	none	Perfect	100.00%	0
21523_3#24	21523_3#24.fasta	Hospital	SAMEA4532099/ERS1431278	ERR1852983	Wound	Infection (hospital acquired)	N/S	N/S	2014	Philippines	14.5995	120.984		Southeast Asia	Pathogenwatch	Argimón, S., Masim, M.A.L., Gayeta, J.M. et al. Integrating whole-genome sequencing within the National Antimicrobial Resistance Surveillance Program in the Philippines. Nat Commun 11, 2719 (2020). https://doi.org/10.1038/s41467-020-16322-5	,aac(3)-Iid (99%),aac(6')-Ib3 (99%),aac(6')-Ib-cr (100%),aadA16 (99%),aph(3')-Ia (100%),aph(3'')-Ib (100%),aph(6)-Id (100%),ARR-3 (100%),blaCTX-M-15 (100%),blaNDM-1 (100%),blaOXA-1 (100%),blaOXA-10 (100%),blaSHV-28 (99%),catA1 (99%),catB3 (99%),dfrA14 (99%),dfrA27 (100%),fosA (96%),fosA5 (100%),mph(A) (99%),oqxA (99%),oqxB (98%),qnrB6 (100%),sul1 (99%),sul2 (100%),tet(A) (100%)	,Col(pHAD28) (97%),Col440I (95%),Col440II (96%),IncC (100%),IncFIB(K) (98%),IncFII(K) (98%),IncFII(pKP91) (96%)	Klebsiella pneumoniae	strong	92	451942	646281	5779281	yes (593)	ambiguous_bases	ST101	1	2	11	18	ybt 9; ICEKp3	172-1LV	-	0	-	0	-	0	-	0	-	0	wzi137	KL17	none	Perfect	100.00%	0
21523_3#32	21523_3#32.fasta	Hospital	SAMEA4532107/ERS1431286	ERR1852991	Sputum	Infection (hospital acquired)	N/S	N/S	2014	Philippines	14.5995	120.984		Southeast Asia	Pathogenwatch	Argimón, S., Masim, M.A.L., Gayeta, J.M. et al. Integrating whole-genome sequencing within the National Antimicrobial Resistance Surveillance Program in the Philippines. Nat Commun 11, 2719 (2020). https://doi.org/10.1038/s41467-020-16322-5	,aac(3)-IIa (99%),aac(6')-Ib-cr (100%),aac(6')-Ib-cr (100%),aadA1 (100%),blaCTX-M-15 (100%),blaOXA-1 (100%),blaOXA-48 (100%),blaOXA-9 (100%),blaSHV-28 (99%),blaTEM-1A (100%),catB3 (100%),dfrA14 (99%),fosA (96%),oqxA (99%),oqxB (98%),tet(D) (100%)	,Col(pHAD28) (93%),Col440II (99%),IncFIA(HI1) (98%),IncFIB(K) (100%),IncFII(K) (97%),IncL (100%),IncR (100%)	Klebsiella pneumoniae	strong	93	293916	351024	5764906	yes (692)	ambiguous_bases	ST101	1	2	8	11	ybt 9; ICEKp3	183	-	0	-	0	-	0	-	0	-	0	wzi137	KL17	none	Very high	99.99%	0
2485STDY5438197	2485STDY5438197.fasta	Hospital	SAMEA1712941/ERS217683	ERR257601	Blood	N/S	N/S	N/S	2007	United Kingdom	51.5099	-0.118092		Western Europe	Pathogenwatch	Ellington, M.J., Heinz, E., Wailan, A.M. et al. Contrasting patterns of longitudinal population dynamics and antimicrobial resistance mechanisms in two priority bacterial pathogens over 7 years in a single center. Genome Biol 20, 184 (2019). https://doi.org/10.1186/s13059-019-1785-1	,aac(3)-Iid (99%),aac(6')-Ib-cr (100%),aac(6')-Ib-cr (100%),aph(3'')-Ib (99%),aph(6)-Id (99%),blaCTX-M-15 (100%),blaOXA-1 (100%),blaSHV-28 (99%),blaTEM-1B (100%),blaTEM-1B (100%),catB3 (100%),dfrA14 (99%),fosA (96%),oqxA (99%),oqxB (98%),sul2 (100%),tet(D) (100%)	,Col(pHAD28) (96%),Col440I (95%),Col440II (96%),IncFIB(K) (98%),IncFII(pKP91) (96%),IncR (100%)	Klebsiella pneumoniae	strong	102	232605	566621	5602068	yes (973)	ambiguous_bases	ST101	1	1	8	12	ybt 9; ICEKp3	183	-	0	-	0	-	0	-	0	-	0	wzi137	KL17	none	Perfect	100.00%	0
2485STDY5438198	2485STDY5438198.fasta	Hospital	SAMEA1713005/ERS217684	ERR257602	Blood	N/S	N/S	N/S	2008	United Kingdom	51.5099	-0.118092		Western Europe	Pathogenwatch	Ellington, M.J., Heinz, E., Wailan, A.M. et al. Contrasting patterns of longitudinal population dynamics and antimicrobial resistance mechanisms in two priority bacterial pathogens over 7 years in a single center. Genome Biol 20, 184 (2019). https://doi.org/10.1186/s13059-019-1785-1	,aph(3'')-Ib (99%),aph(6)-Id (99%),blaCTX-M-15 (100%),blaSHV-28 (99%),dfrA14 (99%),fosA (96%),oqxA (99%),oqxB (98%),sul2 (100%)	,Col(pHAD28) (96%),Col440I (95%),Col440II (96%),IncFIB(K) (98%),IncFII(pKP91) (96%),IncR (100%)	Klebsiella pneumoniae	strong	113	238151	566620	5599029	yes (1165)	ambiguous_bases	ST101	1	1	5	5	ybt 9; ICEKp3	183	-	0	-	0	-	0	-	0	-	0	wzi137	KL17	none	Perfect	100.00%	0
2485STDY5438199	2485STDY5438199.fasta	Hospital	SAMEA1713049/ERS217685	ERR257603	Blood	N/S	N/S	N/S	2009	United Kingdom	51.5099	-0.118092		Western Europe	Pathogenwatch	Ellington, M.J., Heinz, E., Wailan, A.M. et al. Contrasting patterns of longitudinal population dynamics and antimicrobial resistance mechanisms in two priority bacterial pathogens over 7 years in a single center. Genome Biol 20, 184 (2019). https://doi.org/10.1186/s13059-019-1785-1	,aac(3)-Iid (99%),aac(6')-Ib-cr (100%),aac(6')-Ib-cr (100%),aph(3'')-Ib (99%),aph(6)-Id (99%),blaCTX-M-15 (100%),blaOXA-1 (100%),blaSHV-28 (99%),blaTEM-1B (100%),blaTEM-1B (100%),catB3 (100%),dfrA14 (99%),fosA (96%),oqxA (99%),oqxB (98%),sul2 (100%),tet(D) (100%)	,Col(pHAD28) (96%),Col440I (95%),Col440II (91%),IncR (100%)	Klebsiella pneumoniae	strong	104	252390	534494	5553557	yes (1071)	ambiguous_bases	ST101	1	1	8	12	ybt 9; ICEKp3	183	-	0	-	0	-	0	-	0	-	0	wzi137	KL17	none	Perfect	100.00%	0
2485STDY5438205	2485STDY5438205.fasta	Hospital	SAMEA1713061/ERS217691	ERR257609	Blood	N/S	N/S	N/S	2007	United Kingdom	51.5099	-0.118092		Western Europe	Pathogenwatch	Ellington, M.J., Heinz, E., Wailan, A.M. et al. Contrasting patterns of longitudinal population dynamics and antimicrobial resistance mechanisms in two priority bacterial pathogens over 7 years in a single center. Genome Biol 20, 184 (2019). https://doi.org/10.1186/s13059-019-1785-1	,aac(3)-Iid (99%),aac(6')-Ib-cr (100%),aac(6')-Ib-cr (100%),aph(3'')-Ib (99%),aph(6)-Id (99%),blaCTX-M-15 (100%),blaOXA-1 (100%),blaSHV-28 (99%),blaTEM-1B (100%),blaTEM-1B (100%),catB3 (100%),dfrA14 (99%),fosA (96%),oqxA (99%),oqxB (98%),sul2 (100%),tet(D) (100%)	,Col(pHAD28) (96%),Col440I (95%),Col440II (96%),IncFIB(K) (98%),IncFII(pKP91) (96%),IncR (100%)	Klebsiella pneumoniae	strong	102	252390	566544	5603191	yes (1361)	ambiguous_bases	ST101	1	1	8	12	ybt 9; ICEKp3	183	-	0	-	0	-	0	-	0	-	0	wzi137	KL17	none	Perfect	100.00%	0
2485STDY5438206	2485STDY5438206.fasta	Hospital	SAMEA1713011/ERS217692	ERR257610	Blood	N/S	N/S	N/S	2008	United Kingdom	51.5099	-0.118092		Western Europe	Pathogenwatch	Ellington, M.J., Heinz, E., Wailan, A.M. et al. Contrasting patterns of longitudinal population dynamics and antimicrobial resistance mechanisms in two priority bacterial pathogens over 7 years in a single center. Genome Biol 20, 184 (2019). https://doi.org/10.1186/s13059-019-1785-1	,aph(3'')-Ib (99%),aph(6)-Id (99%),blaCTX-M-15 (100%),blaSHV-28 (99%),dfrA14 (99%),fosA (96%),oqxA (99%),oqxB (98%),sul2 (100%)	,Col(pHAD28) (96%),Col440I (95%),Col440II (96%),IncFIB(K) (98%),IncFII(pKP91) (96%),IncR (100%)	Klebsiella pneumoniae	strong	160	238051	566242	5631994	yes (936)	ambiguous_bases	ST101	1	1	5	5	ybt 9; ICEKp3	183	-	0	-	0	-	0	-	0	-	0	wzi137	KL17	none	Perfect	100.00%	0
2485STDY5438228	2485STDY5438228.fasta	Hospital	SAMEA1713097/ERS217714	ERR257632	Blood	N/S	N/S	N/S	2006	United Kingdom	51.5099	-0.118092		Western Europe	Pathogenwatch	Ellington, M.J., Heinz, E., Wailan, A.M. et al. Contrasting patterns of longitudinal population dynamics and antimicrobial resistance mechanisms in two priority bacterial pathogens over 7 years in a single center. Genome Biol 20, 184 (2019). https://doi.org/10.1186/s13059-019-1785-1	,aac(3)-Iid (99%),aac(6')-Ib-cr (100%),aac(6')-Ib-cr (100%),aph(3'')-Ib (99%),aph(6)-Id (99%),blaCTX-M-15 (100%),blaOXA-1 (100%),blaSHV-28 (99%),blaTEM-1B (100%),blaTEM-1B (100%),catB3 (100%),dfrA14 (99%),fosA (96%),oqxA (99%),oqxB (98%),sul2 (100%),tet(D) (100%)	,Col(pHAD28) (96%),Col440I (95%),Col440II (91%),IncFIB(K) (98%),IncFII(pKP91) (96%),IncR (100%)	Klebsiella pneumoniae	strong	102	317293	566621	5601121	yes (1166)	ambiguous_bases	ST101	1	1	8	12	ybt 9; ICEKp3	183	-	0	-	0	-	0	-	0	-	0	wzi137	KL17	none	Perfect	100.00%	0
2485STDY5438229	2485STDY5438229.fasta	Hospital	SAMEA1712983/ERS217715	ERR257633	Blood	N/S	N/S	N/S	2007	United Kingdom	51.5099	-0.118092		Western Europe	Pathogenwatch	Ellington, M.J., Heinz, E., Wailan, A.M. et al. Contrasting patterns of longitudinal population dynamics and antimicrobial resistance mechanisms in two priority bacterial pathogens over 7 years in a single center. Genome Biol 20, 184 (2019). https://doi.org/10.1186/s13059-019-1785-1	,aac(3)-Iid (99%),aac(6')-Ib-cr (100%),aac(6')-Ib-cr (100%),aph(3'')-Ib (99%),aph(6)-Id (99%),blaCTX-M-15 (100%),blaOXA-1 (100%),blaSHV-28 (99%),blaTEM-1B (100%),blaTEM-1B (100%),catB3 (100%),dfrA14 (99%),fosA (96%),oqxA (99%),oqxB (98%),sul2 (100%),tet(D) (100%)	,Col(pHAD28) (96%),Col440I (95%),Col440II (96%),IncFIB(K) (98%),IncFII(pKP91) (96%),IncR (100%)	Klebsiella pneumoniae	strong	95	317393	566420	5605453	yes (975)	ambiguous_bases	ST101	1	1	8	12	ybt 9; ICEKp3	183	-	0	-	0	-	0	-	0	-	0	wzi137	KL17	none	Perfect	100.00%	0
2485STDY5438237	2485STDY5438237.fasta	Hospital	SAMEA1713065/ERS217723	ERR257641	Blood	N/S	N/S	N/S	2007	United Kingdom	51.5099	-0.118092		Western Europe	Pathogenwatch	Ellington, M.J., Heinz, E., Wailan, A.M. et al. Contrasting patterns of longitudinal population dynamics and antimicrobial resistance mechanisms in two priority bacterial pathogens over 7 years in a single center. Genome Biol 20, 184 (2019). https://doi.org/10.1186/s13059-019-1785-1	,aac(3)-Iid (99%),aac(6')-Ib-cr (100%),aac(6')-Ib-cr (100%),aph(3')-Ia (100%),aph(3'')-Ib (99%),aph(6)-Id (99%),blaCTX-M-15 (100%),blaOXA-1 (100%),blaSHV-28 (99%),blaTEM-1B (100%),blaTEM-1B (100%),catB3 (100%),dfrA14 (99%),fosA (96%),oqxA (99%),oqxB (98%),sul2 (100%),tet(D) (100%)	,Col(pHAD28) (96%),Col440I (95%),Col440II (96%),IncFIB(K) (98%),IncFII(pKP91) (96%),IncR (100%)	Klebsiella pneumoniae	strong	98	232605	566521	5610199	yes (776)	ambiguous_bases	ST101	1	1	8	13	ybt 9; ICEKp3	183	-	0	-	0	-	0	-	0	-	0	wzi137	KL17	none	Perfect	100.00%	0
2485STDY5438253	2485STDY5438253.fasta	Hospital	SAMEA1713017/ERS217739	ERR257657	Blood	N/S	N/S	N/S	2009	United Kingdom	51.5099	-0.118092		Western Europe	Pathogenwatch	Ellington, M.J., Heinz, E., Wailan, A.M. et al. Contrasting patterns of longitudinal population dynamics and antimicrobial resistance mechanisms in two priority bacterial pathogens over 7 years in a single center. Genome Biol 20, 184 (2019). https://doi.org/10.1186/s13059-019-1785-1	,aac(3)-Iid (99%),aac(6')-Ib-cr (100%),aac(6')-Ib-cr (100%),blaCTX-M-15 (100%),blaOXA-1 (100%),blaSHV-28 (99%),blaTEM-1B (100%),blaTEM-1B (100%),catB3 (100%),dfrA14 (99%),fosA (96%),oqxA (99%),oqxB (98%),tet(D) (100%)	,Col440I (95%),Col440II (96%),IncFIB(K) (98%),IncFII(pKP91) (96%)	Klebsiella pneumoniae	strong	94	317293	566520	5574317	yes (874)	ambiguous_bases	ST101	1	1	7	9	ybt 9; ICEKp3	183	-	0	-	0	-	0	-	0	-	0	wzi137	KL17	none	Perfect	100.00%	0
2485STDY5438257	2485STDY5438257.fasta	Hospital	SAMEA1713035/ERS217743	ERR257661	Blood	N/S	N/S	N/S	2008	United Kingdom	51.5099	-0.118092		Western Europe	Pathogenwatch	Ellington, M.J., Heinz, E., Wailan, A.M. et al. Contrasting patterns of longitudinal population dynamics and antimicrobial resistance mechanisms in two priority bacterial pathogens over 7 years in a single center. Genome Biol 20, 184 (2019). https://doi.org/10.1186/s13059-019-1785-1	,aac(3)-Iid (99%),aac(6')-Ib-cr (100%),aac(6')-Ib-cr (100%),aph(3')-Ia (100%),aph(3'')-Ib (99%),aph(6)-Id (99%),blaCTX-M-15 (100%),blaOXA-1 (100%),blaSHV-28 (99%),blaTEM-1B (100%),blaTEM-1B (100%),catB3 (100%),dfrA14 (99%),fosA (96%),oqxA (99%),oqxB (98%),sul2 (100%),tet(D) (100%)	,Col(pHAD28) (96%),Col440I (95%),Col440II (91%),IncFIB(K) (98%),IncFII(pKP91) (96%),IncR (100%)	Klebsiella pneumoniae	strong	107	178963	534294	5607738	yes (985)	ambiguous_bases	ST101	1	1	8	13	ybt 9; ICEKp3	183	-	0	-	0	-	0	-	0	-	0	wzi137	KL17	none	Perfect	100.00%	0
2485STDY5438260	2485STDY5438260.fasta	Hospital	SAMEA1713105/ERS217746	ERR257664	Blood	N/S	N/S	N/S	2007	United Kingdom	51.5099	-0.118092		Western Europe	Pathogenwatch	Ellington, M.J., Heinz, E., Wailan, A.M. et al. Contrasting patterns of longitudinal population dynamics and antimicrobial resistance mechanisms in two priority bacterial pathogens over 7 years in a single center. Genome Biol 20, 184 (2019). https://doi.org/10.1186/s13059-019-1785-1	,aac(3)-Iid (99%),aac(6')-Ib-cr (100%),aac(6')-Ib-cr (100%),aph(3')-Ia (100%),aph(3'')-Ib (99%),aph(6)-Id (99%),blaCTX-M-15 (100%),blaOXA-1 (100%),blaSHV-28 (99%),blaTEM-1B (100%),blaTEM-1B (100%),catB3 (100%),dfrA14 (99%),fosA (96%),oqxA (99%),oqxB (98%),sul2 (100%),tet(D) (100%)	,Col(pHAD28) (96%),Col440I (95%),Col440II (96%),IncFIB(K) (98%),IncFII(pKP91) (96%),IncR (100%)	Klebsiella pneumoniae	strong	97	319323	627394	5618187	yes (1371)	ambiguous_bases	ST101	1	1	8	13	ybt 9; ICEKp3	183	-	0	-	0	-	0	-	0	-	0	wzi137	KL17	none	Perfect	100.00%	0
2485STDY5438265	2485STDY5438265.fasta	Hospital	SAMEA1713063/ERS217751	ERR257669	Blood	N/S	N/S	N/S	2011	United Kingdom	51.5099	-0.118092		Western Europe	Pathogenwatch	Ellington, M.J., Heinz, E., Wailan, A.M. et al. Contrasting patterns of longitudinal population dynamics and antimicrobial resistance mechanisms in two priority bacterial pathogens over 7 years in a single center. Genome Biol 20, 184 (2019). https://doi.org/10.1186/s13059-019-1785-1	,aac(6')-Ib-cr (100%),aac(6')-Ib-cr (100%),aph(3'')-Ib (99%),aph(6)-Id (99%),blaCTX-M-33 (100%),blaOXA-1 (100%),blaSHV-28 (99%),blaTEM-1B (100%),catB3 (100%),dfrA14 (99%),fosA (96%),oqxA (99%),oqxB (98%),sul2 (100%),tet(D) (100%)	,Col(pHAD28) (96%),Col440I (95%),Col440II (91%),IncR (100%)	Klebsiella pneumoniae	strong	105	252390	533867	5536195	yes (587)	ambiguous_bases	ST101	1	0	7	9	ybt 9; ICEKp3	183	-	0	-	0	-	0	-	0	-	0	wzi137	KL17	none	Perfect	100.00%	0
2485STDY5438268	2485STDY5438268.fasta	Hospital	SAMEA1713084/ERS217754	ERR257672	Blood	N/S	N/S	N/S	2007	United Kingdom	51.5099	-0.118092		Western Europe	Pathogenwatch	Ellington, M.J., Heinz, E., Wailan, A.M. et al. Contrasting patterns of longitudinal population dynamics and antimicrobial resistance mechanisms in two priority bacterial pathogens over 7 years in a single center. Genome Biol 20, 184 (2019). https://doi.org/10.1186/s13059-019-1785-1	,aac(3)-Iid (99%),aac(6')-Ib-cr (100%),aac(6')-Ib-cr (100%),aph(3')-Ia (100%),aph(3'')-Ib (99%),aph(6)-Id (99%),blaCTX-M-15 (100%),blaOXA-1 (100%),blaSHV-28 (99%),blaTEM-1B (100%),blaTEM-1B (100%),catB3 (100%),dfrA14 (99%),fosA (96%),oqxA (99%),oqxB (98%),sul2 (100%),tet(D) (100%)	,Col(pHAD28) (96%),Col440I (95%),Col440II (96%),IncFIB(K) (98%),IncFII(pKP91) (96%),IncR (100%)	Klebsiella pneumoniae	strong	98	317293	566503	5606109	yes (878)	ambiguous_bases	ST101	1	1	8	13	ybt 9; ICEKp3	183	-	0	-	0	-	0	-	0	-	0	wzi137	KL17	none	Perfect	100.00%	0
2485STDY5438269	2485STDY5438269.fasta	Hospital	SAMEA1713037/ERS217755	ERR257673	Blood	N/S	N/S	N/S	2008	United Kingdom	51.5099	-0.118092		Western Europe	Pathogenwatch	Ellington, M.J., Heinz, E., Wailan, A.M. et al. Contrasting patterns of longitudinal population dynamics and antimicrobial resistance mechanisms in two priority bacterial pathogens over 7 years in a single center. Genome Biol 20, 184 (2019). https://doi.org/10.1186/s13059-019-1785-1	,aac(6')-Ib-cr (100%),aac(6')-Ib-cr (100%),blaCTX-M-15 (100%),blaOXA-1 (100%),blaSHV-28 (99%),catB3 (100%),dfrA14 (99%),fosA (96%),oqxA (99%),oqxB (98%)	,Col(pHAD28) (96%),Col440I (95%),Col440II (96%)	Klebsiella pneumoniae	strong	85	294928	566721	5502711	yes (1172)	ambiguous_bases	ST101	1	1	6	5	ybt 9; ICEKp3	183	-	0	-	0	-	0	-	0	-	0	wzi137	KL17	none	Very high	100.00%	0
2485STDY5438270	2485STDY5438270.fasta	Hospital	SAMEA1713099/ERS217756	ERR257674	Blood	N/S	N/S	N/S	2009	United Kingdom	51.5099	-0.118092		Western Europe	Pathogenwatch	Ellington, M.J., Heinz, E., Wailan, A.M. et al. Contrasting patterns of longitudinal population dynamics and antimicrobial resistance mechanisms in two priority bacterial pathogens over 7 years in a single center. Genome Biol 20, 184 (2019). https://doi.org/10.1186/s13059-019-1785-1	,aac(3)-Iid (99%),aac(6')-Ib-cr (100%),aac(6')-Ib-cr (100%),aph(3')-Ia (100%),aph(3'')-Ib (99%),aph(6)-Id (99%),blaCTX-M-15 (100%),blaOXA-1 (100%),blaSHV-28 (99%),blaTEM-1B (100%),blaTEM-1B (100%),catB3 (100%),dfrA14 (99%),fosA (96%),oqxA (99%),oqxB (98%),sul2 (100%),tet(D) (100%)	,Col(pHAD28) (96%),Col440I (95%),Col440II (91%),IncFIB(K) (98%),IncFII(pKP91) (96%),IncR (100%)	Klebsiella pneumoniae	strong	107	252390	534394	5614065	yes (1069)	ambiguous_bases	ST101	1	1	8	13	ybt 9; ICEKp3	183	-	0	-	0	-	0	-	0	-	0	wzi137	KL17	none	Perfect	100.00%	0
2485STDY5438272	2485STDY5438272.fasta	Hospital	SAMEA1713019/ERS217758	ERR257676	Blood	N/S	N/S	N/S	2008	United Kingdom	51.5099	-0.118092		Western Europe	Pathogenwatch	Ellington, M.J., Heinz, E., Wailan, A.M. et al. Contrasting patterns of longitudinal population dynamics and antimicrobial resistance mechanisms in two priority bacterial pathogens over 7 years in a single center. Genome Biol 20, 184 (2019). https://doi.org/10.1186/s13059-019-1785-1	,aac(3)-Iid (99%),aac(6')-Ib-cr (100%),aac(6')-Ib-cr (100%),aph(3')-Ia (100%),aph(3'')-Ib (99%),aph(6)-Id (99%),blaCTX-M-15 (100%),blaOXA-1 (100%),blaSHV-28 (99%),blaTEM-1B (100%),blaTEM-1B (100%),catB3 (100%),dfrA14 (99%),fosA (96%),oqxA (99%),oqxB (98%),sul2 (100%),tet(D) (100%)	,Col(pHAD28) (96%),Col440I (95%),Col440II (91%),IncFIB(K) (98%),IncFII(pKP91) (96%),IncR (100%)	Klebsiella pneumoniae	strong	107	193069	534594	5606520	yes (1271)	ambiguous_bases	ST101	1	1	8	13	ybt 9; ICEKp3	183	-	0	-	0	-	0	-	0	-	0	wzi137	KL17	none	Perfect	100.00%	0
2485STDY5438273	2485STDY5438273.fasta	Hospital	SAMEA1713087/ERS217759	ERR257677	N/S	N/S	N/S	N/S	2011	United Kingdom	51.5099	-0.118092		Western Europe	Pathogenwatch	Ellington, M.J., Heinz, E., Wailan, A.M. et al. Contrasting patterns of longitudinal population dynamics and antimicrobial resistance mechanisms in two priority bacterial pathogens over 7 years in a single center. Genome Biol 20, 184 (2019). https://doi.org/10.1186/s13059-019-1785-1	,aac(3)-Iid (99%),aac(6')-Ib-cr (100%),aac(6')-Ib-cr (100%),aph(3')-Ia (100%),aph(3'')-Ib (99%),aph(6)-Id (99%),blaCTX-M-15 (100%),blaOXA-1 (100%),blaSHV-28 (99%),blaTEM-1B (100%),blaTEM-1B (100%),catB3 (100%),dfrA14 (99%),fosA (96%),oqxA (99%),oqxB (98%),sul2 (100%),tet(D) (100%)	,Col(pHAD28) (96%),Col440I (95%),Col440II (91%),Col440II (96%),IncR (100%)	Klebsiella pneumoniae	strong	105	252390	475586	5522386	yes (1176)	ambiguous_bases	ST101	1	1	8	13	ybt 9; ICEKp3	185	-	0	-	0	-	0	-	0	-	0	wzi137	KL17	none	Perfect	100.00%	0
2485STDY5438277	2485STDY5438277.fasta	Hospital	SAMEA1712987/ERS217763	ERR257681	Blood	N/S	N/S	N/S	2008	United Kingdom	51.5099	-0.118092		Western Europe	Pathogenwatch	Ellington, M.J., Heinz, E., Wailan, A.M. et al. Contrasting patterns of longitudinal population dynamics and antimicrobial resistance mechanisms in two priority bacterial pathogens over 7 years in a single center. Genome Biol 20, 184 (2019). https://doi.org/10.1186/s13059-019-1785-1	,aac(3)-Iie (99%),aac(6')-Ib-cr (100%),aac(6')-Ib-cr (100%),aadA1 (100%),aph(3'')-Ib (99%),aph(6)-Id (99%),blaCTX-M-15 (100%),blaOXA-1 (100%),blaSHV-28 (99%),blaTEM-1A (100%),catA2 (96%),catB3 (100%),dfrA1 (99%),dfrA14 (99%),fosA (96%),oqxA (99%),oqxB (98%),sul1 (99%),sul2 (100%),tet(D) (100%)	,Col440I (95%),Col440II (91%),Col440II (96%),ColRNAI (100%),IncFIB(K) (100%),IncFIB(pKPHS1) (99%),IncR (100%)	Klebsiella pneumoniae	strong	135	189037	442279	5852379	yes (982)	ambiguous_bases	ST101	1	1	8	14	ybt 9; ICEKp3	182	-	0	-	0	-	0	-	0	-	0	wzi137	KL17	none	Very high	100.00%	0
2485STDY5438279	2485STDY5438279.fasta	Hospital	SAMEA1713072/ERS217765	ERR257683	Blood	N/S	N/S	N/S	2009	United Kingdom	51.5099	-0.118092		Western Europe	Pathogenwatch	Ellington, M.J., Heinz, E., Wailan, A.M. et al. Contrasting patterns of longitudinal population dynamics and antimicrobial resistance mechanisms in two priority bacterial pathogens over 7 years in a single center. Genome Biol 20, 184 (2019). https://doi.org/10.1186/s13059-019-1785-1	,aac(3)-Iid (99%),aac(6')-Ib-cr (100%),aac(6')-Ib-cr (100%),aph(3'')-Ib (99%),aph(6)-Id (99%),blaCTX-M-15 (100%),blaOXA-1 (100%),blaSHV-28 (99%),blaTEM-1B (100%),blaTEM-1B (100%),catB3 (100%),dfrA14 (99%),fosA (96%),oqxA (99%),oqxB (98%),sul2 (100%),tet(D) (100%)	,Col440I (95%),Col440II (96%),IncR (100%)	Klebsiella pneumoniae	strong	90	187409	566656	5534715	yes (1256)	ambiguous_bases	ST101	1	1	8	12	ybt 9; ICEKp3	183	-	0	-	0	-	0	-	0	-	0	wzi137	KL17	none	Perfect	100.00%	0
2485STDY5438287	2485STDY5438287.fasta	Hospital	SAMEA1712989/ERS217773	ERR257691	Blood	N/S	N/S	N/S	2009	United Kingdom	51.5099	-0.118092		Western Europe	Pathogenwatch	Ellington, M.J., Heinz, E., Wailan, A.M. et al. Contrasting patterns of longitudinal population dynamics and antimicrobial resistance mechanisms in two priority bacterial pathogens over 7 years in a single center. Genome Biol 20, 184 (2019). https://doi.org/10.1186/s13059-019-1785-1	,aac(3)-IIa (99%),aac(6')-Ib-cr (100%),aac(6')-Ib-cr (100%),blaCTX-M-15 (100%),blaOXA-1 (100%),blaSHV-28 (98%),catB3 (100%),fosA (96%),mph(A) (99%),oqxA (99%),oqxB (98%)	,Col440I (97%),Col440II (96%),IncFIB(K) (100%),IncFII(K) (100%)	Klebsiella pneumoniae	strong	111	136353	628635	5714191	yes (2914)	ambiguous_bases	ST101	1	1	6	6	ybt 9; ICEKp3	183	-	0	-	0	-	0	-	0	-	0	wzi137	KL17	none	Perfect	100.00%	0
249_13	249_13.fasta	Hospital	SAMEA29279668/ERS1477154	ERR1761560	Thoracic cavity	N/S	N/S	N/S	2013	Germany	52.52	13.405		Western Europe	Pathogenwatch	Becker L et al., "Genome-based analysis of Carbapenemase-producing Klebsiella pneumoniae isolates from German hospital patients, 2008-2014.", Antimicrob Resist Infect Control, 2018;7:62	,aac(3)-IIa (99%),aac(6')-Ib (100%),aac(6')-Ib-cr (99%),aadA1 (100%),aadA2 (99%),aph(3'')-Ib (99%),aph(3')-Vib (99%),blaCTX-M-14b (100%),blaOXA-48 (100%),blaOXA-9 (100%),blaSHV-28 (99%),blaTEM-1A (100%),cmlA1 (99%),dfrA14 (99%),floR (98%),fosA (96%),mph(A) (100%),oqxA (99%),oqxB (98%),sul3 (100%)	,Col(pHAD28) (93%),Col440II (99%),IncM1 (99%),IncR (100%)	Klebsiella pneumoniae	strong	78	370914	771288	5589495	yes (495)	ambiguous_bases	ST101	1	3	10	13	ybt 9; ICEKp3	183-1LV	-	0	-	0	-	0	-	0	-	0	wzi137	KL17	none	Very high	99.99%	0
276_15	276_15.fasta	Hospital	SAMEA29209918/ERS1477061	ERR1761467	Drainage secretion	N/S	N/S	N/S	2011	Germany	52.52	13.405		Western Europe	Pathogenwatch	Becker L et al., "Genome-based analysis of Carbapenemase-producing Klebsiella pneumoniae isolates from German hospital patients, 2008-2014.", Antimicrob Resist Infect Control, 2018;7:62	,aac(6')-Ib3 (100%),aac(6')-Ib-cr (99%),aadA1 (99%),aph(6)-Id (100%),blaCTX-M-15 (100%),blaKPC-2 (100%),blaOXA-9 (99%),blaSHV-28 (99%),blaTEM-1B (100%),fosA (96%),oqxA (99%),oqxB (98%),sul1 (99%)	,Col(pHAD28) (94%),Col440I (97%),Col440II (96%),IncFIB(K) (98%),IncFIB(pQil) (100%),IncFII(K) (97%)	Klebsiella pneumoniae	strong	113	229321	609904	5741291	yes (297)	ambiguous_bases	ST101	1	2	5	5	ybt 9; ICEKp3 (truncated)	183-3LV	-	0	-	0	-	0	-	0	-	0	wzi137	KL17	-	Good	100.00%	KL17_01_galF,KL17_02_cpsACP
3-K284	3-K284.fasta	Hospital	SAMN14150128/GCA_011682765	no SRA available	Bronchial aspirate	Screening	NA	Neurosurgery ward	2015	Spain	40.4168	-3.70379	after travel to Pakistan	Southern Europe	NCBI	Hernández-garcía M, Pérez-viso B, León-sampedro R, Francisco CN, López-fresneña N, Díaz-agero C, et al. Outbreak of NDM-1 + CTX-M-15 + DHA-1-producing Klebsiella pneumoniae high-risk clone in Spain owing to an undetectable colonised patient from Pakistan. Int J Antimicrob Agents. 2019;54(2):233–9. doi:10.1016/j.ijantimicag.2019.05.021	,aac(3)-IIa (99%),aac(6')-Ib-cr (99%),aac(6')-Ib-cr (99%),aph(3'')-Ib (100%),aph(6)-Id (100%),ARR-3 (100%),blaCTX-M-15 (100%),blaDHA-1 (100%),blaNDM-1 (100%),blaOXA-1 (100%),blaSHV-28 (99%),catB3 (100%),fosA (96%),mph(A) (100%),oqxA (99%),oqxB (98%),qnrB4 (100%),rmtF (100%),sul1 (99%),sul2 (100%)	,Col(pHAD28) (94%),Col440II (96%),IncFIB(K) (98%),IncFIB(pQil) (100%),IncFII(K) (95%)	Klebsiella pneumoniae	strong	102	143195	437325	5624942	no	-	ST101	1	2	9	13	ybt 9; ICEKp3	183	-	0	-	0	-	0	-	0	-	0	wzi137	KL17	none	Very high	100.00%	0
301B	301B.fasta	Hospital	SAMEA6531461/ERS4295858	ERR3891197	N/S	N/S	N/S	N/S	2018	Saudi Arabia	24.7743	46.7386		Middle East	Pathogenwatch	Sharif Hala (2020). Whole Genome Sequencing as a Tool to Study the Genomic Landscape of Pathogens. (Doctoal dissertation). King Abdullah University of Science and Technology, Thuwal, Kingdom of Saudi Arabia	,aac(6')-Ib (100%),aac(6')-Ib-cr (99%),aadA1 (100%),aph(3')-VI (100%),blaCTX-M-15 (100%),blaNDM-1 (100%),blaOXA-48 (100%),blaOXA-9 (100%),blaSHV-28 (99%),blaTEM-1A (100%),dfrA14 (99%),erm(B) (99%),fosA (96%),mph(A) (100%),oqxA (99%),oqxB (98%),qnrS1 (100%),sul1 (99%),tet(D) (100%),tet(X) (97%)	,Col(pHAD28) (92%),Col440II (99%),IncFIA(HI1) (98%),IncFIB(pQil) (100%),IncI1I(Gamma) (98%),IncL (100%)	Klebsiella pneumoniae	strong	105	224347	789467	5737751	yes (1570)	ambiguous_bases	ST101	1	3	10	14	ybt 9; ICEKp3	183-2LV	-	0	-	0	-	0	-	0	-	0	wzi137	KL17	none	Very high	99.98%	0
304_15	304_15.fasta	Hospital	SAMEA29224918/ERS1477081	ERR1761487	Central venous catheter	N/S	N/S	N/S	2010	Germany	52.52	13.405		Western Europe	Pathogenwatch	Becker L et al., "Genome-based analysis of Carbapenemase-producing Klebsiella pneumoniae isolates from German hospital patients, 2008-2014.", Antimicrob Resist Infect Control, 2018;7:62	,aac(3)-IIa (99%),aac(6')-Ib-cr (99%),aac(6')-Ib-cr (99%),aadA1 (100%),blaCTX-M-15 (100%),blaOXA-1 (100%),blaOXA-48 (100%),blaOXA-9 (100%),blaSHV-28 (99%),blaTEM-1A (100%),catB3 (100%),dfrA14 (99%),fosA (96%),oqxA (99%),oqxB (98%)	,Col(pHAD28) (93%),Col440II (99%),IncFIA(HI1) (98%),IncL (100%),IncR (100%)	Klebsiella pneumoniae	strong	131	122437	565330	5554395	yes (397)	ambiguous_bases	ST101	1	2	7	10	ybt 9; ICEKp3	183	-	0	-	0	-	0	-	0	-	0	wzi137	unknown (best match = KL17)	?-	None	99.99%	KL17_07_wzy,KL17_09_wctS,KL17_10_wctT,KL17_12_wcaJ,KL17_13_wcmZ,KL17_14_wzx
309_15	309_15.fasta	Hospital	SAMEA29227918/ERS1477085	ERR1761491	Wound swab	N/S	N/S	N/S	2011	Germany	52.52	13.405		Western Europe	Pathogenwatch	Becker L et al., "Genome-based analysis of Carbapenemase-producing Klebsiella pneumoniae isolates from German hospital patients, 2008-2014.", Antimicrob Resist Infect Control, 2018;7:62	,aac(3)-IIa (99%),aac(6')-Ib-cr (99%),aac(6')-Ib-cr (99%),aadA1 (100%),blaCTX-M-15 (100%),blaOXA-1 (100%),blaOXA-48 (100%),blaOXA-9 (100%),blaSHV-28 (99%),blaTEM-1A (100%),catB3 (100%),dfrA14 (99%),fosA (96%),oqxA (99%),oqxB (98%),tet(D) (100%)	,Col(pHAD28) (93%),Col440II (99%),IncFIA(HI1) (98%),IncL (100%),IncR (100%)	Klebsiella pneumoniae	strong	140	104694	379772	5548278	yes (396)	ambiguous_bases	ST101	1	2	8	11	ybt 9; ICEKp3	183	-	0	-	0	-	0	-	0	-	0	wzi137	unknown (best match = KL17)	?-	None	99.98%	KL17_07_wzy,KL17_09_wctS,KL17_10_wctT,KL17_11_wctU,KL17_12_wcaJ,KL17_13_wcmZ
310_15	310_15.fasta	Hospital	SAMEA29228668/ERS1477086	ERR1761492	Tracheal secretion	N/S	N/S	N/S	2011	Germany	52.52	13.405		Western Europe	Pathogenwatch	Becker L et al., "Genome-based analysis of Carbapenemase-producing Klebsiella pneumoniae isolates from German hospital patients, 2008-2014.", Antimicrob Resist Infect Control, 2018;7:62	,aac(3)-Iid (99%),aac(6')-Ib-cr (100%),aac(6')-Ib-cr (100%),aph(3')-Ia (100%),aph(3'')-Ib (99%),aph(6)-Id (99%),blaCTX-M-15 (100%),blaOXA-1 (99%),blaOXA-48 (100%),blaSHV-28 (99%),blaTEM-1B (100%),catB3 (100%),dfrA14 (99%),fosA (96%),oqxB (98%),sul2 (100%),tet(D) (100%)	,Col(BS512) (100%),Col(MG828) (93%),Col156 (94%),Col440I (96%),Col440II (91%),ColpVC (98%),IncFIB(K) (98%),IncFIB(pKPHS1) (95%),IncFII(pKP91) (96%),IncL (100%),IncR (100%)	Klebsiella pneumoniae	strong	232	86845	210561	5827548	yes (484)	ambiguous_bases	ST101	1	2	9	13	ybt 9; ICEKp3	183	-	0	-	0	-	0	-	0	-	0	wzi137	unknown (best match = KL17)	?-	None	99.98%	KL17_06_wzc,KL17_07_wzy,KL17_08_wctR,KL17_09_wctS,KL17_11_wctU,KL17_12_wcaJ,KL17_13_wcmZ,KL17_14_wzx
319_15	319_15.fasta	Hospital	SAMEA29234668/ERS1477094	ERR1761500	Nasal swab	N/S	N/S	N/S	2012	Germany	52.52	13.405		Western Europe	Pathogenwatch	Becker L et al., "Genome-based analysis of Carbapenemase-producing Klebsiella pneumoniae isolates from German hospital patients, 2008-2014.", Antimicrob Resist Infect Control, 2018;7:62	,blaCTX-M-15 (100%),blaOXA-48 (100%),blaSHV-28 (99%),dfrA14 (99%),fosA (96%),oqxA (99%),oqxB (98%)	,Col(pHAD28) (92%),Col(pHAD28) (93%),IncFIB(K) (100%),IncL (100%)	Klebsiella pneumoniae	strong	149	133704	534054	5663573	yes (399)	ambiguous_bases	ST101	1	2	4	3	ybt 9; ICEKp3	183	-	0	-	0	-	0	-	0	-	0	wzi137	unknown (best match = KL17)	?-	None	99.97%	KL17_06_wzc,KL17_07_wzy,KL17_08_wctR,KL17_09_wctS,KL17_11_wctU,KL17_12_wcaJ,KL17_14_wzx
321_15	321_15.fasta	Hospital	SAMEA29235418/ERS1477095	ERR1761501	Urine	N/S	N/S	N/S	2013	Germany	52.52	13.405		Western Europe	Pathogenwatch	Becker L et al., "Genome-based analysis of Carbapenemase-producing Klebsiella pneumoniae isolates from German hospital patients, 2008-2014.", Antimicrob Resist Infect Control, 2018;7:62	,aac(3)-IIa (99%),aac(6')-Ib-cr (99%),aac(6')-Ib-cr (99%),aadA1 (100%),blaCTX-M-15 (100%),blaOXA-1 (100%),blaOXA-48 (100%),blaOXA-9 (100%),blaSHV-28 (99%),blaTEM-1A (100%),catB3 (100%),dfrA14 (99%),fosA (96%),oqxA (99%),oqxB (98%),tet(D) (100%)	,Col(pHAD28) (93%),Col(pHAD28) (92%),Col440II (99%),ColpVC (98%),IncFIA(HI1) (98%),IncFIB(K) (100%),IncFII(K) (97%),IncL (100%),IncR (100%)	Klebsiella pneumoniae	strong	159	140826	331759	5812449	yes (596)	ambiguous_bases	ST101	1	2	8	11	ybt 9; ICEKp3	183	-	0	-	0	-	0	-	0	-	0	wzi137	unknown (best match = KL17)	?-	None	99.96%	KL17_07_wzy,KL17_09_wctS,KL17_10_wctT,KL17_11_wctU,KL17_12_wcaJ,KL17_13_wcmZ,KL17_14_wzx
322_15	322_15.fasta	Hospital	SAMEA29236168/ERS1477096	ERR1761502	Throat swab	N/S	N/S	N/S	2013	Germany	52.52	13.405		Western Europe	Pathogenwatch	Becker L et al., "Genome-based analysis of Carbapenemase-producing Klebsiella pneumoniae isolates from German hospital patients, 2008-2014.", Antimicrob Resist Infect Control, 2018;7:62	,aac(3)-IIa (99%),aac(6')-Ib (100%),aac(6')-Ib-cr (99%),aadA1 (100%),aadA2 (99%),aph(3'')-Ib (99%),aph(3')-Vib (99%),blaCTX-M-14b (100%),blaOXA-48 (100%),blaOXA-9 (100%),blaSHV-28 (99%),blaTEM-1A (100%),cmlA1 (99%),dfrA14 (99%),floR (98%),fosA (96%),mph(A) (100%),oqxA (99%),oqxB (98%),sul3 (100%)	,Col(pHAD28) (93%),Col(pHAD28) (92%),Col440II (99%),IncM1 (99%),IncR (100%)	Klebsiella pneumoniae	strong	84	280800	726122	5585797	yes (495)	ambiguous_bases	ST101	1	2	9	14	ybt 9; ICEKp3	183-1LV	-	0	-	0	-	0	-	0	-	0	wzi137	KL17	?-	Good	99.96%	KL17_07_wzy
326_15	326_15.fasta	Hospital	SAMEA29239168/ERS1477100	ERR1761506	Urine	N/S	N/S	N/S	2013	Germany	52.52	13.405		Western Europe	Pathogenwatch	Becker L et al., "Genome-based analysis of Carbapenemase-producing Klebsiella pneumoniae isolates from German hospital patients, 2008-2014.", Antimicrob Resist Infect Control, 2018;7:62	,aac(6')-Ib-cr (100%),aac(6')-Ib-cr (100%),blaCTX-M-15 (100%),blaOXA-1 (100%),blaOXA-48 (100%),blaSHV-28 (99%),catB3 (100%),dfrA14 (99%),fosA (96%),oqxA (99%),oqxB (98%),tet(D) (100%)	,Col(pHAD28) (93%),Col440II (96%),IncFIA(HI1) (98%),IncL (100%),IncR (100%)	Klebsiella pneumoniae	strong	127	152547	533121	5495839	yes (390)	ambiguous_bases	ST101	1	2	8	7	ybt 9; ICEKp3	183	-	0	-	0	-	0	-	0	-	0	wzi137	unknown (best match = KL17)	?-	None	99.98%	KL17_07_wzy,KL17_09_wctS,KL17_10_wctT,KL17_11_wctU,KL17_12_wcaJ,KL17_13_wcmZ,KL17_14_wzx
332_15	332_15.fasta	Hospital	SAMEA29242918/ERS1477105	ERR1761511	Urine	N/S	N/S	N/S	2014	Germany	52.52	13.405		Western Europe	Pathogenwatch	Becker L et al., "Genome-based analysis of Carbapenemase-producing Klebsiella pneumoniae isolates from German hospital patients, 2008-2014.", Antimicrob Resist Infect Control, 2018;7:62	,aac(3)-IIa (99%),aac(6')-Ib (100%),aac(6')-Ib-cr (99%),aadA1 (100%),aadA2 (99%),aph(3'')-Ib (99%),blaCTX-M-14b (100%),blaOXA-48 (100%),blaOXA-9 (100%),blaSHV-28 (99%),blaTEM-1A (100%),cmlA1 (99%),dfrA14 (99%),floR (98%),fosA (96%),mph(A) (100%),oqxA (99%),oqxB (98%),sul3 (100%)	,Col(pHAD28) (93%),Col440I (95%),Col440II (99%),IncM1 (99%),IncR (100%)	Klebsiella pneumoniae	strong	123	202087	370692	5579204	yes (398)	ambiguous_bases	ST101	1	2	9	12	ybt 9; ICEKp3	183-1LV	-	0	-	0	-	0	-	0	-	0	wzi137	unknown (best match = KL17)	?-	None	99.97%	KL17_07_wzy,KL17_11_wctU,KL17_13_wcmZ,KL17_14_wzx
346_12	346_12.fasta	Hospital	SAMEA29276668/ERS1477150	ERR1761556	Urine	N/S	N/S	N/S	2012	Germany	52.52	13.405		Western Europe	Pathogenwatch	Becker L et al., "Genome-based analysis of Carbapenemase-producing Klebsiella pneumoniae isolates from German hospital patients, 2008-2014.", Antimicrob Resist Infect Control, 2018;7:62	,aac(3)-IIa (99%),aac(6')-Ib (100%),aac(6')-Ib-cr (99%),aadA1 (100%),blaCTX-M-15 (100%),blaOXA-1 (99%),blaOXA-48 (100%),blaOXA-9 (100%),blaSHV-28 (99%),blaTEM-1A (100%),catB3 (100%),dfrA14 (99%),fosA (96%),tet(D) (100%)	,Col(BS512) (100%),Col(MG828) (95%),Col(pHAD28) (92%),Col(pHAD28) (93%),Col440II (99%),IncFIA(HI1) (98%),IncL (100%),IncR (100%)	Klebsiella pneumoniae	strong	105	231575	576570	5567186	yes (199)	ambiguous_bases	ST101	1	2	8	11	ybt 9; ICEKp3	183	-	0	-	0	-	0	-	0	-	0	wzi137	KL17	none	Very high	100.00%	0
4300STDY6636963	4300STDY6636963.fasta	Hospital	SAMEA24005668/ERS1470122	ERR2525417	Urine	N/S	N/S	N/S	2016	Thailand	13.7367	100.523		Southeast Asia	Pathogenwatch	Loraine J, Heinz E, De Sousa Almeida J, Milevskyy O, Voravuthikunchai SP, Srimanote P, Kiratisin P, Thomson NR, Taylor PW. Complement Susceptibility in Relation to Genome Sequence of Recent Klebsiella pneumoniae Isolates from Thai Hospitals. mSphere. 2018 Nov 7;3(6):e00537-18. doi: 10.1128/mSphere.00537-18. PMID: 30404929; PMCID: PMC6222052.	,blaSHV-28 (99%),blaTEM-1B (99%),dfrA1 (100%),fosA (96%),oqxA (99%),oqxB (98%),qnrS1 (100%),sul1 (99%),sul2 (100%),tet(A) (100%)	,IncFIB(K) (99%),IncL (100%)	Klebsiella pneumoniae	strong	75	350509	615452	5566387	yes (298)	ambiguous_bases	ST101	0	1	5	5	-	0	-	0	-	0	-	0	-	0	-	0	wzi137	KL17	none	Very high	99.99%	0
4300STDY6636976	4300STDY6636976.fasta	Hospital	SAMEA24015418/ERS1470135	ERR2397446	Blood	N/S	N/S	N/S	2016	Thailand	13.7367	100.523		Southeast Asia	Pathogenwatch	Loraine J, Heinz E, De Sousa Almeida J, Milevskyy O, Voravuthikunchai SP, Srimanote P, Kiratisin P, Thomson NR, Taylor PW. Complement Susceptibility in Relation to Genome Sequence of Recent Klebsiella pneumoniae Isolates from Thai Hospitals. mSphere. 2018 Nov 7;3(6):e00537-18. doi: 10.1128/mSphere.00537-18. PMID: 30404929; PMCID: PMC6222052.	,aac(3)-Iid (99%),aac(6')-Ib-cr (100%),aac(6')-Ib-cr (100%),aadA16 (99%),aph(3')-Ia (99%),aph(3'')-Ib (100%),aph(6)-Id (100%),ARR-3 (100%),blaCTX-M-15 (100%),blaOXA-232 (100%),blaSHV-28 (99%),blaTEM-1C (100%),dfrA1 (100%),dfrA27 (100%),fosA (96%),mph(A) (99%),oqxA (99%),oqxB (98%),qnrB6 (100%),qnrS1 (100%),sul1 (99%),sul1 (99%),sul2 (100%),tet(A) (100%)	,Col(pHAD28) (93%),Col440II (99%),ColKP3 (100%),IncFIB(K) (99%),IncFII(K) (98%),IncQ1 (100%)	Klebsiella pneumoniae	strong	90	350789	625841	5725539	yes (886)	ambiguous_bases	ST101	1	2	10	19	ybt 15; ICEKp11	230-1LV	-	0	-	0	-	0	-	0	-	0	wzi137	KL17	none	Very high	99.99%	0
467_13	467_13.fasta	Hospital	SAMEA29278918/ERS1477153	ERR1761559	Tracheal secretion	N/S	N/S	N/S	2013	Germany	52.52	13.405		Western Europe	Pathogenwatch	Becker L et al., "Genome-based analysis of Carbapenemase-producing Klebsiella pneumoniae isolates from German hospital patients, 2008-2014.", Antimicrob Resist Infect Control, 2018;7:62	,aac(6')-Ib-cr (100%),aac(6')-Ib-cr (100%),blaCTX-M-15 (100%),blaOXA-1 (100%),blaOXA-48 (100%),blaSHV-28 (99%),blaTEM-1A (99%),catB3 (100%),dfrA14 (99%),fosA (96%),oqxA (99%),oqxB (98%)	,Col(pHAD28) (92%),IncFIA(HI1) (98%),IncL (100%),IncR (100%)	Klebsiella pneumoniae	strong	130	214263	566200	5528637	yes (395)	ambiguous_bases	ST101	1	2	7	6	ybt 9; ICEKp3	183	-	0	-	0	-	0	-	0	-	0	wzi137	KL17	none	Very high	99.99%	0
482_12	482_12.fasta	Hospital	SAMEA29281918/ERS1477157	ERR1761563	Urine	N/S	N/S	N/S	2013	Germany	52.52	13.405		Western Europe	Pathogenwatch	Becker L et al., "Genome-based analysis of Carbapenemase-producing Klebsiella pneumoniae isolates from German hospital patients, 2008-2014.", Antimicrob Resist Infect Control, 2018;7:62	,aac(3)-Iia (100%),aac(6')-Ib-cr (100%),aac(6')-Ib-cr (100%),blaCTX-M-15 (100%),blaOXA-1 (100%),blaOXA-48 (100%),blaSCO-1 (100%),blaSHV-28 (99%),blaTEM-1B (100%),catB3 (100%),dfrA14 (99%),fosA (96%),oqxA (99%),oqxB (98%),tet(D) (99%)	,Col(pHAD28) (93%),Col440II (96%),IncFIA(HI1) (98%),IncFIB(K) (100%),IncL (100%),IncR (100%),rep14a (91%)	Klebsiella pneumoniae	strong	110	213749	625506	5720982	yes (397)	ambiguous_bases	ST101	1	2	8	9	ybt 9; ICEKp3	183	-	0	-	0	-	0	-	0	-	0	wzi137	KL17	?	Good	99.98%	0
510128-18	510128-18.fasta	Community	SAMN16182338/SRS7376912	SRR12653725	Feces	Screening	NA	NA	2018	Austria	48.21	16.3634		Central Europe	NCBI	Lepuschitz, Sarah, et al. Fecal Klebsiella pneumoniae carriage is intermittent and of high clonal diversity. Frontiers in Microbiology 11 (2020): 2962. DOI:10.3389/fmicb.2020.581081	,blaSHV-28 (99%),fosA (96%),oqxA (99%),oqxB (98%)	,Col(pHAD28) (92%),IncFIB(K) (98%),IncR (99%)	Klebsiella pneumoniae	strong	93	202476	380059	5470155	yes (279)	ambiguous_bases	ST101	0	0	0	0	-	0	-	0	-	0	-	0	-	0	-	0	wzi29	KL106	?-	Good	99.93%	KL106_07_wzy,KL106_10_wecB,KL106_17
545_13	545_13.fasta	Hospital	SAMEA29278168/ERS1477152	ERR1761558	N/S	N/S	N/S	N/S	2013	Germany	52.52	13.405		Western Europe	Pathogenwatch	Becker L et al., "Genome-based analysis of Carbapenemase-producing Klebsiella pneumoniae isolates from German hospital patients, 2008-2014.", Antimicrob Resist Infect Control, 2018;7:62	,aac(3)-IIa (99%),aac(6')-Ib-cr (99%),aac(6')-Ib-cr (99%),aadA1 (100%),blaCTX-M-15 (100%),blaOXA-1 (100%),blaOXA-48 (100%),blaOXA-9 (100%),blaSHV-28 (99%),blaTEM-1A (100%),catB3 (100%),dfrA14 (99%),fosA (96%),oqxA (99%),oqxB (98%)	,Col(pHAD28) (93%),Col440II (96%),IncFIA(HI1) (98%),IncL (100%),IncR (100%)	Klebsiella pneumoniae	strong	69	370914	660959	5551015	yes (200)	ambiguous_bases	ST101	1	2	7	10	ybt 9; ICEKp3	183-1LV	-	0	-	0	-	0	-	0	-	0	wzi137	KL17	none	Very high	100.00%	0
653-15	653-15.fasta	Hospital	SAMEA4557709/ERS1456888	ERR1740564	Throat swab	N/S	N/S	N/S	2015	Germany	52.52	13.405		Western Europe	Pathogenwatch	Becker L, Fuchs S, Pfeifer Y,	,aac(3)-IIa (99%),aac(6')-Ib (99%),aac(6')-Ib-cr (99%),aadA1 (100%),blaCTX-M-15 (100%),blaOXA-1 (100%),blaOXA-9 (100%),blaSHV-28 (99%),blaTEM-1A (100%),catB3 (100%),dfrA14 (99%),fosA (96%),oqxA (99%),oqxB (98%)	,Col(pHAD28) (93%),Col440II (99%),IncFIA(HI1) (98%),IncFIB(K) (100%),IncFII(K) (97%),IncR (100%)	Klebsiella pneumoniae	strong	82	325378	453268	5571159	yes (498)	ambiguous_bases	ST101	1	1	6	9	ybt 9; ICEKp3	183	-	0	-	0	-	0	-	0	-	0	wzi137	KL17	none	Very high	100.00%	0
86717_N16-03111	N16-03111.fasta	Hospital	SAMN12731946/SRS5654862	SRR10452808	Respiratory	N/S	N/S	N/S	2009	Canada	56.13	-106.35		North America	Pathogenwatch	ames A Karlowsky, Andrew Walkty, Alyssa R Golden, Melanie R Baxter, Andrew J Denisuik, Melissa McCracken, Michael R Mulvey, Heather J Adam, George G Zhanel, ESBL-positive Escherichia coli and Klebsiella pneumoniae isolates from across Canada: CANWARD surveillance study, 2007–18, Journal of Antimicrobial Chemotherapy, 2021;, dkab269, https://doi.org/10.1093/jac/dkab269	,aac(3)-IIa (99%),aac(6')-Ib-cr (100%),aac(6')-Ib-cr (100%),aph(3'')-Ib (99%),aph(6)-Id (100%),blaCTX-M-15 (100%),blaOXA-1 (100%),blaSHV-28 (99%),catB3 (100%),dfrA14 (99%),fosA (96%),oqxA (99%),oqxB (98%),sul2 (100%)	,Col440I (97%),Col440I (93%),Col440II (90%),Col440II (96%),IncFIB(K) (98%),IncFII(pKP91) (96%)	Klebsiella pneumoniae	strong	50	415211	868430	5590590	no	-	ST101	1	1	7	9	ybt 9; ICEKp3 (truncated)	183-1LV	-	0	-	0	-	0	-	0	-	0	wzi137	KL17	none	Perfect	100.00%
87_HS-C	87_HS-C.fasta	Community	SAMN10986363/SRS4392816	SRR8610340	Rectal screen	Screening	NA	NA	2018	Tanzania	-6.77601	39.1783		East Africa	NCBI	Büdel T, Kuenzli E, Clément M, et al. Polyclonal gut colonization with extended-spectrum cephalosporin- and/or colistin-resistant Enterobacteriaceae: a normal status for hotel employees on the island of Zanzibar, Tanzania. The Journal of Antimicrobial Chemotherapy. 2019 Oct;74(10):2880-2890. DOI: 10.1093/jac/dkz296. PMID: 31361004.	,blaDHA-1 (100%),blaSHV-28 (99%),fosA (96%),oqxA (99%),oqxB (98%),qnrB4 (100%),sul1 (99%)	,Col(pHAD28) (96%),IncFIB(K) (98%),IncR (99%)	Klebsiella pneumoniae	strong	58	349883	477411	5537720	yes (1518)	ambiguous_bases	ST101	0	0	3	3	-	0	-	0	-	0	-	0	-	0	-	0	wzi137	KL17	none	Very high	99.98%	0
88117_N16-03115	N16-03115.fasta	Hospital	SAMN12731950/SRS5654861	SRR10452809	Wound	N/S	N/S	N/S	2009	Canada	56.13	-106.35		North America	Pathogenwatch	ames A Karlowsky, Andrew Walkty, Alyssa R Golden, Melanie R Baxter, Andrew J Denisuik, Melissa McCracken, Michael R Mulvey, Heather J Adam, George G Zhanel, ESBL-positive Escherichia coli and Klebsiella pneumoniae isolates from across Canada: CANWARD surveillance study, 2007–18, Journal of Antimicrobial Chemotherapy, 2021;, dkab269, https://doi.org/10.1093/jac/dkab269	,aac(3)-IIa (99%),aac(6')-Ib (99%),aac(6')-Ib-cr (99%),aadA1 (100%),blaCTX-M-15 (100%),blaOXA-1 (100%),blaOXA-9 (100%),blaSHV-28 (99%),blaTEM-1A (100%),catA2 (96%),catB3 (100%),dfrA14 (99%),fosA (96%),oqxA (99%),oqxB (98%)	,Col440I (93%),Col440I (96%),Col440II (90%),Col440II (96%),ColRNAI (100%),IncFII(pKP91) (96%),IncR (100%)	Klebsiella pneumoniae	strong	50	627914	867411	5563928	yes (96)	ambiguous_bases	ST101	1	1	6	10	ybt 9; ICEKp3 (truncated)	183-1LV	-	0	-	0	-	0	-	0	-	0	wzi137	KL17	none	Very high	100.00%
88648_N16-03118	N16-03118.fasta	Hospital	SAMN12731953/SRS5654868	SRR10452802	Blood	N/S	N/S	N/S	2009	Canada	56.13	-106.35		North America	Pathogenwatch	ames A Karlowsky, Andrew Walkty, Alyssa R Golden, Melanie R Baxter, Andrew J Denisuik, Melissa McCracken, Michael R Mulvey, Heather J Adam, George G Zhanel, ESBL-positive Escherichia coli and Klebsiella pneumoniae isolates from across Canada: CANWARD surveillance study, 2007–18, Journal of Antimicrobial Chemotherapy, 2021;, dkab269, https://doi.org/10.1093/jac/dkab269	,aac(3)-Iia (100%),aac(6')-Ib-cr (100%),aph(3")-Ib (100%),aph(6)-Id (100%),blaCTX-M-15 (100%),blaOXA-1 (100%),blaSHV-106 (100%),blaSHV-28 (100%),catB3 (100%),dfrA14 (100%),fosA (96%),oqxA (99%),oqxB (98%),sul2 (100%)	,Col440II (96%),IncFIA(HI1) (98%),IncFIB(K) (100%),IncFII(K) (97%),IncR (100%)	Klebsiella pneumoniae	strong	56	415444	868430	5596376	yes (99)	ambiguous_bases	ST101	1	1	7	9	ybt 9; ICEKp3 (truncated)	183-1LV	-	0	-	0	-	0	-	0	-	0	wzi137	KL17	none	Very high	100.00%
90500_N16-03123	N16-03123.fasta	Hospital	SAMN12731958/SRS5678843	SRR10482471	Urine	N/S	N/S	N/S	2010	Canada	56.13	-106.35		North America	Pathogenwatch	ames A Karlowsky, Andrew Walkty, Alyssa R Golden, Melanie R Baxter, Andrew J Denisuik, Melissa McCracken, Michael R Mulvey, Heather J Adam, George G Zhanel, ESBL-positive Escherichia coli and Klebsiella pneumoniae isolates from across Canada: CANWARD surveillance study, 2007–18, Journal of Antimicrobial Chemotherapy, 2021;, dkab269, https://doi.org/10.1093/jac/dkab269	,aac(3)-IIa (99%),aac(6')-Ib-cr (100%),aac(6')-Ib-cr (100%),blaCTX-M-15 (100%),blaOXA-1 (100%),blaSHV-28 (99%),catB3 (100%),dfrA14 (99%),fosA (96%),oqxA (99%),oqxB (98%)	,Col440I (97%),Col440I (93%),Col440II (90%),Col440II (96%),IncFIB(K) (98%),IncFII(pKP91) (96%)	Klebsiella pneumoniae	strong	50	418216	803897	5518730	yes (194)	ambiguous_bases	ST101	0	1	6	6	-	0	-	0	-	0	-	0	-	0	-	0	wzi137	KL17	none	Perfect	100.00%
92409_N16-03126	N16-03126.fasta	Hospital	SAMN12731961/SRS5678848	SRR10482466	Blood	N/S	N/S	N/S	2010	Canada	56.13	-106.35		North America	Pathogenwatch	Semmler T, Eckmanns T, Korr G,	,aac(3)-IIa (99%),aac(6')-Ib-cr (100%),aac(6')-Ib-cr (100%),blaCTX-M-15 (100%),blaOXA-1 (100%),blaSHV-28 (99%),catB3 (100%),dfrA14 (99%),fosA (96%),oqxA (99%),oqxB (98%)	,Col440I (97%),Col440I (93%),Col440II (90%),Col440II (96%),IncFIB(K) (98%),IncFII(pKP91) (96%)	Klebsiella pneumoniae	strong	46	415210	803897	5516963	yes (99)	ambiguous_bases	ST101	0	1	6	6	-	0	-	0	-	0	-	0	-	0	-	0	wzi137	KL17	none	Perfect	100.00%
A0907	A0907.fasta	Hospital	SAMN12572044/GCA_008867735	no SRA available	N/S	N/S	NA	N/S	2012	Spain	40.4168	-3.70379		Southern Europe	NCBI	Oteo J, Pérez-Vázquez M, Bautista V, Ortega A, Zamarrón P, Saez D, Fernández-Romero S, Lara N, Ramiro R, Aracil B, Campos J; Spanish Antibiotic Resistance Surveillance Program Collaborating Group. The spread of KPC-producing Enterobacteriaceae in Spain: WGS analysis of the emerging high-risk clones of Klebsiella pneumoniae ST11/KPC-2, ST101/KPC-2 and ST512/KPC-3. J Antimicrob Chemother. 2016 Dec;…	,aac(3)-Iid (99%),aac(6')-Ib (100%),aac(6')-Ib-cr (99%),aadA1 (100%),aph(3'')-Ib (99%),aph(6)-Id (99%),blaCTX-M-15 (100%),blaKPC-2 (100%),blaOXA-9 (100%),blaSHV-11 (99%),blaTEM-1A (99%),catA2 (96%),dfrA14 (99%),fosA (96%),oqxB (98%),sul2 (100%),tet(D) (100%)	,Col440I (96%),Col440II (96%),IncFIA(HI1) (98%),IncP6 (99%),IncR (100%)	Klebsiella pneumoniae	strong	223	60202	185264	5526873	yes (2912)	ambiguous_bases	ST101	1	2	9	13	ybt 9; ICEKp3	183	-	0	-	0	-	0	-	0	-	0	wzi137	unknown (best match = KL17)	?-	None	99.96%	KL17_08_wctR,KL17_11_wctU,KL17_13_wcmZ,KL17_14_wzx
AR_0135	AR_0135.fasta	Hospital	SAMN04014976/GCA_003571545	SRR3112292	N/S	N/S	NA	N/S	N/S	USA	37	-95.7		North America	NCBI	FDA-CDC Antimicrobial resistance bank (PRJNA292902), Enterobacteriaceae Carbapenemase Diversity genome sequencing and assembly (unpublished)	,aac(3)-IIa (99%),aac(6')-Ib (100%),aac(6')-Ib3 (99%), aac(6')-Ib3 (99%),aac(6')-Ib-cr (99%),aac(6')-Ib-cr (98%),aac(6')-Ib-cr (99%),aadA1 (100%), aadA1 (100%), aadA1 (100%),aph(3')-XV (100%),aph(3')-XV (99%),blaOXA-9 (100%),blaSHV-12 (100%), blaSHV-12 (100%),blaSHV-28 (99%),blaTEM-1A (100%),blaVIM-1 (100%),blaVIM-1 (100%),catB2 (100%),catB2 (100%),dfrA14 (99%),fosA (96%),oqxA (99%),oqxB (98%),su…	,ColRNAI (100%),IncFIA(HI1) (98%),IncR (100%)	Klebsiella pneumoniae	strong	3	5425436	5425436	5525412	no	-	ST101	1	2	9	19	ybt 9; ICEKp3	183	-	0	-	0	-	0	-	0	-	0	wzi137	KL17	none	Very high	100.00%	0
AUSMDU00003544	AUSMDU00003544.fasta	Hospital	SAMN12342821/SRS5140309	SRR9734666	N/S	N/S	N/S	N/S	2014	Australia	-33.8651	151.21		Oceania	Pathogenwatch	Sherry NL, Lane CR, Kwong JC, Schultz	,aac(3)-IIa (99%),aac(6')-Ib-cr (100%),aac(6')-Ib-cr (100%),blaCTX-M-15 (100%),blaOXA-1 (100%),blaOXA-48 (100%),blaSHV-28 (99%),catB3 (100%),dfrA14 (99%),erm(B) (99%),fosA (96%),mph(A) (100%),oqxA (99%),oqxB (98%),tet(D) (100%)	,Col(pHAD28) (92%),Col(pHAD28) (93%),Col440II (99%),IncFIA(HI1) (98%),IncFII (100%),IncL (100%),IncR (100%)	Klebsiella pneumoniae	strong	105	201700	592635	5608420	yes (794)	ambiguous_bases	ST101	1	3	10	10	ybt 9; ICEKp3	478	-	0	-	0	-	0	-	0	-	0	wzi137	KL17	none	Very high	99.99%	0
BA33875	BA33875.fasta	Hospital	SAMN06885836/GCA_002740955	no SRA available	Blood	Infection	Bloodstream infection	N/S	2016	India	28.6791	77.0697		South Asia	NCBI	Shankar C, Shankar BA, Manesh A, Veeraraghavan B. KPC-2 producing ST101 Klebsiella pneumoniae from bloodstream infection in India. J Med Microbiol. 2018 Jul;67(7):927-930. doi: 10.1099/jmm.0.000767. Epub 2018 May 22. PMID: 29787365.	,aac(3)-Iid (99%),aac(6')-Ib (99%), aac(6')-Ib (99%),aac(6')-Ib-cr (98%), aac(6')-Ib-cr (99%),aadA1 (99%),aadA1 (100%),aadA2 (100%),armA (100%),blaKPC-2 (100%),blaOXA-9 (99%,99%,blaSHV-13 (99%), blaSHV-13 (99%),blaSHV-33 (99%),blaSHV-33 (99%),blaTEM-1B (100%),dfrA12 (100%),dfrA14 (99%),dfrA14 (98%),fosA (96%),mph(E) (100%),msr(E) (100%),oqxA (99%),oqxB (98%),qnrB1 (100%),qnrB17 (99%),sul1 (99%),s…	,IncFIB(K) (100%),IncFII(K) (100%),IncR (100%)	Klebsiella pneumoniae	strong	4	5521588	5521588	5982919	no	-	ST101	1	2	7	13	ybt 9; ICEKp3	183	-	0	-	0	-	0	-	0	-	0	wzi137	unknown (best match = KL17)	-	None	99.78%	KL17_06_wzc,KL17_07_wzy,KL17_08_wctR,KL17_10_wctT,KL17_14_wzx,KL17_17_rmlA
BC_R0133	BC_R0133.fasta	Hospital	SAMN17102017/GCA_018350475.1		Rectum	Screening	NA	ICU	2015	Spain	40.4168	-3.70379		Southern Europe	NCBI	This study	,aac(3)-Iid (99%),aac(6')-Ib-cr (100%),aac(6')-Ib-cr (100%),aph(3')-Ia (100%),aph(3'')-Ib (99%),aph(6)-Id (99%),blaCTX-M-15 (100%),blaOXA-1 (100%),blaOXA-48 (100%),blaSHV-28 (99%),blaTEM-1B (100%),blaTEM-1B (100%),catB3 (100%),dfrA14 (99%),fosA (96%),oqxA (99%),oqxB (98%),sul2 (100%),tet(D) (100%)	,Col(pHAD28) (94%),Col440I (96%),Col440II (96%),ColpVC (98%),IncFIB(K) (98%),IncFIB(pKPHS1) (95%),IncFII(pKP91) (96%),IncL (100%),IncR (100%)	Klebsiella pneumoniae	strong	114	194209	465141	5820768	yes (536)	ambiguous_bases	ST101	1	2	9	14	ybt 9; ICEKp3	183	-	0	-	0	-	0	-	0	-	0	wzi137	KL17	none	Perfect	100.00%	0
BC_R0495	BC_R0495.fasta	Hospital	SAMN17102018/GCA_018310675.1		Throat	Screening	NA	ICU	2016	Spain	40.4168	-3.70379		Southern Europe	NCBI	This study	,aac(3)-Iid (99%),aac(6')-Ib-cr (100%),aac(6')-Ib-cr (100%),aph(3')-Ia (100%),aph(3'')-Ib (99%),aph(6)-Id (99%),blaCTX-M-15 (100%),blaOXA-1 (100%),blaOXA-48 (100%),blaSHV-28 (99%),blaTEM-1B (99%),blaTEM-1B (100%),catB3 (100%),dfrA14 (99%),fosA (96%),oqxA (99%),oqxB (98%),sul2 (100%),tet(D) (100%)	,Col(pHAD28) (94%),Col440I (96%),Col440II (96%),ColpVC (98%),IncFIB(K) (98%),IncFIB(pKPHS1) (95%),IncFII(pKP91) (96%),IncL (100%),IncR (100%)	Klebsiella pneumoniae	strong	123	179130	350611	5815389	yes (534)	ambiguous_bases	ST101	1	2	9	14	ybt 9; ICEKp3	183	-	0	-	0	-	0	-	0	-	0	wzi137	KL17	none	Perfect	100.00%	0
BC_R0504	BC_R0504.fasta	Hospital	SAMN17102039/GCA_018310685.1		Throat	Screening	NA	ICU	2016	Spain	40.4168	-3.70379		Southern Europe	NCBI	This study	,aac(3)-Iid (99%),aac(6')-Ib-cr (100%),aac(6')-Ib-cr (100%),aph(3')-Ia (100%),aph(3'')-Ib (99%),aph(6)-Id (99%),blaCTX-M-15 (100%),blaOXA-1 (100%),blaOXA-48 (100%),blaSHV-28 (99%),blaTEM-1B (100%),blaTEM-1B (100%),catB3 (100%),dfrA14 (99%),fosA (96%),oqxA (99%),oqxB (98%),sul2 (100%),tet(D) (100%)	,Col440I (95%),Col440II (96%),ColpVC (98%),IncFIB(K) (98%),IncFIB(pKPHS1) (95%),IncFII(pKP91) (96%),IncL (100%),IncR (100%)	Klebsiella pneumoniae	strong	116	191640	465141	5813185	yes (793)	ambiguous_bases	ST101	1	2	9	14	ybt 9; ICEKp3	183	-	0	-	0	-	0	-	0	-	0	wzi137	KL17	none	Perfect	100.00%	0
BM679-17	BM679-17.fasta	Hospital	SAMEA5700106/ERS3503767	ERR3363831	N/S	N/S	N/S	N/S	2017	Slovenia	46.0569	14.5058		Eastern Europe	Pathogenwatch	Benulič K, Pirš M, Couto N, Chlebowicz M, Rossen JWA, Zorec TM, Seme K, Poljak M, Lejko Zupanc T, Ružić-Sabljić E, Cerar T. Whole genome sequencing characterization of Slovenian carbapenem-resistant Klebsiella pneumoniae, including OXA-48 and NDM-1 producing outbreak isolates. PLoS One. 2020 Apr 13;15(4):e0231503. doi: 10.1371/journal.pone.0231503. PMID: 32282829; PMCID: PMC7153892.	,aac(6')-Ib (100%),aac(6')-Ib-cr (99%),aadA1 (100%),aph(3')-VI (100%),blaCTX-M-15 (100%),blaNDM-1 (100%),blaOXA-1 (99%),blaOXA-9 (100%),blaSHV-28 (99%),blaTEM-1A (100%),catB3 (100%),dfrA14 (99%),fosA (96%),oqxA (99%),oqxB (98%),qnrS1 (100%),sul2 (100%)	,Col(pHAD28) (92%),Col440II (99%),ColRNAI (100%),IncFIA(HI1) (98%),IncFIB(pNDMMar) (99%),IncFIB(pQil) (100%),IncFII(K) (97%),IncHI1B(pNDMMAR) (99%),IncR (100%)	Klebsiella pneumoniae	strong	79	350359	749675	5857450	yes (596)	ambiguous_bases	ST101	4	2	8	12	ybt 9; ICEKp3	183-1LV	-	0	iuc 1	63	-	0	rmp 1; KpVP-1	26-1LV	rmpA2_6*-47%	1	wzi137	KL17	none	Very high	99.99%	0
BR4-14	BR4-14.fasta	Hospital	SAMEA5700119/ERS3503780	ERR3363844	Urine	N/S	N/S	N/S	2014	Slovenia	46.0569	14.5058		Eastern Europe	Pathogenwatch	Benulič K, Pirš M, Couto N, Chlebowicz M, Rossen JWA, Zorec TM, Seme K, Poljak M, Lejko Zupanc T, Ružić-Sabljić E, Cerar T. Whole genome sequencing characterization of Slovenian carbapenem-resistant Klebsiella pneumoniae, including OXA-48 and NDM-1 producing outbreak isolates. PLoS One. 2020 Apr 13;15(4):e0231503. doi: 10.1371/journal.pone.0231503. PMID: 32282829; PMCID: PMC7153892.	,aac(3)-Iia (100%),aadA1 (99%),aph(3'')-Ib (100%),aph(3')-VI (100%),aph(6)-Id (100%),armA (100%),ARR-2 (100%),blaCMY-16 (99%),blaCTX-M-15 (100%),blaNDM-1 (100%),blaOXA-10 (100%),blaOXA-48 (100%),blaSCO-1 (100%),blaSHV-28 (99%),cmlA1 (99%),dfrA14 (99%),floR (98%),fosA (96%),mph(E) (100%),msr(E) (100%),oqxA (99%),oqxB (98%),sul1 (99%),sul2 (100%),tet(A) (100%)	,Col(pHAD28) (93%),Col(pHAD28) (92%),Col440II (99%),IncC (100%),IncFIA(HI1) (98%),IncFIB(K) (100%),IncL (100%),IncR (100%)	Klebsiella pneumoniae	strong	114	248549	724194	5853042	yes (596)	ambiguous_bases	ST101	1	2	11	20	ybt 9; ICEKp3	183	-	0	-	0	-	0	-	0	-	0	wzi137	KL17	none	Very high	100.00%	0
BR605-15	BR605-15.fasta	Hospital	SAMEA5700121/ERS3503782	ERR3363846	Rectal swab	N/S	N/S	N/S	2015	Slovenia	46.0569	14.5058		Eastern Europe	Pathogenwatch	Benulič K, Pirš M, Couto N, Chlebowicz M, Rossen JWA, Zorec TM, Seme K, Poljak M, Lejko Zupanc T, Ružić-Sabljić E, Cerar T. Whole genome sequencing characterization of Slovenian carbapenem-resistant Klebsiella pneumoniae, including OXA-48 and NDM-1 producing outbreak isolates. PLoS One. 2020 Apr 13;15(4):e0231503. doi: 10.1371/journal.pone.0231503. PMID: 32282829; PMCID: PMC7153892.	,aac(3)-IIa (99%),aac(6')-Ib-cr (100%),aac(6')-Ib-cr (100%),aadA1 (99%),aph(3'')-Ib (100%),aph(6)-Id (100%),blaCTX-M-15 (100%),blaOXA-1 (100%),blaOXA-48 (100%),blaSHV-28 (99%),blaTEM-1B (100%),catA1 (99%),catB3 (100%),dfrA14 (99%),fosA (96%),oqxA (99%),oqxB (98%),qnrB1 (100%),sul2 (100%),tet(D) (100%)	,Col(pHAD28) (93%),Col440II (98%),IncFIA(HI1) (98%),IncFIB(pKPHS1) (95%),IncHI2 (100%),IncHI2A (100%),IncR (100%)	Klebsiella pneumoniae	strong	153	140807	409128	5925486	yes (492)	ambiguous_bases	ST101	1	2	9	13	ybt 9; ICEKp3	183	-	0	-	0	-	0	-	0	-	0	wzi137	KL17	?-	Good	99.98%	KL17_09_wctS,KL17_10_wctT,KL17_13_wcmZ
BR615-16	BR615-16.fasta	Hospital	SAMEA5700122/ERS3503783	ERR3363847	Rectal swab	N/S	N/S	N/S	2016	Slovenia	46.0569	14.5058		Eastern Europe	Pathogenwatch	Benulič K, Pirš M, Couto N, Chlebowicz M, Rossen JWA, Zorec TM, Seme K, Poljak M, Lejko Zupanc T, Ružić-Sabljić E, Cerar T. Whole genome sequencing characterization of Slovenian carbapenem-resistant Klebsiella pneumoniae, including OXA-48 and NDM-1 producing outbreak isolates. PLoS One. 2020 Apr 13;15(4):e0231503. doi: 10.1371/journal.pone.0231503. PMID: 32282829; PMCID: PMC7153892.	,aac(3)-IIa (99%),aac(6')-Ib-cr (100%),aac(6')-Ib-cr (100%),blaCTX-M-15 (100%),blaOXA-1 (100%),blaOXA-48 (100%),blaSHV-28 (99%),catB3 (100%),dfrA14 (99%),fosA (96%),oqxA (99%),oqxB (98%),tet(D) (100%)	,Col(pHAD28) (92%),Col(pHAD28) (93%),Col440II (99%),IncFIA(HI1) (98%),IncR (100%)	Klebsiella pneumoniae	strong	88	216826	690910	5521037	yes (298)	ambiguous_bases	ST101	1	2	7	7	ybt 9; ICEKp3	183	-	0	-	0	-	0	-	0	-	0	wzi137	KL17	none	Very high	100.00%	0
BWH-2	BWH-2.fasta	Hospital	SAMN02138589/GCA_000567625.1	SRR850968	Tissue	N/S	N/S	N/S	2017	USA	37	-95.7		North America	NCBI	Broad institute, Grant "Genomics of bacterial pathogens: host response, persistence and transmission" (unpublished) & Palmieri et al 2020, Genomic epidemiology of carbapenem-and colistin resistant klebsiella pneumoniae isolates from Serbia: Predominance of ST101 strains carrying a novel OXA-48 plasmid	,aac(3)-IIa (99%),aac(6')-Ib (100%),aac(6')-Ib-cr (100%), aac(6')-Ib-cr (100%),aac(6')-Ib-cr (99%),aadA1 (100%),blaCTX-M-15 (100%),blaOXA-1 (100%),blaOXA-48 (100%),blaOXA-9 (100%),blaSHV-28 (99%),blaTEM-1A (100%),catB3 (100%),dfrA14 (99%),fosA (96%),oqxA (99%),oqxB (98%)	,Col(pHAD28) (93%),IncFIA(HI1) (98%),IncL (100%),IncR (100%)	Klebsiella pneumoniae	strong	8	5401364	5401364	5583740	yes (16671)	ambiguous_bases	ST101	1	2	7	11	ybt 9; ICEKp3	183	-	0	-	0	-	0	-	0	-	0	wzi137	KL17	none	Very high	100.00%	0
BWHC4	BWHC4.fasta	Hospital	SAMN03657216 /SRS941498	SRR2033770	Wound	Infection	N/S	N/S	2011	USA	37	-95.7		North America	Pathogenwatch	Durrant MG, Li MM, Siranosian BA, Montgomery SB, Bhatt AS. A Bioinformatic Analysis of Integrative Mobile Genetic Elements Highlights Their Role in Bacterial Adaptation. Cell Host Microbe. 2020 Jan 8;27(1):140-153.e9. doi: 10.1016/j.chom.2019.10.022. Epub 2019 Dec 17. Erratum in: Cell Host Microbe. 2020 Nov 11;28(5):767. PMID: 31862382; PMCID: PMC6952549.	,aac(3)-IIa (99%),aac(6')-Ib-cr (99%),aac(6')-Ib-cr (99%),aadA1 (100%),blaCTX-M-15 (100%),blaOXA-1 (100%),blaOXA-48 (100%),blaOXA-9 (100%),blaSHV-28 (99%),blaTEM-1A (100%),catB3 (100%),dfrA14 (99%),fosA (96%),oqxA (99%),oqxB (98%)	,Col(pHAD28) (93%),Col440II (97%),IncFIA(HI1) (98%),IncL (100%),IncR (100%)	Klebsiella pneumoniae	strong	90	285403	770896	5523003	yes (199)	ambiguous_bases	ST101	1	2	7	10	ybt 9; ICEKp3	183	-	0	-	0	-	0	-	0	-	0	wzi137	KL17	none	Very high	100.00%	0
C10-E6-15	C10-E6-15.fasta	Hospital	SAMN06208981/GCA_002189245.1	no SRA available	Urine	Infection	Urinary tract infection	ICU	2015	Tunisia	36.8625	10.1956		North Africa	NCBI	Jaidane N, Bonnin RA, Mansour W, Girlich D, Creton E, Cotellon G, Chaouch C, Boujaafar N, Bouallegue O, Naas T. Genomic Insights into Colistin-Resistant Klebsiella pneumoniae from a Tunisian Teaching Hospital. Antimicrob Agents Chemother. 2018 Jan 25;62(2):e01601-17. doi: 10.1128/AAC.01601-17. PMID: 29229634; PMCID: PMC5786813.	,aac(3)-IIa (99%),aac(6')-Ib (100%),aac(6')-Ib-cr (99%),aadA1 (100%),aadA2 (99%),aph(3'')-Ib (99%),aph(3')-Vib (99%),blaCTX-M-14b (100%),blaOXA-48 (100%),blaOXA-9 (100%),blaSHV-28 (99%),cmlA1 (99%),dfrA14 (99%),floR (98%),fosA (96%),mph(A) (100%),oqxA (99%),oqxB (98%),sul3 (100%)	,Col(pHAD28) (93%),Col440II (99%),IncM1 (99%),IncR (100%)	Klebsiella pneumoniae	strong	197	133473	337343	5524000	yes (3753)	ambiguous_bases	ST101	1	3	10	13	ybt 9; ICEKp3	183-1LV	-	0	-	0	-	0	-	0	-	0	wzi137	unknown (best match = KL107)	?-+*	None	89.07%	KL107_05_wzb,KL107_06_wzc,KL107_07_wbaP,KL107_08,KL107_09,KL107_10,KL107_14
C11-E7-15	C11-E7-15.fasta	Hospital	SAMN06209081/GCA_002189255	no SRA available	Blood	Infection	Bloodstream infection	ICU	2015	Tunisia	36.8625	10.1956		North Africa	NCBI	Jaidane N, Bonnin RA, Mansour W, Girlich D, Creton E, Cotellon G, Chaouch C, Boujaafar N, Bouallegue O, Naas T. Genomic Insights into Colistin-Resistant Klebsiella pneumoniae from a Tunisian Teaching Hospital. Antimicrob Agents Chemother. 2018 Jan 25;62(2):e01601-17. doi: 10.1128/AAC.01601-17. PMID: 29229634; PMCID: PMC5786813.	,aac(3)-IIa (99%),aac(6')-Ib-cr (100%),aac(6')-Ib-cr (100%),aadA1 (100%),blaCTX-M-15 (100%),blaOXA-1 (100%),blaOXA-48 (100%),blaOXA-9 (100%),blaSHV-28 (99%),catB3 (100%),dfrA14 (99%),fosA (96%),oqxA (99%),oqxB (98%),tet(D) (100%)	,Col(pHAD28) (93%),Col440II (99%),IncFIA(HI1) (98%),IncFIB(K) (100%),IncFII(K) (97%),IncL (100%),IncR (100%)	Klebsiella pneumoniae	strong	155	175073	364362	5704148	no	-	ST101	1	3	8	8	ybt 9; ICEKp3	183	-	0	-	0	-	0	-	0	-	0	wzi137	unknown (best match = KL17)	?-	None	99.94%	KL17_06_wzc,KL17_07_wzy,KL17_08_wctR,KL17_09_wctS,KL17_10_wctT,KL17_11_wctU,KL17_12_wcaJ,KL17_13_wcmZ
C12-E8-15	C12-E8-15.fasta	Hospital	SAMN06209419/GCA_002189305	no SRA available	Urine	Infection	Urinary tract infection	ICU	2015	Tunisia	36.8625	10.1956		North Africa	NCBI	Jaidane N, Bonnin RA, Mansour W, Girlich D, Creton E, Cotellon G, Chaouch C, Boujaafar N, Bouallegue O, Naas T. Genomic Insights into Colistin-Resistant Klebsiella pneumoniae from a Tunisian Teaching Hospital. Antimicrob Agents Chemother. 2018 Jan 25;62(2):e01601-17. doi: 10.1128/AAC.01601-17. PMID: 29229634; PMCID: PMC5786813.	,aac(3)-IIa (99%),aac(6')-Ib3 (99%),aac(6')-Ib-cr (99%),aadA1 (100%),blaCTX-M-15 (100%),blaOXA-534 (100%),blaOXA-9 (100%),blaSHV-28 (99%),catB3 (100%),dfrA14 (99%),fosA (96%),oqxA (99%),oqxB (98%),tet(D) (100%)	,Col(pHAD28) (93%),Col440II (99%),IncFIA(HI1) (98%),IncFIB(K) (100%),IncFII(K) (97%),IncR (100%)	Klebsiella pneumoniae	strong	150	173580	349868	5642742	no	-	ST101	1	1	8	7	ybt 9; ICEKp3	183	-	0	-	0	-	0	-	0	-	0	wzi137	unknown (best match = KL17)	?-	None	99.80%	KL17_06_wzc,KL17_07_wzy,KL17_08_wctR,KL17_10_wctT,KL17_11_wctU,KL17_12_wcaJ,KL17_13_wcmZ,KL17_14_wzx
C6-E2-14	C6-E2-14.fasta	Hospital	SAMN06208379/GCA_002189265	no SRA available	Urine	Infection	Urinary tract infection	Nephrology (patient F)	2014	Tunisia	36.8625	10.1956		North Africa	NCBI	Jaidane N, Bonnin RA, Mansour W, Girlich D, Creton E, Cotellon G, Chaouch C, Boujaafar N, Bouallegue O, Naas T. Genomic Insights into Colistin-Resistant Klebsiella pneumoniae from a Tunisian Teaching Hospital. Antimicrob Agents Chemother. 2018 Jan 25;62(2):e01601-17. doi: 10.1128/AAC.01601-17. PMID: 29229634; PMCID: PMC5786813.	,aac(3)-IIa (99%),aac(6')-Ib3 (100%),aac(6')-Ib-cr (99%),aadA1 (100%),blaCTX-M-15 (100%),blaOXA-1 (100%),blaOXA-48 (100%),blaOXA-9 (100%),blaSHV-28 (99%),catB3 (100%),dfrA14 (99%),fosA (96%),oqxA (99%),oqxB (98%),tet(D) (100%)	,Col(pHAD28) (93%),Col440II (99%),IncFIA(HI1) (98%),IncFIB(K) (100%),IncFII(K) (97%),IncL (100%),IncR (100%)	Klebsiella pneumoniae	strong	181	182270	349491	5795370	no	-	ST101	1	3	8	8	ybt 9; ICEKp3	183	-	0	-	0	-	0	-	0	-	0	wzi137	unknown (best match = KL17)	?-	None	99.99%	KL17_06_wzc,KL17_07_wzy,KL17_09_wctS,KL17_11_wctU,KL17_12_wcaJ,KL17_13_wcmZ,KL17_14_wzx
C7-E3-14	C7-E3-14.fasta	Hospital	SAMN06208380/GCA_002189335	no SRA available	Urine	Infection	Urinary tract infection	Nephrology (patient F)	2014	Tunisia	36.8625	10.1956		North Africa	NCBI	Jaidane N, Bonnin RA, Mansour W, Girlich D, Creton E, Cotellon G, Chaouch C, Boujaafar N, Bouallegue O, Naas T. Genomic Insights into Colistin-Resistant Klebsiella pneumoniae from a Tunisian Teaching Hospital. Antimicrob Agents Chemother. 2018 Jan 25;62(2):e01601-17. doi: 10.1128/AAC.01601-17. PMID: 29229634; PMCID: PMC5786813.	,aac(3)-IIa (99%),aac(6')-Ib (99%),aac(6')-Ib-cr (100%),aadA1 (100%),blaCTX-M-15 (100%),blaOXA-1 (100%),blaOXA-48 (100%),blaOXA-9 (100%),blaSHV-28 (99%),catB3 (100%),dfrA14 (99%),fosA (96%),oqxA (99%),oqxB (98%),tet(D) (100%)	,Col(pHAD28) (93%),Col440II (99%),IncFIA(HI1) (98%),IncFIB(K) (100%),IncFII(K) (97%),IncL (100%),IncR (100%)	Klebsiella pneumoniae	strong	174	133548	324847	5753003	yes (1)	ambiguous_bases	ST101	1	3	8	8	ybt 9; ICEKp3	183	-	0	-	0	-	0	-	0	-	0	wzi137	unknown (best match = KL17)	?-	None	99.96%	KL17_06_wzc,KL17_07_wzy,KL17_08_wctR,KL17_09_wctS,KL17_10_wctT,KL17_12_wcaJ,KL17_13_wcmZ,KL17_14_wzx
CARB058	CARB058.fasta	Hospital	SAMEA4764278/ERS2584244	ERR2673200	Urine	Infection	Urinary tract infection	Emergency ward	2012	Spain	40.4168	-3.70379		Southern Europe	NCBI	Miro E, Rossen JWA, Chlebowicz MA, Harmsen D, Brisse S, Passet V, Navarro F, Friedrich AW, García-Cobos S. Core/Whole Genome Multilocus Sequence Typing and Core Genome SNP-Based Typing of OXA-48-Producing Klebsiella pneumoniae Clinical Isolates From Spain. Front Microbiol. 2020 Jan 31;10:2961. doi: 10.3389/fmicb.2019.02961. PMID: 32082262; PMCID: PMC7005014.	,aac(3)-IIa (99%),aac(6')-Ib-cr (100%),aac(6')-Ib-cr (100%),aph(3')-Ia (100%),aph(3'')-Ib (99%),aph(6)-Id (99%),blaCTX-M-15 (100%),blaOXA-1 (100%),blaOXA-48 (100%),blaSHV-28 (99%),blaTEM-1B (100%),catA1 (99%),catA2 (96%),catB3 (100%),dfrA14 (99%),fosA (96%),qnrB1 (100%),sul2 (100%),tet(D) (100%)	,Col(pHAD28) (93%),IncFIB(K) (98%),IncFII(pKP91) (96%),IncL (100%)	Klebsiella pneumoniae	strong	89	254905	425221	5618709	yes (163)	ambiguous_bases	ST101	1	2	9	15	ybt 9; ICEKp3 (truncated)	172-3LV	-	0	-	0	-	0	-	0	-	0	wzi137	KL17	none	Perfect	100.00%	0
CARB077	CARB077.fasta	Hospital	SAMEA4764280/ERS2584246	ERR2673202	Rectal exudate	Screening	NA	Emergency ward	2012	Spain	40.4168	-3.70379		Southern Europe	NCBI	Miro E, Rossen JWA, Chlebowicz MA, Harmsen D, Brisse S, Passet V, Navarro F, Friedrich AW, García-Cobos S. Core/Whole Genome Multilocus Sequence Typing and Core Genome SNP-Based Typing of OXA-48-Producing Klebsiella pneumoniae Clinical Isolates From Spain. Front Microbiol. 2020 Jan 31;10:2961. doi: 10.3389/fmicb.2019.02961. PMID: 32082262; PMCID: PMC7005014.	,aac(3)-Iid (99%),aac(6')-Ib-cr (100%),aac(6')-Ib-cr (100%),aph(3'')-Ib (99%),aph(6)-Id (99%),blaCTX-M-15 (100%),blaOXA-1 (100%),blaSHV-28 (99%),blaTEM-1B (100%),catB3 (100%),dfrA14 (99%),fosA (96%),oqxA (99%),oqxB (98%),sul2 (100%),tet(D) (100%)	,Col440I (96%),Col440II (91%),Col440II (96%),IncFIB(K) (98%),IncFIB(pKPHS1) (95%),IncFII(pKP91) (96%),IncR (100%)	Klebsiella pneumoniae	strong	117	177108	448489	5712633	yes (18)	ambiguous_bases	ST101	1	1	7	10	ybt 9; ICEKp3	183	-	0	-	0	-	0	-	0	-	0	wzi137	KL17	?	Good	100.00%	0
CARB115	CARB115.fasta	Hospital	SAMEA4764287/ERS2584253	ERR2673209	Urine	Infection	Urinary tract infection	Emergency ward	2012	Spain	40.4168	-3.70379		Southern Europe	NCBI	Miro E, Rossen JWA, Chlebowicz MA, Harmsen D, Brisse S, Passet V, Navarro F, Friedrich AW, García-Cobos S. Core/Whole Genome Multilocus Sequence Typing and Core Genome SNP-Based Typing of OXA-48-Producing Klebsiella pneumoniae Clinical Isolates From Spain. Front Microbiol. 2020 Jan 31;10:2961. doi: 10.3389/fmicb.2019.02961. PMID: 32082262; PMCID: PMC7005014.	,aac(3)-Iid (99%),aac(6')-Ib-cr (100%),aac(6')-Ib-cr (100%),aph(3')-Ia (100%),aph(3'')-Ib (99%),aph(6)-Id (99%),blaCTX-M-15 (100%),blaOXA-1 (100%),blaOXA-48 (100%),blaSHV-28 (99%),blaTEM-1B (100%),catB3 (100%),dfrA14 (99%),fosA (96%),oqxA (99%),oqxB (98%),sul2 (100%),tet(D) (100%)	,Col440I (96%),Col440II (90%),Col440II (96%),IncFIB(K) (98%),IncFIB(pKPHS1) (95%),IncFII(pKP91) (96%),IncL (100%),IncR (100%)	Klebsiella pneumoniae	strong	99	173505	476076	5811631	yes (423)	ambiguous_bases	ST101	1	2	8	12	ybt 9; ICEKp3	183	-	0	-	0	-	0	-	0	-	0	wzi137	KL17	none	Perfect	100.00%	0
CAZ112	CAZ112.fasta	Hospital	SAMN20348483/GCA_019392205.1	no SRA available	Blood	Infection	N/S	N/S	2021	Italy	41.8719	12.5674		Southern Europe	NCBI	Gabiani P. In vivo evolution of KPC-producing Klebsiella pneumoniae resistant to ceftazidime-avibactam during antimicrobial therapy (2021) (unpublished)	,blaKPC-3 (100%),blaSHV-28 (99%),fosA (96%),oqxA (99%),oqxB (98%)	,Col(pHAD28) (92%),Col(pHAD28) (91%),Col156 (94%),Col440II (99%),ColRNAI (100%),IncFIA(HI1) (98%),IncFIB(K) (100%),IncFIB(pNDMMar) (99%),IncFII(K) (100%),IncHI1B(pNDMMAR) (99%),IncR (100%)	Klebsiella pneumoniae	strong	87	170617	376353	5854719	no	-	ST101	4	3	3	1	ybt 9; ICEKp3	183	-	0	iuc 1	1-1LV	-	0	-	0	-	0	wzi137	KL17	?	Good	99.99%	0
CAZ113	CAZ113.fasta	Hospital	SAMN20348484/GCA_019392175.1	no SRA available	Rectal swab	Infection	N/S	N/S	2021	Italy	41.8719	12.5674		Southern Europe	NCBI	Gabiani P. In vivo evolution of KPC-producing Klebsiella pneumoniae resistant to ceftazidime-avibactam during antimicrobial therapy (2021) (unpublished)	,armA (100%),blaKPC-3 (100%),blaSHV-28 (99%),fosA (96%),mph(E) (100%),msr(E) (100%),oqxA (99%),oqxB (98%)	,Col(pHAD28) (91%),Col(pHAD28) (92%),Col156 (94%),Col440II (99%),ColRNAI (100%),IncFIA(HI1) (98%),IncFIB(K) (100%),IncFIB(pNDMMar) (99%),IncFII(K) (100%),IncHI1B(pNDMMAR) (99%),IncR (100%)	Klebsiella pneumoniae	strong	91	252129	670630	5921056	no	-	ST101	4	3	5	4	ybt 9; ICEKp3	183	-	0	iuc 1	1-1LV	-	0	-	0	-	0	wzi137	KL17	none	Very high	99.99%	0
CAZ117	CAZ117.fasta	Hospital	SAMN20348485/GCA_019392095.1	no SRA available	Bronchial Aspirate	Infection	N/S	N/S	2021	Italy	41.8719	12.5674		Southern Europe	NCBI	Gabiani P. In vivo evolution of KPC-producing Klebsiella pneumoniae resistant to ceftazidime-avibactam during antimicrobial therapy (2021) (unpublished)	,armA (100%),blaKPC-3 (100%),blaSHV-28 (99%),fosA (96%),mph(E) (100%),msr(E) (100%),oqxA (99%),oqxB (98%)	,Col(pHAD28) (92%),Col(pHAD28) (91%),Col156 (94%),Col440II (99%),ColRNAI (100%),IncFIA(HI1) (98%),IncFIB(K) (100%),IncFIB(pNDMMar) (99%),IncFII(K) (100%),IncHI1B(pNDMMAR) (99%),IncR (100%)	Klebsiella pneumoniae	strong	98	252137	518690	5923156	no	-	ST101	4	3	5	4	ybt 9; ICEKp3	183	-	0	iuc 1	1-1LV	-	0	-	0	rmpA2_6*-55%	0	wzi137	KL17	none	Very high	99.99%	0
CAZ147	CAZ147.fasta	Hospital	SAMN20348486/GCA_019392115.1	no SRA available	Blood	Infection	N/S	N/S	2021	Italy	41.8719	12.5674		Southern Europe	NCBI	Gabiani P. In vivo evolution of KPC-producing Klebsiella pneumoniae resistant to ceftazidime-avibactam during antimicrobial therapy (2021) (unpublished)	,armA (100%),blaKPC-31 (100%),blaSHV-28 (99%),fosA (96%),mph(E) (100%),msr(E) (100%),oqxA (99%),oqxB (98%)	,Col(pHAD28) (92%),Col(pHAD28) (91%),Col440II (99%),ColRNAI (100%),IncFIA(HI1) (98%),IncFIB(K) (100%),IncFIB(pNDMMar) (99%),IncFII(K) (100%),IncHI1B(pNDMMAR) (99%),IncR (100%)	Klebsiella pneumoniae	strong	103	176658	518662	5916614	no	-	ST101	4	3	5	4	ybt 9; ICEKp3	183	-	0	iuc 1	1-1LV	-	0	-	0	-	0	wzi137	KL17	none	Very high	99.99%	0
CAZ156	CAZ156.fasta	Hospital	SAMN20348487/GCA_019392125.1	no SRA available	Blood	Infection	N/S	N/S	2021	Italy	41.8719	12.5674		Southern Europe	NCBI	Gabiani P. In vivo evolution of KPC-producing Klebsiella pneumoniae resistant to ceftazidime-avibactam during antimicrobial therapy (2021) (unpublished)	,armA (100%),blaKPC-3 (100%),blaSHV-28 (99%),fosA (96%),mph(E) (100%),msr(E) (100%),oqxA (99%),oqxB (98%)	,Col(pHAD28) (91%),Col(pHAD28) (92%),Col156 (94%),Col440II (99%),ColRNAI (100%),IncFIA(HI1) (98%),IncFIB(K) (100%),IncFIB(pNDMMar) (99%),IncFII(K) (100%),IncHI1B(pNDMMAR) (99%),IncR (100%)	Klebsiella pneumoniae	strong	115	148312	370691	5920129	no	-	ST101	4	3	5	4	ybt 9; ICEKp3	183	-	0	iuc 1	1-1LV	-	0	-	0	-	0	wzi137	KL17	none	Very high	99.98%	0
CFSAN044572	CFSAN044572.fasta	Hospital	SAMN05213502/GCA_001720815	SRR5132452	Blood	Infection	Bloodstream infection	N/S (patient D)	2013	Pakistan	33.738	73.0845		South Asia	NCBI	Lomonaco S, Crawford MA, Lascols C, Timme RE, Anderson K, Hodge DR, et al. Resistome of carbapenem- and colistin-resistant Klebsiella pneumoniae clinical isolates. PLoS One. 2018;13(6):e0198526. doi:10.1371/journal.pone.0198526	,aac(3)-IIa (99%),aph(3'')-Ib (100%),aph(6)-Id (100%),ARR-3 (99%),blaCTX-M-15 (100%),blaOXA-1 (100%),blaOXA-48 (100%),blaSHV-28 (99%),blaTEM-1B (100%),catB3 (100%),fosA (96%),oqxA (99%),oqxB (98%),rmtF (100%),sul2 (100%)	,Col(pHAD28) (94%),Col440II (96%),ColpVC (96%),IncFIB(K) (98%),IncFII(pKP91) (96%),IncFII(pKPX1) (100%),IncL (100%)	Klebsiella pneumoniae	strong	77	238970	689480	5660703	no	-	ST101	1	2	8	10	ybt 9; ICEKp3	183-1LV	-	0	-	0	-	0	-	0	-	0	wzi137	KL17	none	Very high	100.00%	0
CFSAN044573	CFSAN044573.fasta	Hospital	SAMN05213503/GCA_001720745	SRR5132453	Catheder tip	N/S	N/S	N/S (patient D)	2013	Pakistan	33.738	73.0845		South Asia	NCBI	Lomonaco S, Crawford MA, Lascols C, Timme RE, Anderson K, Hodge DR, et al. Resistome of carbapenem- and colistin-resistant Klebsiella pneumoniae clinical isolates. PLoS One. 2018;13(6):e0198526. doi:10.1371/journal.pone.0198526	,aac(3)-IIa (99%),aac(6')-Ib3 (99%),aac(6')-Ib-cr (99%),aph(3'')-Ib (100%),aph(6)-Id (100%),ARR-3 (99%),blaCTX-M-15 (100%),blaOXA-1 (100%),blaOXA-48 (100%),blaSHV-28 (99%),blaTEM-1B (100%),catB3 (100%),fosA (96%),oqxA (99%),oqxB (98%),rmtF (100%),sul2 (100%)	,Col(pHAD28) (94%),Col440II (96%),ColpVC (96%),IncFIB(K) (98%),IncFII(pKP91) (96%),IncFII(pKPX1) (100%),IncL (100%)	Klebsiella pneumoniae	strong	89	224940	689480	5660430	no	-	ST101	1	2	8	11	ybt 9; ICEKp3	173-1LV	-	0	-	0	-	0	-	0	-	0	wzi137	KL17	none	Very high	100.00%	0
COL-Kpn43	COL-Kpn43.fasta	Hospital	SAMN06629620/GCA_002851345	no SRA available	N/S	Infection	N/S	N/S	2006	Colombia	4.62434	-74.0636		Latin America	NCBI	Rojas LJ, Weinstock GM, De La Cadena E, Diaz L, Rios R, Hanson BM, et al. An analysis of the epidemic of Klebsiella pneumoniae carbapenemase-producing K. pneumoniae: Convergence of two evolutionary mechanisms creates the “perfect storm.” J Infect Dis. 2018;217(1):82–92. doi:10.1093/infdis/jix524	,aac(3)-IIa (99%),aadA1 (100%),aph(3')-Ia (100%),aph(3'')-Ib (99%),aph(6)-Id (100%),blaCTX-M-15 (100%),blaOXA-1 (100%),blaOXA-9 (100%),blaSHV-28 (99%),catA2 (96%),catB3 (100%),dfrA14 (99%),fosA (96%),oqxA (99%),oqxB (98%),sul2 (100%)	,Col440I (97%),Col440I (93%),Col440II (90%),Col440II (96%),IncFIA(HI1) (98%),IncFIB(K) (98%),IncFII(pKP91) (96%),IncR (100%)	Klebsiella pneumoniae	strong	91	190284	446361	5600122	no	-	ST101	1	1	7	11	ybt 9; ICEKp3	183	-	0	-	0	-	0	-	0	-	0	wzi137	KL17	none	Perfect	100.00%	0
COL-Kpn51	COL-Kpn51.fasta	Hospital	SAMN06629628/GCA_002854695	no SRA available	N/S	Infection	N/S	N/S	2007	Colombia	4.62434	-74.0636		Latin America	NCBI	Rojas LJ, Weinstock GM, De La Cadena E, Diaz L, Rios R, Hanson BM, et al. An analysis of the epidemic of Klebsiella pneumoniae carbapenemase-producing K. pneumoniae: Convergence of two evolutionary mechanisms creates the “perfect storm.” J Infect Dis. 2018;217(1):82–92. doi:10.1093/infdis/jix524	,aac(3)-IIa (99%),aadA1 (100%),aph(3')-Ia (100%),aph(3'')-Ib (99%),aph(6)-Id (100%),blaCTX-M-15 (100%),blaOXA-1 (100%),blaOXA-9 (100%),blaSHV-28 (99%),catA2 (96%),catB3 (100%),dfrA14 (99%),fosA (96%),oqxA (99%),oqxB (98%),sul2 (100%)	,Col(pHAD28) (94%),Col440I (97%),Col440I (93%),Col440II (96%),IncFIA(HI1) (98%),IncFIB(K) (98%),IncFII(pKP91) (96%),IncR (100%)	Klebsiella pneumoniae	strong	98	222622	478316	5597869	no	-	ST101	1	1	8	11	ybt 9; ICEKp3	183	-	0	-	0	-	0	-	0	-	0	wzi137	KL17	none	Perfect	100.00%	0
COL-Kpn55	COL-Kpn55.fasta	Hospital	SAMN06629632/GCA_002854715	no SRA available	N/S	Infection	N/S	N/S	2007	Colombia	4.62434	-74.0636		Latin America	NCBI	Rojas LJ, Weinstock GM, De La Cadena E, Diaz L, Rios R, Hanson BM, et al. An analysis of the epidemic of Klebsiella pneumoniae carbapenemase-producing K. pneumoniae: Convergence of two evolutionary mechanisms creates the “perfect storm.” J Infect Dis. 2018;217(1):82–92. doi:10.1093/infdis/jix524	,aac(3)-IIa (99%),aac(6')-Ib-cr (100%),aac(6')-Ib-cr (100%),aph(3')-Ia (100%),blaCTX-M-15 (100%),blaKPC-2 (100%),blaOXA-1 (100%),blaSHV-28 (99%),catA2 (96%),catB3 (100%),dfrA14 (99%),fosA (96%),oqxA (99%),oqxB (98%),tet(C) (99%)	,Col(pHAD28) (93%),Col440I (97%),Col440I (93%),Col440II (90%),Col440II (96%),IncFIA(HI1) (98%),IncFIB(K) (98%),IncFII(pKP91) (96%),IncR (100%)	Klebsiella pneumoniae	strong	64	306569	627909	5624192	no	-	ST101	1	2	8	9	ybt 9; ICEKp3	183-1LV	-	0	-	0	-	0	-	0	-	0	wzi137	KL17	none	Perfect	100.00%	0
COL-Kpn56	COL-Kpn56.fasta	Hospital	SAMN06629633/GCA_002855315	no SRA available	N/S	Infection	N/S	N/S	2007	Colombia	4.62434	-74.0636		Latin America	NCBI	Rojas LJ, Weinstock GM, De La Cadena E, Diaz L, Rios R, Hanson BM, et al. An analysis of the epidemic of Klebsiella pneumoniae carbapenemase-producing K. pneumoniae: Convergence of two evolutionary mechanisms creates the “perfect storm.” J Infect Dis. 2018;217(1):82–92. doi:10.1093/infdis/jix524	,aac(3)-IIa (99%),aadA1 (100%),aph(3')-Ia (100%),aph(3'')-Ib (99%),aph(6)-Id (100%),blaCTX-M-15 (100%),blaOXA-1 (100%),blaOXA-9 (100%),blaSHV-28 (99%),blaTEM-1A (100%),catA2 (96%),catB3 (100%),dfrA14 (99%),fosA (96%),oqxA (99%),oqxB (98%),sul2 (100%)	,Col440I (97%),Col440II (96%),IncFIA(HI1) (98%),IncFIB(K) (98%),IncFII(pKP91) (96%),IncR (100%)	Klebsiella pneumoniae	strong	195	118585	389168	5566447	no	-	ST101	1	1	8	12	ybt 9; ICEKp3	183	-	0	-	0	-	0	-	0	-	0	wzi137	KL17	none	Very high	100.00%	0
COL-Kpn80	COL-Kpn80.fasta	Hospital	SAMN06629657/GCA_002854355	no SRA available	N/S	Infection	N/S	N/S	2010	Colombia	4.62434	-74.0636		Latin America	NCBI	Rojas LJ, Weinstock GM, De La Cadena E, Diaz L, Rios R, Hanson BM, et al. An analysis of the epidemic of Klebsiella pneumoniae carbapenemase-producing K. pneumoniae: Convergence of two evolutionary mechanisms creates the “perfect storm.” J Infect Dis. 2018;217(1):82–92. doi:10.1093/infdis/jix524	,aac(3)-Iia (100%),aph(3'')-Ib (100%),aph(6)-Id (100%),blaCTX-M-15 (100%),blaKPC-2 (100%),catA2 (96%),dfrA14 (99%),fosA (96%),oqxA (99%),oqxB (98%),qnrB19 (100%)	,Col440I (93%),Col440I (93%),Col440II (96%),IncFIA(HI1) (98%),IncFIB(K) (98%),IncFII(pKP91) (96%),IncN2 (100%),IncR (100%)	Klebsiella pneumoniae	strong	68	309744	607040	5692917	no	-	ST101	1	2	6	8	ybt 9; ICEKp3	183-1LV	-	0	-	0	-	0	-	0	-	0	wzi137	KL17	none	Perfect	100.00%	0
COL-Kpn97	COL-Kpn97.fasta	Hospital	SAMN06629674/GCA_002854955	no SRA available	N/S	Infection	N/S	N/S	2007	Colombia	4.62434	-74.0636		Latin America	NCBI	Rojas LJ, Weinstock GM, De La Cadena E, Diaz L, Rios R, Hanson BM, et al. An analysis of the epidemic of Klebsiella pneumoniae carbapenemase-producing K. pneumoniae: Convergence of two evolutionary mechanisms creates the “perfect storm.” J Infect Dis. 2018;217(1):82–92. doi:10.1093/infdis/jix524	,aac(3)-Iia (100%),aph(3'')-Ib (100%),aph(6)-Id (100%),blaCTX-M-15 (100%),blaKPC-2 (100%),catA2 (96%),dfrA14 (99%),fosA (96%),oqxA (99%),oqxB (98%),qnrB19 (100%)	,Col(pHAD28) (93%),Col440I (97%),Col440II (96%),IncFIA(HI1) (98%),IncFIB(K) (98%),IncFII(pKP91) (96%),IncN2 (100%),IncR (100%)	Klebsiella pneumoniae	strong	84	309747	607042	5688956	no	-	ST101	1	2	6	8	ybt 9; ICEKp3	183-1LV	-	0	-	0	-	0	-	0	-	0	wzi137	KL17	none	Perfect	100.00%	0
CRE525	CRE525.fasta	Hospital	SAMN11579528/GCA_018108755.1	no SRA available	Rectal swab	Screening	NA	N/S	2016	Malaysia	3.14085	101.693		Southeast Asia	NCBI	Rao M, Carbapenemase producing klebsiella pnuemoniae (unpublished)	,aac(6')-Ib-cr (100%),aac(6')-Ib-cr (100%),aadA16 (99%),aph(3'')-Ib (100%),aph(6)-Id (100%),ARR-3 (100%),blaCTX-M-15 (100%),blaSHV-28 (99%),blaTEM-1C (100%),dfrA27 (100%),fosA (96%),mph(A) (100%),oqxA (99%),oqxB (98%),qnrS1 (100%),sul1 (99%),sul2 (100%),tet(A) (100%)	,Col(pHAD28) (90%),IncFIB(K) (99%),IncFII(K) (98%),IncFII(pKP91) (95%)	Klebsiella pneumoniae	strong	114	324684	588892	5598813	no	-	ST101	1	1	9	13	ybt 9; ICEKp3	183-2LV	-	0	-	0	-	0	-	0	-	0	wzi137	KL17	none	Very high	99.99%	0
DD37	DD37.fasta	Hospital	SAMN11638203/SRS4763588	SRR9062547	Feces	Screening	NA	N/S	2017	France	48.8647	2.34901		Western Europe	Pathogenwatch	Hobson, C.A., Bonacorsi, S., Hocquet, D. et al. Impact of anticancer chemotherapy on the extension of beta-lactamase spectrum: an example with KPC-type carbapenemase activity towards ceftazidime-avibactam. Sci Rep 10, 589 (2020). https://doi.org/10.1038/s41598-020-57505-w	,aac(6')-Ib-cr (100%),aac(6')-Ib-cr (100%),aph(3'')-Ib (100%),aph(6)-Id (100%),blaCTX-M-15 (100%),blaKPC-2 (100%),blaOXA-1 (99%),blaOXA-9 (99%),blaSHV-28 (99%),blaTEM-1B (100%),catB3 (100%),dfrA14 (99%),dfrA5 (100%),fosA (96%),oqxA (99%),oqxB (98%),qnrB1 (100%),sul1 (99%),sul2 (100%),tet(A) (100%)	,Col(pHAD28) (94%),Col440I (95%),Col440II (96%),FIA(pBK30683) (99%),IncFIB(K) (98%),IncFIB(pQil) (100%),IncFII(K) (97%),IncFII(pKP91) (96%)	Klebsiella pneumoniae	strong	80	347455	719185	5694614	yes (99)	ambiguous_bases	ST101	1	2	9	13	ybt 9; ICEKp3	172-1LV	-	0	-	0	-	0	-	0	-	0	wzi137	KL17	?-	Good	100.00%	KL17_11_wctU
DG5546	DG5546.fasta	Hospital	SAMN08399021/GCA_003227655.1	SRR10058621	Rectal swab	Screening	NA	Long-term acute care rehabilitation facility	2016	Italy	41.8719	12.5674		Southern Europe	NCBI	Palmieri M, D'Andrea MM, Pelegrin AC, et al. Genomic Epidemiology of Carbapenem- and Colistin-Resistant Klebsiella pneumoniae Isolates From Serbia: Predominance of ST101 Strains Carrying a Novel OXA-48 Plasmid. Front Microbiol. 2020;11:294. Published 2020 Feb 21. doi:10.3389/fmicb.2020.00294	,armA (100%),blaKPC-2 (100%),blaOXA-9 (99%),blaSHV-28 (99%),blaTEM-1A (99%),fosA (96%),mph(E) (100%),msr(E) (100%),oqxA (99%),oqxB (98%)	,Col(pHAD28) (91%),Col(pHAD28) (92%),Col156 (94%),Col440II (99%),ColRNAI (100%),IncFIA(HI1) (98%),IncFII(K) (97%),IncR (100%)	Klebsiella pneumoniae	strong	63	370747	771480	5543161	yes (278)	ambiguous_bases	ST101	1	2	5	5	ybt 9; ICEKp3 (truncated)	183-2LV	-	0	-	0	-	0	-	0	-	0	wzi137	KL17	-+	Good	99.98%	KL17_02_cpsACP
DG5559	DG5559.fasta	Hospital	SAMN08399022/GCA_003227515.1	SRR10058590	Rectal swab	Screening	NA	Long-term acute care rehabilitation facility	2016	Italy	41.8719	12.5674		Southern Europe	NCBI	Palmieri M, D'Andrea MM, Pelegrin AC, et al. Genomic Epidemiology of Carbapenem- and Colistin-Resistant Klebsiella pneumoniae Isolates From Serbia: Predominance of ST101 Strains Carrying a Novel OXA-48 Plasmid. Front Microbiol. 2020;11:294. Published 2020 Feb 21. doi:10.3389/fmicb.2020.00294	,armA (100%),blaKPC-2 (100%),blaOXA-9 (99%),blaSHV-28 (99%),blaTEM-1A (99%),fosA (96%),mph(E) (100%),msr(E) (100%),oqxA (99%),oqxB (98%)	,Col(pHAD28) (91%),Col(pHAD28) (92%),Col156 (94%),Col440II (99%),ColRNAI (100%),IncFIA(HI1) (98%),IncFII(K) (97%),IncR (100%)	Klebsiella pneumoniae	strong	60	446805	771479	5588759	yes (138)	ambiguous_bases	ST101	1	2	5	5	ybt 9; ICEKp3 (truncated)	183-2LV	-	0	-	0	-	0	-	0	-	0	wzi137	KL17	-+	Good	99.98%	KL17_02_cpsACP
DG7721	DG7721.fasta	Hospital	SAMN08399027/GCA_003226975.1	SRR10058600	Rectal swab	Screening	NA	Long-term acute care rehabilitation facility	2016	Italy	41.8719	12.5674		Southern Europe	NCBI	Palmieri M, D'Andrea MM, Pelegrin AC, et al. Genomic Epidemiology of Carbapenem- and Colistin-Resistant Klebsiella pneumoniae Isolates From Serbia: Predominance of ST101 Strains Carrying a Novel OXA-48 Plasmid. Front Microbiol. 2020;11:294. Published 2020 Feb 21. doi:10.3389/fmicb.2020.00294	,armA (100%),blaKPC-3 (100%),blaOXA-9 (99%),blaSHV-28 (99%),blaTEM-1A (99%),fosA (96%),mph(E) (100%),msr(E) (100%),oqxA (99%),oqxB (98%)	,Col(pHAD28) (91%),Col(pHAD28) (92%),Col440II (99%),ColRNAI (100%),IncFIB(K) (100%),IncFII(K) (100%),IncR (100%)	Klebsiella pneumoniae	strong	73	296687	736034	5587327	yes (675)	ambiguous_bases	ST101	1	2	5	5	ybt 9; ICEKp3	183	-	0	-	0	-	0	-	0	-	0	wzi137	KL17	none	Very high	99.96%	0
DHQP1401984	DHQP1401984.fasta	Hospital	SAMN04448247/SRS1336826	SRR3222424	Sputum	N/S	N/S	N/S	2014	USA	37	-95.7		North America	Pathogenwatch	Lutgring JD, Zhu W, de Man TJB, et al. Phenotypic and Genotypic Characterization of Enterobacteriaceae Producing Oxacillinase-48-Like Carbapenemases, United States [published correction appears in Emerg Infect Dis. 2018 Sep;24(9):1773]. Emerg Infect Dis. 2018;24(4):700-709. doi:10.3201/eid2404.171377	,aac(3)-IIa (99%),aac(6')-Ib (100%),aac(6')-Ib-cr (99%),aadA1 (100%),blaCTX-M-15 (100%),blaOXA-48 (100%),blaOXA-9 (100%),blaSHV-143 (99%),blaTEM-1A (100%),fosA (96%),oqxA (99%),oqxB (98%),tet(D) (100%)	,Col(pHAD28) (92%),Col440II (99%),ColRNAI (100%),IncL (100%),IncR (100%)	Klebsiella pneumoniae	strong	176	323045	566663	5850804	yes (592)	ambiguous_bases	ST101	1	2	6	8	ybt 9; ICEKp3	173-1LV	-	0	-	0	-	0	-	0	-	0	wzi137	KL17	none	Very high	99.99%	0
DHQP1402187_29	DHQP1402187_29.fasta	Hospital	SAMN04448248 /SRS1336827	SRR3222446	Sputum	N/S	N/S	N/S	2014	USA	37	-95.7		North America	Pathogenwatch	Lutgring JD, Zhu W, de Man TJB, et al. Phenotypic and Genotypic Characterization of Enterobacteriaceae Producing Oxacillinase-48-Like Carbapenemases, United States [published correction appears in Emerg Infect Dis. 2018 Sep;24(9):1773]. Emerg Infect Dis. 2018;24(4):700-709. doi:10.3201/eid2404.171377	,aac(3)-IIa (99%),aac(6')-Ib (100%),aac(6')-Ib-cr (99%),aadA1 (100%),blaCTX-M-15 (100%),blaOXA-48 (100%),blaOXA-9 (100%),blaSHV-143 (99%),blaTEM-1A (100%),fosA (96%),oqxA (99%),oqxB (98%),tet(D) (100%)	,Col(pHAD28) (92%),Col440II (99%),ColRNAI (100%),IncL (100%),IncR (100%)	Klebsiella pneumoniae	strong	99	323045	566162	5775598	yes (495)	ambiguous_bases	ST101	1	2	6	8	ybt 9; ICEKp3	173-1LV	-	0	-	0	-	0	-	0	-	0	wzi137	KL17	none	Very high	99.99%	0
DHQP1402243	DHQP1402243.fasta	Hospital	SAMN04448249/SRS1336849	SRR3222447	N/S	N/S	N/S	N/S	2014	USA	37	-95.7		North America	Pathogenwatch	Lutgring JD, Zhu W, de Man TJB, et al. Phenotypic and Genotypic Characterization of Enterobacteriaceae Producing Oxacillinase-48-Like Carbapenemases, United States [published correction appears in Emerg Infect Dis. 2018 Sep;24(9):1773]. Emerg Infect Dis. 2018;24(4):700-709. doi:10.3201/eid2404.171377	,aac(3)-IIa (99%),aac(6')-Ib (100%),aac(6')-Ib-cr (99%),aadA1 (100%),blaCTX-M-15 (100%),blaOXA-48 (100%),blaOXA-9 (100%),blaTEM-1A (100%),fosA (96%),oqxA (99%),oqxB (98%),tet(D) (100%)	,Col(pHAD28) (92%),Col440II (99%),ColRNAI (100%),IncL (100%),IncR (100%)	Klebsiella pneumoniae	strong	95	323045	566381	5774258	yes (492)	ambiguous_bases	ST101	1	2	6	8	ybt 9; ICEKp3	173-1LV	-	0	-	0	-	0	-	0	-	0	wzi137	KL17	none	Very high	99.99%	0
E2029	E2029.fasta	Hospital	SAMN15541455/SRS7014075	SRR12233531	Nasal swab	Colonization	NA	ICU	2014-2016	Vietnam	10.7626	106.66		Southeast Asia	NCBI	Thuy DB, Campbell J, Thuy CT, Hoang NVM, Voong Vinh P, Nguyen TNT, Nguyen Ngoc Minh C, Pham DT, Rabaa MA, Lan NPH, Hao NV, Thwaites GE, Thwaites CL, Baker S, Chau NVV, Chung The H. Colonization with Staphylococcus aureus and Klebsiella pneumoniae causes infections in a Vietnamese intensive care unit. Microb Genom. 2021 Feb;7(2):000514. doi: 10.1099/mgen.0.000514. PMID: 33502303; PMCID: PMC8208697.	,aph(3'')-Ib (100%),aph(6)-Id (100%),blaCTX-M-15 (100%),blaSHV-28 (99%),blaTEM-1B (100%),dfrA14 (99%),fosA (96%),oqxA (99%),oqxB (98%),qnrS1 (100%),sul2 (100%),tet(A) (100%)	,Col(pHAD28) (93%),Col440I (100%),IncFIB(K) (99%),IncFII(pKP91) (95%)	Klebsiella pneumoniae	strong	85	256733	557039	5328642	yes (2584)	ambiguous_bases	ST101	0	1	7	8	-	0	-	0	-	0	-	0	-	0	-	0	-	KL2	?-	Good	98.84%	KL2_07,KL2_09,KL2_13
E58	E58.fasta	Hospital	SAMN13829675/SRS6282813	SRR11267917	Rectal Swab	Screening	NA	Pediatric ICU	2018	Qatar	25.2861	51.5348		Middle East	Pathogenwatch	Perez-Lopez A, Sundararaju S, Al-Mana H, Tsui KM, Hasan MR, Suleiman M, Janahi M, Al Maslamani E, Tang P. Molecular Characterization of Extended-Spectrum β-Lactamase-Producing Escherichia coli and Klebsiella pneumoniae Among the Pediatric Population in Qatar. Front Microbiol. 2020 Nov 11;11:581711. doi: 10.3389/fmicb.2020.581711. PMID: 33262745; PMCID: PMC7686840.	,blaCTX-M-15 (100%),blaSHV-28 (99%),fosA (96%),oqxA (99%),oqxB (98%),qnrS1 (100%)	,Col(pHAD28) (90%),Col(pHAD28) (91%),IncFIB(K) (99%),IncFII(pKP91) (95%)	Klebsiella pneumoniae	strong	63	350361	616707	5385284	yes (198)	ambiguous_bases	ST101	0	1	2	2	-	0	-	0	-	0	-	0	-	0	-	0	wzi137	KL17	none	Very high	99.98%	0
EN5387	EN5387.fasta	Hospital	SAMN15890924/GCA_019149365.1	SRR12506228	Blood	Infection	N/S	Neonatal unit	2019	India	28.6791	77.0697		South Asia	NCBI	Direct submission to NCBI, division of bacteriology, Genome Sequences of Enterobacteriaceae from India, the study will primarily involve sequences of Enterobacteriaceae from cases of neonatal sepsis and neonatal gut flora. (unpublished)	,aadA2 (100%),blaNDM-5 (100%),blaOXA-48 (100%),blaSHV-28 (99%),blaTEM-1B (100%),dfrA12 (100%),dfrA14 (99%),fosA (96%),oqxA (99%),oqxB (98%),rmtB (100%),sul1 (99%),tet(D) (100%)	,Col(pHAD28) (93%),Col440II (96%),IncFIB(K) (100%),IncFII (100%),IncFII(K) (97%),IncL (100%),IncR (100%)	Klebsiella pneumoniae	strong	155	143340	350372	5815802	no	-	ST101	1	2	7	9	ybt 9; ICEKp3	183	-	0	-	0	-	0	-	0	-	0	wzi137	KL17	?	Good	99.98%	0
ENT1706	ENT1706.fasta	Hospital	SAMN11979501/SRS4893534	SRR9217829	Rectal swab	N/S	N/S	N/S	2014	Singapore	1.28795	103.852		Southeast Asia	Pathogenwatch	Octavia S, Kalisvar M, Venkatachalam I, Ng OT, Xu W, Sridatta PSR, Ong YF, Wang L, Chua A, Cheng B, Lin RTP, Teo JWP. Klebsiella pneumoniae and Klebsiella quasipneumoniae define the population structure of blaKPC-2Klebsiella: a 5 year retrospective genomic study in Singapore. J Antimicrob Chemother. 2019 Nov 1;74(11):3205-3210. doi: 10.1093/jac/dkz332. PMID: 31504571.	,blaDHA-1 (100%),blaKPC-2 (100%),blaSHV-28 (99%),fosA (96%),mph(A) (99%),oqxA (99%),oqxB (98%),qnrB4 (100%),sul1 (99%)	,Col(pHAD28) (94%),Col440I (95%),IncFIB(K) (99%),IncFII(K) (95%)	Klebsiella pneumoniae	strong	103	268276	644174	5515784	yes (1294)	ambiguous_bases	ST101	0	2	5	5	-	0	-	0	-	0	-	0	-	0	-	0	-	unknown (best match = KL106)	?-*	Low	95.71%	KL106_08,KL106_09,KL106_10_wecB
EuSCAPE_BE083	EuSCAPE_BE083.fasta	Hospital	SAMEA3727670/GCA_900506935.1	ERR1514904	Lower Respiratory Tract Secrection	N/S (predicted hospital acquisition)	N/S	N/S	2014	Belgium	51.2602	4.40277		Western Europe	NCBI	David S, Reuter S, Harris SR, Glasner C, Feltwell T, Argimon S, Abudahab K, Goater R, Giani T, Errico G, Aspbury M, Sjunnebo S; EuSCAPE Working Group; ESGEM Study Group, Feil EJ, Rossolini GM, Aanensen DM, Grundmann H. Epidemic of carbapenem-resistant Klebsiella pneumoniae in Europe is driven by nosocomial spread. Nat Microbiol. 2019 Nov;4(11):1919-1929. doi: 10.1038/s41564-019-0492-8. Epub 2019 …	,aac(6')-Ib (100%),aac(6')-Ib-cr (99%),aadA1 (100%),aph(3'')-Ib (99%),aph(6)-Id (99%),blaKPC-3 (100%),blaOXA-9 (100%),blaSHV-28 (99%),blaTEM-1A (99%),dfrA14 (99%),fosA (96%),oqxA (99%),oqxB (98%),sul2 (100%)	,Col440I (96%),Col440II (91%),Col440II (96%),IncFIB(K) (98%),IncFII(pKP91) (96%),IncR (100%)	Klebsiella pneumoniae	strong	73	308936	771317	5615977	no	-	ST101	1	2	7	9	ybt 9; ICEKp3	183	-	0	-	0	-	0	-	0	-	0	wzi137	KL17	none	Perfect	100.00%	0
EuSCAPE_RO122	EuSCAPE_RO122.fasta	Hospital	SAMEA3721058/GCA_900505475.1	ERR1415656	Blood	Infection (predicted hospital acquisition)	N/S	N/S	2013	Romania	44.4397	26.0963		Eastern Europe	NCBI	David S, Reuter S, Harris SR, Glasner C, Feltwell T, Argimon S, Abudahab K, Goater R, Giani T, Errico G, Aspbury M, Sjunnebo S; EuSCAPE Working Group; ESGEM Study Group, Feil EJ, Rossolini GM, Aanensen DM, Grundmann H. Epidemic of carbapenem-resistant Klebsiella pneumoniae in Europe is driven by nosocomial spread. Nat Microbiol. 2019 Nov;4(11):1919-1929. doi: 10.1038/s41564-019-0492-8. Epub 2019 …	,aac(3)-Iia (100%),aac(6')-Ib (100%),aac(6')-Ib-cr (99%),aadA1 (100%),aadA1 (100%),blaCTX-M-15 (100%),blaOXA-48 (100%),blaOXA-9 (100%),blaSHV-106 (99%), blaSHV-28 (99%), blaTEM-1A (100%), fosA (96%),oqxA(99%),oqxB (98%),tet(D) (100%)	,Col440I (95%),Col440II (99%),ColRNAI (100%),IncFIA(HI1) (98%),IncFIB(K) (100%),IncFII(K) (98%),IncL (100%),IncR (100%)	Klebsiella pneumoniae	strong	114	323033	566176	5760421	no	-	ST101	1	2	6	8	ybt 9; ICEKp3	183	-	0	-	0	-	0	-	0	-	0	wzi137	KL17	none	Very high	99.99%	0
EuSCAPE-AT031	EuSCAPE-AT031.fasta	Hospital	SAMEA3499903/GCA_900511405.1	ERR1204997	Wound Secretion	Infection (predicted hospital acquisition)	N/S	N/S	2013	Austria	48.21	16.3634	hospitalized abroad in Romania	Central Europe	NCBI	David S, Reuter S, Harris SR, Glasner C, Feltwell T, Argimon S, Abudahab K, Goater R, Giani T, Errico G, Aspbury M, Sjunnebo S; EuSCAPE Working Group; ESGEM Study Group, Feil EJ, Rossolini GM, Aanensen DM, Grundmann H. Epidemic of carbapenem-resistant Klebsiella pneumoniae in Europe is driven by nosocomial spread. Nat Microbiol. 2019 Nov;4(11):1919-1929. doi: 10.1038/s41564-019-0492-8. Epub 2019 …	,aac(3)-IIa (99%),aac(6')-Ib (100%),aac(6')-Ib-cr (99%),aadA1 (100%),aph(3')-Ia (100%),aph(3'')-Ib (100%),aph(6)-Id (100%),blaCTX-M-15 (100%),blaOXA-48 (100%),blaOXA-9 (100%),blaSHV-28 (99%),blaTEM-1A (99%),dfrA14 (99%),fosA (96%),oqxA (99%),oqxB (98%),sul2 (100%)	,Col440I (97%),Col440I (93%),Col440II (96%),ColRNAI (96%),IncFIA(HI1) (98%),IncL (100%),IncR (100%)	Klebsiella pneumoniae	strong	71	270529	713914	5577052	no	-	ST101	1	2	7	11	ybt 9; ICEKp3	183	-	0	-	0	-	0	-	0	-	0	wzi137	KL17	?	Good	99.98%	0
EuSCAPE-BE047	EuSCAPE-BE047.fasta	Hospital	SAMEA3727637/GCA_900506715.1	ERR1514871	Puncture Fluids	Infection (predicted community onset)	N/S	N/S	2014	Belgium	51.2602	4.40277	hospitalized abroad within last 6 months in Morocco	Western Europe	NCBI	David S, Reuter S, Harris SR, Glasner C, Feltwell T, Argimon S, Abudahab K, Goater R, Giani T, Errico G, Aspbury M, Sjunnebo S; EuSCAPE Working Group; ESGEM Study Group, Feil EJ, Rossolini GM, Aanensen DM, Grundmann H. Epidemic of carbapenem-resistant Klebsiella pneumoniae in Europe is driven by nosocomial spread. Nat Microbiol. 2019 Nov;4(11):1919-1929. doi: 10.1038/s41564-019-0492-8. Epub 2019 …	,aac(3)-Iid (99%),aac(6')-Ib-cr (100%),aac(6')-Ib-cr (100%),aph(3')-Ia (100%),aph(3'')-Ib (99%),aph(6)-Id (99%),blaCTX-M-15 (100%),blaOXA-1 (100%),blaOXA-48 (100%),blaSHV-28 (99%),blaTEM-1B (100%),blaTEM-1B (100%),catB3 (100%),dfrA14 (99%),fosA (96%),oqxA (99%),oqxB (98%),sul2 (100%),tet(D) (100%)	,Col440I (96%),Col440II (91%),Col440II (96%),IncFIB(K) (98%),IncFIB(pKPHS1) (95%),IncFII(pKP91) (96%),IncL (100%),IncR (100%)	Klebsiella pneumoniae	strong	65	350646	770598	5758165	no	-	ST101	1	2	9	14	ybt 9; ICEKp3	183	-	0	-	0	-	0	-	0	-	0	wzi137	KL17	none	Perfect	100.00%	0
EuSCAPE-BE053	EuSCAPE-BE053.fasta	Hospital	SAMEA3727643/GCA_900506735.1	ERR1514877	Puncture Fluids	Infection (predicted community onset)	N/S	N/S	2014	Belgium	51.2602	4.40277	hospitalized abroad within last 6 months in Egypt	Western Europe	NCBI	David S, Reuter S, Harris SR, Glasner C, Feltwell T, Argimon S, Abudahab K, Goater R, Giani T, Errico G, Aspbury M, Sjunnebo S; EuSCAPE Working Group; ESGEM Study Group, Feil EJ, Rossolini GM, Aanensen DM, Grundmann H. Epidemic of carbapenem-resistant Klebsiella pneumoniae in Europe is driven by nosocomial spread. Nat Microbiol. 2019 Nov;4(11):1919-1929. doi: 10.1038/s41564-019-0492-8. Epub 2019 …	,aac(3)-IIa (99%),aac(6')-Ib (100%),aac(6')-Ib-cr (99%),aadA1 (100%),armA (100%),blaOXA-48 (100%),blaOXA-9 (100%),blaSHV-28 (99%),blaTEM-1A (100%),dfrA14 (99%),dfrA5 (100%),fosA (96%),mph(A) (100%),mph(E) (100%),msr(E) (100%),oqxA (99%),oqxB (98%),sul1 (99%),sul2 (100%),tet(D) (100%)	,Col(pHAD28) (92%),Col(pHAD28) (93%),Col440II (99%),IncFIA(HI1) (98%),IncFIB(K) (100%),IncFIB(pNDMMar) (99%),IncFII(K) (97%),IncHI1B(pNDMMAR) (99%),IncL (100%),IncR (100%)	Klebsiella pneumoniae	strong	128	204424	657278	6102888	no	-	ST101	4	2	8	15	ybt 9; ICEKp3 (truncated)	183-3LV	-	0	iuc 1	63	-	0	rmp 1; KpVP-1	26-1LV	rmpA2_6-60%	1	wzi137	KL17	none	Very high	100.00%	0
EuSCAPE-BE064	EuSCAPE-BE064.fasta	Hospital	SAMEA3727653/GCA_900506775.1	ERR1514887	Lower Respiratory Tract Secrection	N/S (predicted hospital acquisition)	N/S	N/S	2013	Belgium	51.2602	4.40277		Western Europe	NCBI	David S, Reuter S, Harris SR, Glasner C, Feltwell T, Argimon S, Abudahab K, Goater R, Giani T, Errico G, Aspbury M, Sjunnebo S; EuSCAPE Working Group; ESGEM Study Group, Feil EJ, Rossolini GM, Aanensen DM, Grundmann H. Epidemic of carbapenem-resistant Klebsiella pneumoniae in Europe is driven by nosocomial spread. Nat Microbiol. 2019 Nov;4(11):1919-1929. doi: 10.1038/s41564-019-0492-8. Epub 2019 …	,aac(6')-Ib (100%),aac(6')-Ib-cr (99%),aadA1 (100%),aph(3'')-Ib (99%),aph(6)-Id (99%),blaKPC-3 (100%),blaOXA-9 (99%),blaSHV-28 (99%),blaTEM-1A (99%),dfrA14 (99%),fosA (96%),oqxA (99%),oqxB (98%),sul2 (100%)	,Col440I (96%),Col440II (91%),Col440II (96%),IncFIB(K) (98%),IncFII(pKP91) (96%),IncR (100%)	Klebsiella pneumoniae	strong	73	255487	679093	5618967	no	-	ST101	1	2	6	8	ybt 9; ICEKp3	183	-	0	-	0	-	0	-	0	-	0	wzi137	KL17	none	Perfect	100.00%	0
EuSCAPE-BE067	EuSCAPE-BE067.fasta	Hospital	SAMEA3727656/GCA_900506845.1	ERR1514890	Puncture Fluids	Infection (predicted hospital acquisition)	N/S	N/S	2013	Belgium	51.2602	4.40277		Western Europe	NCBI	David S, Reuter S, Harris SR, Glasner C, Feltwell T, Argimon S, Abudahab K, Goater R, Giani T, Errico G, Aspbury M, Sjunnebo S; EuSCAPE Working Group; ESGEM Study Group, Feil EJ, Rossolini GM, Aanensen DM, Grundmann H. Epidemic of carbapenem-resistant Klebsiella pneumoniae in Europe is driven by nosocomial spread. Nat Microbiol. 2019 Nov;4(11):1919-1929. doi: 10.1038/s41564-019-0492-8. Epub 2019 …	,aac(6')-Ib (100%),aac(6')-Ib-cr (99%),aadA1 (100%),aph(3'')-Ib (99%),aph(6)-Id (99%),blaKPC-3 (100%),blaOXA-9 (99%),blaSHV-28 (99%),blaTEM-1A (99%),dfrA14 (99%),fosA (96%),oqxA (99%),oqxB (98%),sul2 (100%)	,Col440I (96%),Col440II (96%),IncFIB(K) (98%),IncFII(pKP91) (96%),IncR (100%)	Klebsiella pneumoniae	strong	93	323036	679511	5668856	no	-	ST101	1	2	6	8	ybt 9; ICEKp3	183	-	0	-	0	-	0	-	0	-	0	wzi137	KL17	none	Perfect	100.00%	0
EuSCAPE-BE079	EuSCAPE-BE079.fasta	Hospital	SAMEA3727666/GCA_900506885.1	ERR1514900	Lower Respiratory Tract Secrection	N/S (predicted hospital acquisition)	N/S	N/S	2014	Belgium	51.2602	4.40277		Western Europe	NCBI	David S, Reuter S, Harris SR, Glasner C, Feltwell T, Argimon S, Abudahab K, Goater R, Giani T, Errico G, Aspbury M, Sjunnebo S; EuSCAPE Working Group; ESGEM Study Group, Feil EJ, Rossolini GM, Aanensen DM, Grundmann H. Epidemic of carbapenem-resistant Klebsiella pneumoniae in Europe is driven by nosocomial spread. Nat Microbiol. 2019 Nov;4(11):1919-1929. doi: 10.1038/s41564-019-0492-8. Epub 2019 …	,aac(6')-Ib (100%),aac(6')-Ib-cr (99%),aadA1 (100%),aph(3'')-Ib (99%),aph(6)-Id (99%),blaKPC-3 (100%),blaOXA-9 (99%),blaSHV-28 (99%),blaTEM-1A (99%),dfrA14 (99%),fosA (96%),oqxA (99%),oqxB (98%),sul2 (100%)	,Col440I (96%),Col440II (91%),Col440II (96%),IncFIB(K) (98%),IncFII(pKP91) (96%),IncR (100%)	Klebsiella pneumoniae	strong	135	255487	678865	5663190	no	-	ST101	1	2	6	8	ybt 9; ICEKp3	183	-	0	-	0	-	0	-	0	-	0	wzi137	KL17	none	Perfect	100.00%	0
EuSCAPE-BE082	EuSCAPE-BE082.fasta	Hospital	SAMEA3727669/GCA_900506945.1	ERR1514903	Lower Respiratory Tract Secrection	N/S (predicted hospital acquisition)	N/S	N/S	2014	Belgium	51.2602	4.40277		Western Europe	NCBI	David S, Reuter S, Harris SR, Glasner C, Feltwell T, Argimon S, Abudahab K, Goater R, Giani T, Errico G, Aspbury M, Sjunnebo S; EuSCAPE Working Group; ESGEM Study Group, Feil EJ, Rossolini GM, Aanensen DM, Grundmann H. Epidemic of carbapenem-resistant Klebsiella pneumoniae in Europe is driven by nosocomial spread. Nat Microbiol. 2019 Nov;4(11):1919-1929. doi: 10.1038/s41564-019-0492-8. Epub 2019 …	,aac(6')-Ib (100%),aac(6')-Ib-cr (99%),aadA1 (100%),aph(3'')-Ib (99%),aph(6)-Id (99%),blaKPC-3 (100%),blaOXA-9 (100%),blaSHV-28 (99%),blaTEM-1A (100%),dfrA14 (99%),fosA (96%),oqxA (99%),oqxB (98%),sul2 (100%)	,Col440I (96%),Col440II (96%),IncFIB(K) (98%),IncFII(pKP91) (96%),IncR (100%)	Klebsiella pneumoniae	strong	78	308936	771317	5615620	no	-	ST101	1	2	6	9	ybt 9; ICEKp3	183	-	0	-	0	-	0	-	0	-	0	wzi137	KL17	none	Perfect	100.00%	0
EuSCAPE-BE50	EuSCAPE-BE50.fasta	Hospital	SAMEA3727640/GCA_900506705.1	ERR1514874	Lower Respiratory Tract Secrection	Colonization (predicted community onset)	NA	N/S	2014	Belgium	51.2602	4.40277	hospitalized abroad within last 6 months in Egypt	Western Europe	NCBI	David S, Reuter S, Harris SR, Glasner C, Feltwell T, Argimon S, Abudahab K, Goater R, Giani T, Errico G, Aspbury M, Sjunnebo S; EuSCAPE Working Group; ESGEM Study Group, Feil EJ, Rossolini GM, Aanensen DM, Grundmann H. Epidemic of carbapenem-resistant Klebsiella pneumoniae in Europe is driven by nosocomial spread. Nat Microbiol. 2019 Nov;4(11):1919-1929. doi: 10.1038/s41564-019-0492-8. Epub 2019 …	,aac(6')-Ib (100%),aac(6')-Ib-cr (99%),aadA1 (100%),aph(3')-VI (100%),blaCTX-M-15 (100%),blaNDM-1 (100%),blaOXA-9 (99%),blaSHV-28 (99%),blaTEM-1B (100%),fosA (96%),oqxA (99%),oqxB (98%),qnrS1 (100%)	,Col(pHAD28) (92%),Col(pHAD28) (93%),Col440II (99%),IncFIB(pQil) (100%),IncFII(K) (97%)	Klebsiella pneumoniae	strong	53	370518	678863	5479347	no	-	ST101	1	2	5	7	ybt 9; ICEKp3	183-1LV	-	0	-	0	-	0	-	0	-	0	wzi137	KL17	none	Very high	99.98%	0
EuSCAPE-DE010	EuSCAPE-DE010.fasta	Hospital	SAMEA3512037/GCA_900512775.1	ERR1216956	Lower Respiratory Tract Secrection	N/S	N/S	N/S	2014	Germany	52.52	13.405		Western Europe	NCBI	David S, Reuter S, Harris SR, Glasner C, Feltwell T, Argimon S, Abudahab K, Goater R, Giani T, Errico G, Aspbury M, Sjunnebo S; EuSCAPE Working Group; ESGEM Study Group, Feil EJ, Rossolini GM, Aanensen DM, Grundmann H. Epidemic of carbapenem-resistant Klebsiella pneumoniae in Europe is driven by nosocomial spread. Nat Microbiol. 2019 Nov;4(11):1919-1929. doi: 10.1038/s41564-019-0492-8. Epub 2019 …	,aac(3)-IIa (99%),aac(6')-Ib3 (99%),aac(6')-Ib-cr (100%), aac(6')-Ib-cr (100%), aac(6')-Ib-cr (100%),aadA1 (100%),blaCTX-M-15 (100%),blaOXA-1 (100%),blaOXA-48 (100%),blaOXA-9 (100%),blaSHV-28 (99%),blaTEM-1A (100%),catB3 (100%),dfrA14 (99%),fosA (96%),oqxA (99%),oqxB (98%),tet(D) (100%)	,Col(pHAD28) (93%),Col(pHAD28) (93%),Col(pHAD28) (97%),Col440I (95%),Col440II (99%),ColRNAI (90%),IncFIA(HI1) (98%),IncFIB(K) (100%),IncFII(K) (97%),IncL (100%),IncR (100%)	Klebsiella pneumoniae	strong	112	294007	400451	5761540	no	-	ST101	1	3	9	11	ybt 9; ICEKp3	183	-	0	-	0	-	0	-	0	-	0	wzi137	KL17	?	Good	100.00%	0
EuSCAPE-ES283	EuSCAPE-ES283.fasta	Hospital	SAMEA3649626/GCA_900517675.1	ERR1289717	Urine	Infection (predicted hospital acquisition)	N/S	N/S	2013	Spain	40.4168	-3.70379		Southern Europe	NCBI	David S, Reuter S, Harris SR, Glasner C, Feltwell T, Argimon S, Abudahab K, Goater R, Giani T, Errico G, Aspbury M, Sjunnebo S; EuSCAPE Working Group; ESGEM Study Group, Feil EJ, Rossolini GM, Aanensen DM, Grundmann H. Epidemic of carbapenem-resistant Klebsiella pneumoniae in Europe is driven by nosocomial spread. Nat Microbiol. 2019 Nov;4(11):1919-1929. doi: 10.1038/s41564-019-0492-8. Epub 2019 …	,aac(3)-IIa (99%),aac(6')-Ib-cr (100%),aac(6')-Ib-cr (100%),aph(3')-Ia (100%),aph(3'')-Ib (99%),aph(6)-Id (99%),blaCTX-M-15 (100%),blaOXA-1 (100%),blaOXA-48 (100%),blaSHV-28 (99%),blaTEM-1B (100%),catA1 (99%),catA2 (96%),catB3 (100%),dfrA14 (99%),fosA (96%),qnrB1 (100%),sul2 (100%),tet(D) (100%)	,Col(pHAD28) (96%),IncFIB(K) (98%),IncFII(pKP91) (96%),IncL (100%)	Klebsiella pneumoniae	strong	99	314469	559125	5668819	no	-	ST101	1	2	9	16	ybt 9; ICEKp3	172-1LV	-	0	-	0	-	0	-	0	-	0	wzi137	KL17	none	Very high	99.99%	0
EuSCAPE-FR001	EuSCAPE-FR001.fasta	Hospital	SAMEA3499969/GCA_900511545.1	ERR1205033	Urine	Infection (predicted community onset)	N/S	N/S	2013	France	48.8647	2.34901		Western Europe	NCBI	David S, Reuter S, Harris SR, Glasner C, Feltwell T, Argimon S, Abudahab K, Goater R, Giani T, Errico G, Aspbury M, Sjunnebo S; EuSCAPE Working Group; ESGEM Study Group, Feil EJ, Rossolini GM, Aanensen DM, Grundmann H. Epidemic of carbapenem-resistant Klebsiella pneumoniae in Europe is driven by nosocomial spread. Nat Microbiol. 2019 Nov;4(11):1919-1929. doi: 10.1038/s41564-019-0492-8. Epub 2019 …	,blaSHV-28 (99%),fosA (96%),oqxA (99%),oqxB (98%)	,Col(pHAD28) (92%),Col(pHAD28) (93%),Col440II (99%)	Klebsiella pneumoniae	strong	43	337490	678864	5299551	no	-	ST101	0	0	1	0	-	0	-	0	-	0	-	0	-	0	-	0	wzi137	KL17	-+	Good	99.98%	KL17_01_galF,KL17_02_cpsACP
EuSCAPE-FR003	EuSCAPE-FR003.fasta	Hospital	SAMEA3499973/GCA_900511565.1	ERR1205034	Other (catheter)	Infection (predicted community onset)	N/S	N/S	2014	France	48.8647	2.34901	hospitalized abroad within last 6 months in Tunisia	Western Europe	NCBI	David S, Reuter S, Harris SR, Glasner C, Feltwell T, Argimon S, Abudahab K, Goater R, Giani T, Errico G, Aspbury M, Sjunnebo S; EuSCAPE Working Group; ESGEM Study Group, Feil EJ, Rossolini GM, Aanensen DM, Grundmann H. Epidemic of carbapenem-resistant Klebsiella pneumoniae in Europe is driven by nosocomial spread. Nat Microbiol. 2019 Nov;4(11):1919-1929. doi: 10.1038/s41564-019-0492-8. Epub 2019 …	,aac(3)-IIa (99%),aac(6')-Ib-cr (100%),aac(6')-Ib-cr (100%),blaCTX-M-15 (100%),blaOXA-1 (100%),blaOXA-48 (100%),blaSHV-28 (99%),blaTEM-1A (100%),catB3 (100%),dfrA14 (99%),fosA (96%),oqxA (99%),oqxB (98%),tet(D) (100%)	,Col(pHAD28) (92%),Col(pHAD28) (93%),Col440II (99%),IncFIA(HI1) (98%),IncFIB(K) (100%),IncFII(K) (97%),IncL (100%),IncR (100%)	Klebsiella pneumoniae	strong	89	323020	477911	5706160	no	-	ST101	1	2	8	9	ybt 9; ICEKp3	183	-	0	-	0	-	0	-	0	-	0	wzi137	KL17	none	Very high	99.99%	0
EuSCAPE-GR006	EuSCAPE-GR006.fasta	Hospital	SAMEA3649597/GCA_900517835.1	ERR1289737	Lower Respiratory Tract Secrection	Infection (predicted hospital acquisition)	N/S	N/S	2013	Greece	37.9838	23.7275		Southeast Europe	NCBI	David S, Reuter S, Harris SR, Glasner C, Feltwell T, Argimon S, Abudahab K, Goater R, Giani T, Errico G, Aspbury M, Sjunnebo S; EuSCAPE Working Group; ESGEM Study Group, Feil EJ, Rossolini GM, Aanensen DM, Grundmann H. Epidemic of carbapenem-resistant Klebsiella pneumoniae in Europe is driven by nosocomial spread. Nat Microbiol. 2019 Nov;4(11):1919-1929. doi: 10.1038/s41564-019-0492-8. Epub 2019 …	,aac(3)-Iia (100%),aac(6')-Ib3 (99%),aac(6')-Ib-cr (100%),blaCTX-M-139 (100%),blaOXA-1 (100%),blaOXA-9 (100%),blaSCO-1 (100%),blaSHV-28 (99%),blaTEM-1B (100%),catB3 (100%),dfrA14 (99%),fosA (96%),oqxA (99%),oqxB (98%),sul1 (99%),tet(D) (100%)	,Col(pHAD28) (93%),Col440II (96%),IncFIA(HI1) (98%),IncFIB(K) (100%),IncR (100%)	Klebsiella pneumoniae	strong	143	289475	724085	5731294	no	-	ST101	1	0	7	10	ybt 9; ICEKp3	183	-	0	-	0	-	0	-	0	-	0	wzi137	KL17	none	Very high	100.00%	0
EuSCAPE-GR071	EuSCAPE-GR071.fasta	Hospital	SAMEA3649690/GCA_900500885.1	ERR1289772	Urine	Infection (predicted community onset)	N/S	N/S	2014	Greece	37.9838	23.7275		Southeast Europe	NCBI	David S, Reuter S, Harris SR, Glasner C, Feltwell T, Argimon S, Abudahab K, Goater R, Giani T, Errico G, Aspbury M, Sjunnebo S; EuSCAPE Working Group; ESGEM Study Group, Feil EJ, Rossolini GM, Aanensen DM, Grundmann H. Epidemic of carbapenem-resistant Klebsiella pneumoniae in Europe is driven by nosocomial spread. Nat Microbiol. 2019 Nov;4(11):1919-1929. doi: 10.1038/s41564-019-0492-8. Epub 2019 …	,aph(3'')-Ib (100%),aph(6)-Id (100%),blaCTX-M-15 (100%),blaSHV-28 (99%),blaTEM-1B (100%),fosA (96%),oqxA (99%),oqxB (98%),sul2 (100%)	,Col(pHAD28) (94%),Col440I (92%),Col440II (96%),IncFIB(K) (98%),IncFII(pKP91) (96%),IncP1 (100%)	Klebsiella pneumoniae	strong	89	350656	722630	5626736	no	-	ST101	1	1	5	4	ybt 9; ICEKp3	183-3LV	-	0	-	0	-	0	-	0	-	0	wzi137	KL17	?-+	Good	99.98%	KL17_03_wzi
EuSCAPE-GR125	EuSCAPE-GR125.fasta	Hospital	SAMEA3649744/GCA_900502305.1	ERR1334602	Wound Secretion	Infection (predicted community onset)	N/S	N/S	2014	Greece	37.9838	23.7275		Southeast Europe	NCBI	David S, Reuter S, Harris SR, Glasner C, Feltwell T, Argimon S, Abudahab K, Goater R, Giani T, Errico G, Aspbury M, Sjunnebo S; EuSCAPE Working Group; ESGEM Study Group, Feil EJ, Rossolini GM, Aanensen DM, Grundmann H. Epidemic of carbapenem-resistant Klebsiella pneumoniae in Europe is driven by nosocomial spread. Nat Microbiol. 2019 Nov;4(11):1919-1929. doi: 10.1038/s41564-019-0492-8. Epub 2019 …	,aac(3)-IIa (99%),aac(6')-Ib (100%),aac(6')-Ib-cr (99%),aadA1 (100%),blaCTX-M-15 (100%),blaOXA-1 (100%),blaOXA-48 (100%),blaOXA-9 (100%),blaSHV-28 (99%),blaTEM-1A (100%),catB3 (100%),dfrA14 (99%),fosA (96%),oqxA (99%),oqxB (98%),tet(D) (100%)	,Col(IRGK) (97%),Col(pHAD28) (93%),Col440II (99%),IncFIA(HI1) (98%),IncFIB(K) (100%),IncFII(K) (97%),IncL (100%),IncR (100%)	Klebsiella pneumoniae	strong	147	304540	592684	5781410	no	-	ST101	1	3	9	11	ybt 9; ICEKp3	183	-	0	-	0	-	0	-	0	-	0	wzi137	KL17	none	Very high	100.00%	0
EuSCAPE-GR162	EuSCAPE-GR162.fasta	Hospital	SAMEA3649780/GCA_900502435.1	ERR1334617	Other (bile)	N/S (predicted hospital acquisition)	N/S	N/S	2014	Greece	37.9838	23.7275		Southeast Europe	NCBI	David S, Reuter S, Harris SR, Glasner C, Feltwell T, Argimon S, Abudahab K, Goater R, Giani T, Errico G, Aspbury M, Sjunnebo S; EuSCAPE Working Group; ESGEM Study Group, Feil EJ, Rossolini GM, Aanensen DM, Grundmann H. Epidemic of carbapenem-resistant Klebsiella pneumoniae in Europe is driven by nosocomial spread. Nat Microbiol. 2019 Nov;4(11):1919-1929. doi: 10.1038/s41564-019-0492-8. Epub 2019 …	,blaSHV-28 (99%),fosA (96%),oqxA (99%),oqxB (98%)	,IncFIA(HI1) (96%),IncFII(K) (95%)	Klebsiella pneumoniae	strong	57	443134	679347	5348900	no	-	ST101	0	0	1	0	-	0	-	0	-	0	-	0	-	0	-	0	wzi29	KL106	none	Good	99.94%	0
EuSCAPE-HR057	EuSCAPE-HR057.fasta	Hospital	SAMEA3721089/GCA_900506035.1	ERR1415709	Urine	Infection (predicted community onset)	N/S	N/S	2014	Croatia	45.8154	15.9666		Eastern Europe	NCBI	David S, Reuter S, Harris SR, Glasner C, Feltwell T, Argimon S, Abudahab K, Goater R, Giani T, Errico G, Aspbury M, Sjunnebo S; EuSCAPE Working Group; ESGEM Study Group, Feil EJ, Rossolini GM, Aanensen DM, Grundmann H. Epidemic of carbapenem-resistant Klebsiella pneumoniae in Europe is driven by nosocomial spread. Nat Microbiol. 2019 Nov;4(11):1919-1929. doi: 10.1038/s41564-019-0492-8. Epub 2019 …	,aac(3)-IIa (99%),aac(6')-Ib-cr (100%),aac(6')-Ib-cr (100%),aph(3'')-Ib (99%),aph(6)-Id (99%),blaCTX-M-15 (100%),blaOXA-1 (100%),blaSHV-28 (99%),catB3 (100%),dfrA14 (99%),fosA (96%),sul2 (100%)	,Col(pHAD28) (93%),Col440I (91%),Col440II (96%),IncFIA(HI1) (98%),IncFIB(K) (98%),IncFII(pKP91) (96%),IncR (100%)	Klebsiella pneumoniae	strong	95	150866	344189	5537492	no	-	ST101	1	1	7	9	ybt 9; ICEKp3	183-1LV	-	0	-	0	-	0	-	0	-	0	wzi137	KL17	none	Very high	100.00%	0
EuSCAPE-IL084	EuSCAPE-IL084.fasta	Hospital	SAMEA3538541/GCA_900513805.1	ERR1217167	Urine	N/S	N/S	N/S	2014	Israel	31.772	35.217		Middle East	NCBI	David S, Reuter S, Harris SR, Glasner C, Feltwell T, Argimon S, Abudahab K, Goater R, Giani T, Errico G, Aspbury M, Sjunnebo S; EuSCAPE Working Group; ESGEM Study Group, Feil EJ, Rossolini GM, Aanensen DM, Grundmann H. Epidemic of carbapenem-resistant Klebsiella pneumoniae in Europe is driven by nosocomial spread. Nat Microbiol. 2019 Nov;4(11):1919-1929. doi: 10.1038/s41564-019-0492-8. Epub 2019 …	,aac(3)-IIa (99%),aac(6')-Ib (100%),aac(6')-Ib-cr (99%),aadA1 (100%),aadA2 (100%),aph(3')-Ia (100%),blaCTX-M-15 (100%),blaOXA-9 (100%),blaSHV-143 (99%),blaTEM-1A (100%),catA2 (96%),dfrA12 (100%),dfrA14 (99%),fosA (96%),mph(A) (100%),oqxA (99%),oqxB (98%),sul1 (99%),tet(D) (100%)	,Col(pHAD28) (93%),Col440I (93%),Col440II (90%),ColRNAI (100%),IncFIB(K) (100%),IncFII(K) (100%),IncFII(pKP91) (96%),IncR (99%)	Klebsiella pneumoniae	strong	150	186723	379058	5840634	no	-	ST101	1	1	10	14	ybt 9; ICEKp3	183-1LV	-	0	-	0	-	0	-	0	-	0	wzi137	KL17	none	Perfect	100.00%	0
EuSCAPE-IT014	EuSCAPE-IT014.fasta	Hospital	SAMEA3538575/GCA_900514115.1	ERR1217201	Lower Respiratory Tract Secrection	Infection (predicted hospital acquisition)	N/S	N/S	2013	Italy	41.8719	12.5674		Southern Europe	NCBI	David S, Reuter S, Harris SR, Glasner C, Feltwell T, Argimon S, Abudahab K, Goater R, Giani T, Errico G, Aspbury M, Sjunnebo S; EuSCAPE Working Group; ESGEM Study Group, Feil EJ, Rossolini GM, Aanensen DM, Grundmann H. Epidemic of carbapenem-resistant Klebsiella pneumoniae in Europe is driven by nosocomial spread. Nat Microbiol. 2019 Nov;4(11):1919-1929. doi: 10.1038/s41564-019-0492-8. Epub 2019 …	,aac(6')-Ib3 (99%),aac(6')-Ib-cr (99%),aadA1 (100%),aph(3')-XV (100%),blaSHV-28 (99%),blaVIM-1 (100%),catB2 (100%),dfrA5 (100%),fosA (96%),oqxA (99%),oqxB (98%),sul1 (99%)	,Col(pHAD28) (92%),Col(pHAD28) (91%),Col440II (99%),ColRNAI (100%),IncFIB(K) (98%),IncFII(K) (97%),IncR (100%)	Klebsiella pneumoniae	strong	66	371610	736173	5542110	no	-	ST101	1	3	7	7	ybt 9; ICEKp3	183	-	0	-	0	-	0	-	0	-	0	wzi137	KL17	none	Very high	100.00%	0
EuSCAPE-IT042	EuSCAPE-IT042.fasta	Hospital	SAMEA3515074/GCA_900513015.1	ERR1217228	Blood	Infection (predicted hospital acquisition)	N/S	N/S	2013	Italy	41.8719	12.5674		Southern Europe	NCBI	David S, Reuter S, Harris SR, Glasner C, Feltwell T, Argimon S, Abudahab K, Goater R, Giani T, Errico G, Aspbury M, Sjunnebo S; EuSCAPE Working Group; ESGEM Study Group, Feil EJ, Rossolini GM, Aanensen DM, Grundmann H. Epidemic of carbapenem-resistant Klebsiella pneumoniae in Europe is driven by nosocomial spread. Nat Microbiol. 2019 Nov;4(11):1919-1929. doi: 10.1038/s41564-019-0492-8. Epub 2019 …	,armA (100%),blaKPC-3 (100%),blaOXA-9 (99%),blaSHV-28 (99%),blaTEM-1A (99%),catA1 (99%),dfrA5 (100%),fosA (96%),mph(E) (100%),msr(E) (100%),oqxA (99%),oqxB (98%),sul1 (99%)	,Col(pHAD28) (92%),Col(pHAD28) (91%),Col440II (99%),ColRNAI (100%),IncFIB(K) (98%),IncFIB(pQil) (100%),IncFII(K) (97%),IncR (100%)	Klebsiella pneumoniae	strong	104	350655	736156	5611124	no	-	ST101	1	3	9	8	ybt 9; ICEKp3	183	-	0	-	0	-	0	-	0	-	0	wzi137	KL17	none	Very high	100.00%	0
EuSCAPE-IT201	EuSCAPE-IT201.fasta	Hospital	SAMEA3515229/GCA_900514255.1	ERR1217375	Blood	Infection (predicted hospital acquisition)	N/S	N/S	2013	Italy	41.8719	12.5674		Southern Europe	NCBI	David S, Reuter S, Harris SR, Glasner C, Feltwell T, Argimon S, Abudahab K, Goater R, Giani T, Errico G, Aspbury M, Sjunnebo S; EuSCAPE Working Group; ESGEM Study Group, Feil EJ, Rossolini GM, Aanensen DM, Grundmann H. Epidemic of carbapenem-resistant Klebsiella pneumoniae in Europe is driven by nosocomial spread. Nat Microbiol. 2019 Nov;4(11):1919-1929. doi: 10.1038/s41564-019-0492-8. Epub 2019 …	,blaKPC-2 (100%),blaOXA-9 (99%),blaSHV-28 (99%),blaTEM-1A (99%),fosA (96%),oqxA (99%),oqxB (98%)	,Col(pHAD28) (91%),ColRNAI (100%),IncFIA(HI1) (98%),IncFIB(K) (100%),IncFII(K) (100%),IncR (100%)	Klebsiella pneumoniae	strong	55	326064	771297	5588176	no	-	ST101	1	2	3	2	ybt 9; ICEKp3	183	-	0	-	0	-	0	-	0	-	0	wzi137	KL17	none	Very high	99.99%	0
EuSCAPE-IT208	EuSCAPE-IT208.fasta	Hospital	SAMEA3515236/GCA_900514345.1	ERR1217382	Blood	Infection (predicted hospital acquisition)	N/S	N/S	2014	Italy	41.8719	12.5674		Southern Europe	NCBI	David S, Reuter S, Harris SR, Glasner C, Feltwell T, Argimon S, Abudahab K, Goater R, Giani T, Errico G, Aspbury M, Sjunnebo S; EuSCAPE Working Group; ESGEM Study Group, Feil EJ, Rossolini GM, Aanensen DM, Grundmann H. Epidemic of carbapenem-resistant Klebsiella pneumoniae in Europe is driven by nosocomial spread. Nat Microbiol. 2019 Nov;4(11):1919-1929. doi: 10.1038/s41564-019-0492-8. Epub 2019 …	,armA (100%),blaKPC-2 (100%),blaOXA-9 (99%),blaSHV-28 (99%),blaTEM-1A (99%),fosA (96%),mph(E) (100%),msr(E) (100%),oqxA (99%),oqxB (98%)	,Col(pHAD28) (93%),ColRNAI (100%),IncFIA(HI1) (98%),IncFIB(K) (100%),IncFII(K) (100%),IncR (100%)	Klebsiella pneumoniae	strong	88	359263	771297	5673949	no	-	ST101	1	2	5	5	ybt 9; ICEKp3	183	-	0	-	0	-	0	-	0	-	0	wzi137	KL17	none	Very high	99.99%	0
EuSCAPE-IT210	EuSCAPE-IT210.fasta	Hospital	SAMEA3515238/GCA_900514355.1	ERR1217384	Blood	Infection (predicted hospital acquisition)	N/S	N/S	2014	Italy	41.8719	12.5674		Southern Europe	NCBI	David S, Reuter S, Harris SR, Glasner C, Feltwell T, Argimon S, Abudahab K, Goater R, Giani T, Errico G, Aspbury M, Sjunnebo S; EuSCAPE Working Group; ESGEM Study Group, Feil EJ, Rossolini GM, Aanensen DM, Grundmann H. Epidemic of carbapenem-resistant Klebsiella pneumoniae in Europe is driven by nosocomial spread. Nat Microbiol. 2019 Nov;4(11):1919-1929. doi: 10.1038/s41564-019-0492-8. Epub 2019 …	,armA (100%),blaKPC-2 (100%),blaOXA-9 (99%),blaSHV-28 (99%),blaTEM-1A (99%),fosA (96%),mph(E) (100%),msr(E) (100%),oqxA (99%),oqxB (98%)	,Col(pHAD28) (93%),ColRNAI (100%),IncFIA(HI1) (98%),IncFIB(K) (100%),IncFII(K) (100%),IncR (100%)	Klebsiella pneumoniae	strong	78	371609	771449	5667273	no	-	ST101	1	2	5	5	ybt 9; ICEKp3	183	-	0	-	0	-	0	-	0	-	0	wzi137	KL17	none	Very high	99.99%	0
EuSCAPE-IT260	EuSCAPE-IT260.fasta	Hospital	SAMEA3538627/GCA_900515415.1	ERR1217432	Urine	Infection (predicted community onset)	N/S	N/S	2013	Italy	41.8719	12.5674		Southern Europe	NCBI	David S, Reuter S, Harris SR, Glasner C, Feltwell T, Argimon S, Abudahab K, Goater R, Giani T, Errico G, Aspbury M, Sjunnebo S; EuSCAPE Working Group; ESGEM Study Group, Feil EJ, Rossolini GM, Aanensen DM, Grundmann H. Epidemic of carbapenem-resistant Klebsiella pneumoniae in Europe is driven by nosocomial spread. Nat Microbiol. 2019 Nov;4(11):1919-1929. doi: 10.1038/s41564-019-0492-8. Epub 2019 …	,blaKPC-2 (100%),blaOXA-9 (99%),blaSHV-28 (99%),blaTEM-1A (99%),fosA (96%),oqxA (99%),oqxB (98%)	,Col(pHAD28) (92%),Col156 (94%),Col440II (99%),ColRNAI (100%),IncFIA(HI1) (98%),IncFIB(K) (100%),IncFII(K) (100%),IncR (100%)	Klebsiella pneumoniae	strong	68	323028	771290	5554238	no	-	ST101	0	2	3	2	-	0	-	0	-	0	-	0	-	0	-	0	wzi137	KL17	-+	Good	99.99%	KL17_02_cpsACP
EuSCAPE-ME012	EuSCAPE-ME012.fasta	Hospital	SAMEA3538554/GCA_900513915.1	ERR1217180	Other (tube)	Colonization (predicted hospital acquisition)	NA	N/S	2014	Montenegro	42.4426	19.2686		Eastern Europe	NCBI	David S, Reuter S, Harris SR, Glasner C, Feltwell T, Argimon S, Abudahab K, Goater R, Giani T, Errico G, Aspbury M, Sjunnebo S; EuSCAPE Working Group; ESGEM Study Group, Feil EJ, Rossolini GM, Aanensen DM, Grundmann H. Epidemic of carbapenem-resistant Klebsiella pneumoniae in Europe is driven by nosocomial spread. Nat Microbiol. 2019 Nov;4(11):1919-1929. doi: 10.1038/s41564-019-0492-8. Epub 2019 …	,aac(3)-Iid (99%),aac(6')-Ib-cr (100%),aac(6')-Ib-cr (100%),aph(3'')-Ib (99%),aph(6)-Id (99%),blaCTX-M-15 (100%),blaOXA-1 (100%),blaSHV-28 (99%),catB3 (100%),dfrA14 (99%),fosA (96%),oqxA (99%),oqxB (98%),sul2 (100%)	,IncR (100%)	Klebsiella pneumoniae	strong	47	350655	736024	5560904	no	-	ST101	1	1	7	9	ybt 9; ICEKp3	183	-	0	-	0	-	0	-	0	-	0	wzi137	KL17	none	Perfect	100.00%	0
EuSCAPE-NO002	EuSCAPE-NO002.fasta	Hospital	SAMEA3512122/GCA_900512795.2	ERR1217041	Other (pancreas secretion)	Infection (predicted hospital acquisition)	N/S	N/S	2013	Norway	59.9115	10.7579	hospitalized abroad within last 6 months in Sri Lanka	Northern Europe	NCBI	David S, Reuter S, Harris SR, Glasner C, Feltwell T, Argimon S, Abudahab K, Goater R, Giani T, Errico G, Aspbury M, Sjunnebo S; EuSCAPE Working Group; ESGEM Study Group, Feil EJ, Rossolini GM, Aanensen DM, Grundmann H. Epidemic of carbapenem-resistant Klebsiella pneumoniae in Europe is driven by nosocomial spread. Nat Microbiol. 2019 Nov;4(11):1919-1929. doi: 10.1038/s41564-019-0492-8. Epub 2019 …	,aac(3)-IIa (99%),aac(6')-Ib (100%),aac(6')-Ib-cr (99%),aadA1 (100%),aph(3'')-Ib (100%),aph(3')-VI (100%),aph(6)-Id (100%),ARR-3 (99%),blaCTX-M-15 (100%),blaNDM-1 (100%),blaOXA-1 (100%),blaOXA-9 (99%),blaSHV-28 (99%),blaTEM-1B (100%),catA1 (99%),catB3 (100%),dfrA5 (100%),ere(A) (100%),ere(B) (100%),fosA (96%),oqxA (99%),oqxB (98%),qnrS1 (100%),sul1 (99%),sul2 (100%)	,Col440I (97%),IncFIB(K)(pCAV1099114) (100%),IncFIB(pQil) (100%),IncFII(K) (97%),IncHI1B(pNDMMAR) (100%)	Klebsiella pneumoniae	strong	78	323091	736029	5744868	no	-	ST101	1	2	10	19	ybt 9; ICEKp3	183	-	0	-	0	-	0	-	0	-	0	wzi137	KL17	?	Good	99.99%	0
EuSCAPE-RO004	EuSCAPE-RO004.fasta	Hospital	SAMEA3673105/GCA_900504765.1	ERR1415463	Wound Secretion	N/S	N/S	N/S	2014	Romania	44.4397	26.0963		Eastern Europe	NCBI	David S, Reuter S, Harris SR, Glasner C, Feltwell T, Argimon S, Abudahab K, Goater R, Giani T, Errico G, Aspbury M, Sjunnebo S; EuSCAPE Working Group; ESGEM Study Group, Feil EJ, Rossolini GM, Aanensen DM, Grundmann H. Epidemic of carbapenem-resistant Klebsiella pneumoniae in Europe is driven by nosocomial spread. Nat Microbiol. 2019 Nov;4(11):1919-1929. doi: 10.1038/s41564-019-0492-8. Epub 2019 …	,aac(3)-IIa (99%),aac(6')-Ib (100%),aac(6')-Ib-cr (99%),aadA1 (100%),blaCTX-M-15 (100%),blaOXA-48 (100%),blaOXA-9 (100%),blaSHV-28 (99%),blaTEM-1A (100%),fosA (96%),oqxA (99%),oqxB (98%)	,Col(pHAD28) (92%),Col440II (99%),ColRNAI (100%),IncFIA(HI1) (98%),IncL (100%),IncR (100%)	Klebsiella pneumoniae	strong	71	258463	683326	5605273	no	-	ST101	1	2	5	7	ybt 9; ICEKp3	183	-	0	-	0	-	0	-	0	-	0	wzi137	KL17	?-	Good	100.00%	KL17_12_wcaJ
EuSCAPE-RO010	EuSCAPE-RO010.fasta	Hospital	SAMEA3673111/GCA_900504065.1	ERR1415469	Lower Respiratory Tract Secrection	Infection (predicted hospital acquisition)	N/S	N/S	2013	Romania	44.4397	26.0963		Eastern Europe	NCBI	David S, Reuter S, Harris SR, Glasner C, Feltwell T, Argimon S, Abudahab K, Goater R, Giani T, Errico G, Aspbury M, Sjunnebo S; EuSCAPE Working Group; ESGEM Study Group, Feil EJ, Rossolini GM, Aanensen DM, Grundmann H. Epidemic of carbapenem-resistant Klebsiella pneumoniae in Europe is driven by nosocomial spread. Nat Microbiol. 2019 Nov;4(11):1919-1929. doi: 10.1038/s41564-019-0492-8. Epub 2019 …	,aac(3)-IIa (99%),aac(6')-Ib (100%),aac(6')-Ib-cr (99%),aadA1 (100%),blaCTX-M-15 (100%),blaOXA-48 (100%),blaOXA-9 (100%),blaSHV-75 (99%),blaTEM-1A (100%),fosA (96%),oqxA (99%),oqxB (98%)	,Col(BS512) (100%),Col(MG828) (91%),Col(pHAD28) (92%),Col156 (94%),Col440II (99%),ColRNAI (100%),IncFIA(HI1) (98%),IncL (100%),IncR (100%)	Klebsiella pneumoniae	strong	98	307293	566285	5686194	no	-	ST101	1	2	5	7	ybt 9; ICEKp3	183	-	0	-	0	-	0	-	0	-	0	wzi137	KL17	none	Very high	100.00%	0
EuSCAPE-RO012	EuSCAPE-RO012.fasta	Hospital	SAMEA3673113/GCA_900504165.1	ERR1415470	Urine	N/S	N/S	N/S	2014	Romania	44.4397	26.0963		Eastern Europe	NCBI	David S, Reuter S, Harris SR, Glasner C, Feltwell T, Argimon S, Abudahab K, Goater R, Giani T, Errico G, Aspbury M, Sjunnebo S; EuSCAPE Working Group; ESGEM Study Group, Feil EJ, Rossolini GM, Aanensen DM, Grundmann H. Epidemic of carbapenem-resistant Klebsiella pneumoniae in Europe is driven by nosocomial spread. Nat Microbiol. 2019 Nov;4(11):1919-1929. doi: 10.1038/s41564-019-0492-8. Epub 2019 …	,aac(3)-IIa (99%),blaCTX-M-15 (100%),blaOXA-48 (100%),blaSHV-28 (99%),blaTEM-1A (100%),fosA (96%),oqxA (99%),oqxB (98%),tet(D) (100%)	,Col(BS512) (100%),Col(MG828) (91%),Col(pHAD28) (92%),Col440II (99%),ColRNAI (100%),IncFIA(HI1) (98%),IncFIB(K) (100%),IncL (100%),IncR (100%)	Klebsiella pneumoniae	strong	96	323033	678514	5681671	no	-	ST101	1	2	6	5	ybt 9; ICEKp3	183	-	0	-	0	-	0	-	0	-	0	wzi137	KL17	-	High	99.97%	KL17_12_wcaJ
EuSCAPE-RO014	EuSCAPE-RO014.fasta	Hospital	SAMEA3673115/GCA_900504345.1	ERR1415472	Blood	Infection (predicted hospital acquisition)	N/S	N/S	2013	Romania	44.4397	26.0963		Eastern Europe	NCBI	David S, Reuter S, Harris SR, Glasner C, Feltwell T, Argimon S, Abudahab K, Goater R, Giani T, Errico G, Aspbury M, Sjunnebo S; EuSCAPE Working Group; ESGEM Study Group, Feil EJ, Rossolini GM, Aanensen DM, Grundmann H. Epidemic of carbapenem-resistant Klebsiella pneumoniae in Europe is driven by nosocomial spread. Nat Microbiol. 2019 Nov;4(11):1919-1929. doi: 10.1038/s41564-019-0492-8. Epub 2019 …	,aac(3)-IIa (99%),aac(6')-Ib (100%),aac(6')-Ib-cr (99%),aadA1 (100%),blaCTX-M-15 (100%),blaOXA-48 (100%),blaOXA-9 (100%),blaSHV-33 (99%),blaTEM-1A (100%),fosA (96%),oqxA (99%),oqxB (98%)	,Col(pHAD28) (92%),Col440II (99%),ColRNAI (100%),IncFIA(HI1) (98%),IncL (100%),IncR (100%)	Klebsiella pneumoniae	strong	84	323033	566285	5664150	no	-	ST101	1	2	5	7	ybt 9; ICEKp3	183	-	0	-	0	-	0	-	0	-	0	wzi137	KL17	none	Very high	100.00%	0
EuSCAPE-RO015	EuSCAPE-RO015.fasta	Hospital	SAMEA3673116/GCA_900504445.1	ERR1415473	Lower Respiratory Tract Secrection	Infection (predicted hospital acquisition)	N/S	N/S	2014	Romania	44.4397	26.0963		Eastern Europe	NCBI	David S, Reuter S, Harris SR, Glasner C, Feltwell T, Argimon S, Abudahab K, Goater R, Giani T, Errico G, Aspbury M, Sjunnebo S; EuSCAPE Working Group; ESGEM Study Group, Feil EJ, Rossolini GM, Aanensen DM, Grundmann H. Epidemic of carbapenem-resistant Klebsiella pneumoniae in Europe is driven by nosocomial spread. Nat Microbiol. 2019 Nov;4(11):1919-1929. doi: 10.1038/s41564-019-0492-8. Epub 2019 …	,aac(3)-IIa (99%),aac(6')-Ib (100%),aac(6')-Ib-cr (99%),aadA1 (100%),blaCTX-M-15 (100%),blaOXA-48 (100%),blaOXA-9 (100%),blaSHV-28 (99%),blaTEM-1A (100%),fosA (96%),oqxA (99%),oqxB (98%)	,Col(pHAD28) (92%),Col440II (99%),ColRNAI (100%),IncFIA(HI1) (98%),IncL (100%),IncR (100%)	Klebsiella pneumoniae	strong	84	307293	566832	5664621	no	-	ST101	1	2	5	7	ybt 9; ICEKp3	183	-	0	-	0	-	0	-	0	-	0	wzi137	KL17	none	Very high	100.00%	0
EuSCAPE-RO023	EuSCAPE-RO023.fasta	Hospital	SAMEA3673124/GCA_900504555.1	ERR1415481	Urine	N/S	N/S	N/S	2014	Romania	44.4397	26.0963		Eastern Europe	NCBI	David S, Reuter S, Harris SR, Glasner C, Feltwell T, Argimon S, Abudahab K, Goater R, Giani T, Errico G, Aspbury M, Sjunnebo S; EuSCAPE Working Group; ESGEM Study Group, Feil EJ, Rossolini GM, Aanensen DM, Grundmann H. Epidemic of carbapenem-resistant Klebsiella pneumoniae in Europe is driven by nosocomial spread. Nat Microbiol. 2019 Nov;4(11):1919-1929. doi: 10.1038/s41564-019-0492-8. Epub 2019 …	,aac(3)-Iid (99%),aac(6')-Ib-cr (100%),aac(6')-Ib-cr (100%),blaCTX-M-15 (100%),blaOXA-1 (100%),blaSHV-28 (99%),blaTEM-1B (100%),catB3 (100%),fosA (96%),oqxA (99%),oqxB (98%)	,Col(pHAD28) (92%),Col440II (99%),ColRNAI (100%),IncFIB(K) (100%),IncFIB(pQil) (100%),IncFII(K) (97%),IncR (100%)	Klebsiella pneumoniae	strong	121	278493	400281	5751777	no	-	ST101	1	1	5	6	ybt 9; ICEKp3	173-1LV	-	0	-	0	-	0	-	0	-	0	wzi137	KL17	none	Very high	100.00%	0
EuSCAPE-RO026	EuSCAPE-RO026.fasta	Hospital	SAMEA3673127/GCA_900504575.1	ERR1415484	Blood	Infection (predicted hospital acquisition)	N/S	N/S	2013	Romania	44.4397	26.0963		Eastern Europe	NCBI	David S, Reuter S, Harris SR, Glasner C, Feltwell T, Argimon S, Abudahab K, Goater R, Giani T, Errico G, Aspbury M, Sjunnebo S; EuSCAPE Working Group; ESGEM Study Group, Feil EJ, Rossolini GM, Aanensen DM, Grundmann H. Epidemic of carbapenem-resistant Klebsiella pneumoniae in Europe is driven by nosocomial spread. Nat Microbiol. 2019 Nov;4(11):1919-1929. doi: 10.1038/s41564-019-0492-8. Epub 2019 …	,aac(3)-IIa (99%),aac(6')-Ib (100%),aac(6')-Ib-cr (99%),aadA1 (100%),blaCTX-M-15 (100%),blaOXA-48 (100%),blaOXA-9 (100%),blaSHV-28 (99%),blaTEM-1A (100%),fosA (96%),oqxA (99%),oqxB (98%)	,Col(BS512) (100%),Col(MG828) (91%),Col(pHAD28) (92%),Col440II (99%),ColRNAI (100%),IncFIA(HI1) (98%),IncL (100%),IncR (100%)	Klebsiella pneumoniae	strong	91	258463	566176	5669989	no	-	ST101	1	2	5	7	ybt 9; ICEKp3	183	-	0	-	0	-	0	-	0	-	0	wzi137	KL17	none	Very high	100.00%	0
EuSCAPE-RO029	EuSCAPE-RO029.fasta	Hospital	SAMEA3673130/GCA_900504665.1	ERR1415487	Urine	N/S	N/S	N/S	2014	Romania	44.4397	26.0963		Eastern Europe	NCBI	David S, Reuter S, Harris SR, Glasner C, Feltwell T, Argimon S, Abudahab K, Goater R, Giani T, Errico G, Aspbury M, Sjunnebo S; EuSCAPE Working Group; ESGEM Study Group, Feil EJ, Rossolini GM, Aanensen DM, Grundmann H. Epidemic of carbapenem-resistant Klebsiella pneumoniae in Europe is driven by nosocomial spread. Nat Microbiol. 2019 Nov;4(11):1919-1929. doi: 10.1038/s41564-019-0492-8. Epub 2019 …	,aac(3)-Iid (99%),aac(6')-Ib-cr (100%),aac(6')-Ib-cr (100%),blaCTX-M-15 (100%),blaOXA-1 (100%),blaSHV-28 (99%),blaTEM-1B (100%),catB3 (100%),fosA (96%),oqxA (99%),oqxB (98%),tet(D) (100%)	,Col(pHAD28) (92%),Col440II (99%),ColRNAI (100%),IncFIB(K) (100%),IncFIB(pQil) (100%),IncFII(K) (95%),IncR (100%)	Klebsiella pneumoniae	strong	78	278493	492652	5685684	no	-	ST101	1	1	6	7	ybt 9; ICEKp3	173-1LV	-	0	-	0	-	0	-	0	-	0	wzi137	KL17	none	Very high	100.00%	0
EuSCAPE-RO056	EuSCAPE-RO056.fasta	Hospital	SAMEA3720965/GCA_900504095.1	ERR1415594	Urine	N/S	N/S	N/S	2014	Romania	44.4397	26.0963		Eastern Europe	NCBI	David S, Reuter S, Harris SR, Glasner C, Feltwell T, Argimon S, Abudahab K, Goater R, Giani T, Errico G, Aspbury M, Sjunnebo S; EuSCAPE Working Group; ESGEM Study Group, Feil EJ, Rossolini GM, Aanensen DM, Grundmann H. Epidemic of carbapenem-resistant Klebsiella pneumoniae in Europe is driven by nosocomial spread. Nat Microbiol. 2019 Nov;4(11):1919-1929. doi: 10.1038/s41564-019-0492-8. Epub 2019 …	,aac(3)-Iid (99%),aac(6')-Ib-cr (100%),aac(6')-Ib-cr (100%),blaCTX-M-15 (100%),blaOXA-1 (100%),blaSHV-28 (99%),blaTEM-1B (100%),catB3 (100%),fosA (96%),oqxA (99%),oqxB (98%),tet(D) (100%)	,Col(pHAD28) (92%),Col440II (99%),ColRNAI (100%),IncFIB(K) (100%),IncFIB(pQil) (100%),IncFII(K) (97%),IncR (100%)	Klebsiella pneumoniae	strong	114	307293	492358	5754265	no	-	ST101	1	1	6	7	ybt 9; ICEKp3	173-1LV	-	0	-	0	-	0	-	0	-	0	wzi137	KL17	none	Very high	100.00%	0
EuSCAPE-RO057	EuSCAPE-RO057.fasta	Hospital	SAMEA3720966/GCA_900504115.1	ERR1415595	Lower Respiratory Tract Secrection	Infection	N/S	N/S	2014	Romania	44.4397	26.0963		Eastern Europe	NCBI	David S, Reuter S, Harris SR, Glasner C, Feltwell T, Argimon S, Abudahab K, Goater R, Giani T, Errico G, Aspbury M, Sjunnebo S; EuSCAPE Working Group; ESGEM Study Group, Feil EJ, Rossolini GM, Aanensen DM, Grundmann H. Epidemic of carbapenem-resistant Klebsiella pneumoniae in Europe is driven by nosocomial spread. Nat Microbiol. 2019 Nov;4(11):1919-1929. doi: 10.1038/s41564-019-0492-8. Epub 2019 …	,aac(3)-IIa (99%),blaCTX-M-15 (100%),blaOXA-48 (100%),blaSHV-28 (99%),blaTEM-1A (100%),fosA (96%),oqxA (99%),oqxB (98%),tet(D) (100%)	,Col(pHAD28) (92%),Col440II (99%),ColRNAI (100%),IncFIA(HI1) (98%),IncFIB(K) (100%),IncL (100%),IncR (100%)	Klebsiella pneumoniae	strong	280	323033	770857	5829017	no	-	ST101	1	2	6	5	ybt 9; ICEKp3	183	-	0	-	0	-	0	-	0	-	0	wzi137	KL17	none	Very high	99.97%	0
EuSCAPE-RO061	EuSCAPE-RO061.fasta	Hospital	SAMEA3720970/GCA_900504105.1	ERR1415599	Blood	N/S	N/S	N/S	2014	Romania	44.4397	26.0963		Eastern Europe	NCBI	David S, Reuter S, Harris SR, Glasner C, Feltwell T, Argimon S, Abudahab K, Goater R, Giani T, Errico G, Aspbury M, Sjunnebo S; EuSCAPE Working Group; ESGEM Study Group, Feil EJ, Rossolini GM, Aanensen DM, Grundmann H. Epidemic of carbapenem-resistant Klebsiella pneumoniae in Europe is driven by nosocomial spread. Nat Microbiol. 2019 Nov;4(11):1919-1929. doi: 10.1038/s41564-019-0492-8. Epub 2019 …	,aac(3)-IIa (99%),blaCTX-M-15 (100%),blaOXA-48 (100%),blaSHV-28 (99%),fosA (96%),oqxA (99%),oqxB (98%),tet(D) (100%)	,Col(pHAD28) (92%),Col440II (99%),ColRNAI (100%),IncFIA(HI1) (98%),IncL (100%),IncR (100%)	Klebsiella pneumoniae	strong	75	307290	735674	5592388	no	-	ST101	1	2	5	4	ybt 9; ICEKp3	183-1LV	-	0	-	0	-	0	-	0	-	0	wzi137	KL17	none	Very high	100.00%	0
EuSCAPE-RO067	EuSCAPE-RO067.fasta	Hospital	SAMEA3720976/GCA_900504175.1	ERR1415605	Urine	Infection (predicted community onset)	N/S	N/S	2013	Romania	44.4397	26.0963		Eastern Europe	NCBI	David S, Reuter S, Harris SR, Glasner C, Feltwell T, Argimon S, Abudahab K, Goater R, Giani T, Errico G, Aspbury M, Sjunnebo S; EuSCAPE Working Group; ESGEM Study Group, Feil EJ, Rossolini GM, Aanensen DM, Grundmann H. Epidemic of carbapenem-resistant Klebsiella pneumoniae in Europe is driven by nosocomial spread. Nat Microbiol. 2019 Nov;4(11):1919-1929. doi: 10.1038/s41564-019-0492-8. Epub 2019 …	,aac(6')-Ib (100%),aac(6')-Ib-cr (99%),aadA1 (100%),blaCTX-M-15 (100%),blaOXA-48 (100%),blaSHV-143 (99%),fosA (96%),oqxA (99%),oqxB (98%),tet(D) (100%)	,Col(pHAD28) (92%),Col440II (99%),IncFIA(HI1) (98%),IncFIB(K) (100%),IncFII(K) (97%),IncL (100%),IncR (100%)	Klebsiella pneumoniae	strong	107	307294	770966	5742533	no	-	ST101	1	2	5	5	ybt 9; ICEKp3	183	-	0	-	0	-	0	-	0	-	0	wzi137	KL17	none	Very high	100.00%	0
EuSCAPE-RO082	EuSCAPE-RO082.fasta	Hospital	SAMEA3720991/GCA_900504325.1	ERR1415620	Urine	Infection	N/S	N/S	2014	Romania	44.4397	26.0963		Eastern Europe	NCBI	David S, Reuter S, Harris SR, Glasner C, Feltwell T, Argimon S, Abudahab K, Goater R, Giani T, Errico G, Aspbury M, Sjunnebo S; EuSCAPE Working Group; ESGEM Study Group, Feil EJ, Rossolini GM, Aanensen DM, Grundmann H. Epidemic of carbapenem-resistant Klebsiella pneumoniae in Europe is driven by nosocomial spread. Nat Microbiol. 2019 Nov;4(11):1919-1929. doi: 10.1038/s41564-019-0492-8. Epub 2019 …	,aac(3)-IIa (99%),aac(6')-Ib (100%),aac(6')-Ib-cr (99%),aadA1 (100%),blaCTX-M-15 (100%),blaOXA-48 (100%),blaOXA-9 (100%),blaSHV-44 (99%),blaTEM-1A (100%),fosA (96%),oqxA (99%),oqxB (98%),tet(D) (100%)	,Col(pHAD28) (92%),Col440II (99%),ColRNAI (100%),IncFIA(HI1) (98%),IncFIB(K) (100%),IncFII(K) (97%),IncL (100%),IncR (100%)	Klebsiella pneumoniae	strong	92	307293	566285	5749453	no	-	ST101	1	2	6	8	ybt 9; ICEKp3	183	-	0	-	0	-	0	-	0	-	0	wzi137	KL17	none	Very high	100.00%	0
EuSCAPE-RO083	EuSCAPE-RO083.fasta	Hospital	SAMEA3720992/GCA_900504335.1	ERR1415621	Urine	Infection	N/S	N/S	2014	Romania	44.4397	26.0963		Eastern Europe	NCBI	David S, Reuter S, Harris SR, Glasner C, Feltwell T, Argimon S, Abudahab K, Goater R, Giani T, Errico G, Aspbury M, Sjunnebo S; EuSCAPE Working Group; ESGEM Study Group, Feil EJ, Rossolini GM, Aanensen DM, Grundmann H. Epidemic of carbapenem-resistant Klebsiella pneumoniae in Europe is driven by nosocomial spread. Nat Microbiol. 2019 Nov;4(11):1919-1929. doi: 10.1038/s41564-019-0492-8. Epub 2019 …	,aac(3)-IIa (99%),aac(6')-Ib (100%),aac(6')-Ib-cr (99%),aadA1 (100%),blaCTX-M-15 (100%),blaOXA-48 (100%),blaOXA-9 (100%),blaSHV-28 (99%),blaTEM-1A (100%),fosA (96%),oqxA (99%),oqxB (98%),tet(D) (100%)	,Col(pHAD28) (92%),Col440II (99%),ColRNAI (100%),IncFIA(HI1) (98%),IncFIB(K) (100%),IncFII(K) (97%),IncL (100%),IncR (100%)	Klebsiella pneumoniae	strong	88	307293	566285	5746671	no	-	ST101	1	2	6	8	ybt 9; ICEKp3	183	-	0	-	0	-	0	-	0	-	0	wzi137	KL17	none	Very high	100.00%	0
EuSCAPE-RO084	EuSCAPE-RO084.fasta	Hospital	SAMEA3720993/GCA_900504375.1	ERR1415622	Urine	Infection	N/S	N/S	2014	Romania	44.4397	26.0963		Eastern Europe	NCBI	David S, Reuter S, Harris SR, Glasner C, Feltwell T, Argimon S, Abudahab K, Goater R, Giani T, Errico G, Aspbury M, Sjunnebo S; EuSCAPE Working Group; ESGEM Study Group, Feil EJ, Rossolini GM, Aanensen DM, Grundmann H. Epidemic of carbapenem-resistant Klebsiella pneumoniae in Europe is driven by nosocomial spread. Nat Microbiol. 2019 Nov;4(11):1919-1929. doi: 10.1038/s41564-019-0492-8. Epub 2019 …	,aac(3)-IIa (99%),aac(6')-Ib (100%),aac(6')-Ib-cr (99%),aadA1 (100%),blaCTX-M-15 (100%),blaOXA-48 (100%),blaOXA-9 (100%),blaSHV-143 (99%),blaTEM-1A (100%),fosA (96%),oqxA (99%),oqxB (98%),tet(D) (100%)	,Col(pHAD28) (92%),Col440II (99%),ColRNAI (100%),IncFIA(HI1) (98%),IncFIB(K) (100%),IncFII(K) (97%),IncL (100%),IncR (100%)	Klebsiella pneumoniae	strong	84	239066	566285	5741911	no	-	ST101	1	2	6	8	ybt 9; ICEKp3	183	-	0	-	0	-	0	-	0	-	0	wzi137	KL17	none	Very high	100.00%	0
EuSCAPE-RO088	EuSCAPE-RO088.fasta	Hospital	SAMEA3720997/GCA_900504385.1	ERR1415626	Urine	Infection (predicted hospital acquisition)	N/S	N/S	2014	Romania	44.4397	26.0963		Eastern Europe	NCBI	David S, Reuter S, Harris SR, Glasner C, Feltwell T, Argimon S, Abudahab K, Goater R, Giani T, Errico G, Aspbury M, Sjunnebo S; EuSCAPE Working Group; ESGEM Study Group, Feil EJ, Rossolini GM, Aanensen DM, Grundmann H. Epidemic of carbapenem-resistant Klebsiella pneumoniae in Europe is driven by nosocomial spread. Nat Microbiol. 2019 Nov;4(11):1919-1929. doi: 10.1038/s41564-019-0492-8. Epub 2019 …	,aac(3)-IIa (99%),aac(6')-Ib (100%),aac(6')-Ib-cr (99%),aadA1 (100%),blaCTX-M-15 (100%),blaOXA-48 (100%),blaOXA-9 (100%),blaSHV-143 (99%),blaTEM-1A (100%),fosA (96%),oqxA (99%),oqxB (98%),tet(D) (100%)	,Col(pHAD28) (92%),Col440II (99%),ColRNAI (100%),IncFIA(HI1) (98%),IncFIB(K) (100%),IncFII(K) (97%),IncL (100%),IncR (100%)	Klebsiella pneumoniae	strong	90	239065	406229	5745821	no	-	ST101	1	2	6	8	ybt 9; ICEKp3	183	-	0	-	0	-	0	-	0	-	0	wzi137	KL17	none	Very high	99.99%	0
EuSCAPE-RO089	EuSCAPE-RO089.fasta	Hospital	SAMEA3720998/GCA_900504415.1	ERR1415627	Lower Respiratory Tract Secrection	Infection (predicted hospital acquisition)	N/S	N/S	2014	Romania	44.4397	26.0963		Eastern Europe	NCBI	David S, Reuter S, Harris SR, Glasner C, Feltwell T, Argimon S, Abudahab K, Goater R, Giani T, Errico G, Aspbury M, Sjunnebo S; EuSCAPE Working Group; ESGEM Study Group, Feil EJ, Rossolini GM, Aanensen DM, Grundmann H. Epidemic of carbapenem-resistant Klebsiella pneumoniae in Europe is driven by nosocomial spread. Nat Microbiol. 2019 Nov;4(11):1919-1929. doi: 10.1038/s41564-019-0492-8. Epub 2019 …	,aac(3)-IIa (99%),aac(6')-Ib (100%),aac(6')-Ib-cr (99%),aadA1 (100%),blaCTX-M-15 (100%),blaOXA-48 (100%),blaOXA-9 (100%),blaSHV-143 (99%),blaTEM-1A (100%),fosA (96%),oqxA (99%),oqxB (98%)	,Col(pHAD28) (92%),Col440II (99%),ColRNAI (100%),IncFIA(HI1) (98%),IncFIB(K) (100%),IncFII(K) (97%),IncL (100%),IncR (100%)	Klebsiella pneumoniae	strong	88	234391	406229	5743125	no	-	ST101	1	2	5	7	ybt 9; ICEKp3	183	-	0	-	0	-	0	-	0	-	0	wzi137	KL17	none	Very high	99.99%	0
EuSCAPE-RO095	EuSCAPE-RO095.fasta	Hospital	SAMEA3721007/GCA_900504465.1	ERR1415633	Urine	Infection (predicted hospital acquisition)	N/S	N/S	2014	Romania	44.4397	26.0963		Eastern Europe	NCBI	David S, Reuter S, Harris SR, Glasner C, Feltwell T, Argimon S, Abudahab K, Goater R, Giani T, Errico G, Aspbury M, Sjunnebo S; EuSCAPE Working Group; ESGEM Study Group, Feil EJ, Rossolini GM, Aanensen DM, Grundmann H. Epidemic of carbapenem-resistant Klebsiella pneumoniae in Europe is driven by nosocomial spread. Nat Microbiol. 2019 Nov;4(11):1919-1929. doi: 10.1038/s41564-019-0492-8. Epub 2019 …	,aac(3)-IIa (99%),aac(6')-Ib (100%),aac(6')-Ib-cr (99%),aadA1 (100%),blaCTX-M-15 (100%),blaOXA-48 (100%),blaOXA-9 (100%),blaSHV-143 (99%),blaTEM-1A (100%),fosA (96%),oqxA (99%),oqxB (98%),tet(D) (100%)	,Col(pHAD28) (92%),Col440II (99%),ColRNAI (100%),IncFIA(HI1) (98%),IncFIB(K) (100%),IncFII(K) (97%),IncL (100%),IncR (100%)	Klebsiella pneumoniae	strong	88	239065	406229	5746591	no	-	ST101	1	2	6	8	ybt 9; ICEKp3	183	-	0	-	0	-	0	-	0	-	0	wzi137	KL17	none	Very high	99.99%	0
EuSCAPE-RO099	EuSCAPE-RO099.fasta	Hospital	SAMEA3721014/GCA_900504505.1	ERR1415637	Urine	Infection (predicted community onset)	N/S	N/S	2013	Romania	44.4397	26.0963		Eastern Europe	NCBI	David S, Reuter S, Harris SR, Glasner C, Feltwell T, Argimon S, Abudahab K, Goater R, Giani T, Errico G, Aspbury M, Sjunnebo S; EuSCAPE Working Group; ESGEM Study Group, Feil EJ, Rossolini GM, Aanensen DM, Grundmann H. Epidemic of carbapenem-resistant Klebsiella pneumoniae in Europe is driven by nosocomial spread. Nat Microbiol. 2019 Nov;4(11):1919-1929. doi: 10.1038/s41564-019-0492-8. Epub 2019 …	,aac(3)-IIa (99%),aac(6')-Ib (100%),aac(6')-Ib-cr (99%),aadA1 (100%),blaCTX-M-15 (100%),blaOXA-48 (100%),blaOXA-9 (100%),blaSHV-28 (99%),blaTEM-1A (100%),fosA (96%),oqxA (99%),oqxB (98%),tet(D) (100%)	,Col(pHAD28) (92%),Col440II (99%),ColRNAI (100%),IncFIA(HI1) (98%),IncFIB(K) (100%),IncFII(K) (97%),IncL (100%),IncR (100%)	Klebsiella pneumoniae	strong	126	224184	472096	5844077	no	-	ST101	1	2	6	8	ybt 9; ICEKp3	183	-	0	-	0	-	0	-	0	-	0	wzi137	KL17	none	Very high	99.99%	0
EuSCAPE-RO101	EuSCAPE-RO101.fasta	Hospital	SAMEA3721016/GCA_900504495.1	ERR1415638	Lower Respiratory Tract Secrection	Infection (predicted hospital acquisition)	N/S	N/S	2013	Romania	44.4397	26.0963		Eastern Europe	NCBI	David S, Reuter S, Harris SR, Glasner C, Feltwell T, Argimon S, Abudahab K, Goater R, Giani T, Errico G, Aspbury M, Sjunnebo S; EuSCAPE Working Group; ESGEM Study Group, Feil EJ, Rossolini GM, Aanensen DM, Grundmann H. Epidemic of carbapenem-resistant Klebsiella pneumoniae in Europe is driven by nosocomial spread. Nat Microbiol. 2019 Nov;4(11):1919-1929. doi: 10.1038/s41564-019-0492-8. Epub 2019 …	,aac(3)-IIa (99%),aac(6')-Ib (100%),aac(6')-Ib-cr (99%),aadA1 (100%),blaCTX-M-15 (100%),blaOXA-48 (100%),blaOXA-9 (100%),blaSHV-75 (99%),blaTEM-1A (100%),fosA (96%),oqxA (99%),oqxB (98%),tet(D) (100%)	,Col(pHAD28) (92%),Col440I (95%),Col440II (99%),ColpVC (98%),ColRNAI (100%),IncFIA(HI1) (98%),IncFIB(K) (100%),IncFII(K) (97%),IncL (100%),IncR (100%)	Klebsiella pneumoniae	strong	155	307086	770857	5837499	no	-	ST101	1	2	6	8	ybt 9; ICEKp3	183	-	0	-	0	-	0	-	0	-	0	wzi137	KL17	none	Very high	100.00%	0
EuSCAPE-RO103	EuSCAPE-RO103.fasta	Hospital	SAMEA3721021/GCA_900503305.1	ERR1374880	Urine	Infection (predicted hospital acquisition)	N/S	N/S	2013	Romania	44.4397	26.0963		Eastern Europe	NCBI	David S, Reuter S, Harris SR, Glasner C, Feltwell T, Argimon S, Abudahab K, Goater R, Giani T, Errico G, Aspbury M, Sjunnebo S; EuSCAPE Working Group; ESGEM Study Group, Feil EJ, Rossolini GM, Aanensen DM, Grundmann H. Epidemic of carbapenem-resistant Klebsiella pneumoniae in Europe is driven by nosocomial spread. Nat Microbiol. 2019 Nov;4(11):1919-1929. doi: 10.1038/s41564-019-0492-8. Epub 2019 …	,aac(3)-IIa (99%),aac(6')-Ib (100%),aac(6')-Ib-cr (99%),aadA1 (100%),blaCTX-M-15 (100%),blaOXA-48 (100%),blaOXA-9 (100%),blaSHV-75 (99%),blaTEM-1A (100%),fosA (96%),oqxA (99%),oqxB (98%),tet(D) (100%)	,Col(pHAD28) (92%),Col440I (95%),Col440II (99%),ColpVC (98%),ColRNAI (100%),IncFIA(HI1) (98%),IncFIB(K) (100%),IncFII(K) (97%),IncL (100%),IncR (100%)	Klebsiella pneumoniae	strong	151	307293	770966	5846459	no	-	ST101	1	2	6	8	ybt 9; ICEKp3	183	-	0	-	0	-	0	-	0	-	0	wzi137	KL17	none	Very high	100.00%	0
EuSCAPE-RO105	EuSCAPE-RO105.fasta	Hospital	SAMEA3721025/GCA_900503315.1	ERR1374881	Urine	Infection (predicted hospital acquisition)	N/S	N/S	2013	Romania	44.4397	26.0963		Eastern Europe	NCBI	David S, Reuter S, Harris SR, Glasner C, Feltwell T, Argimon S, Abudahab K, Goater R, Giani T, Errico G, Aspbury M, Sjunnebo S; EuSCAPE Working Group; ESGEM Study Group, Feil EJ, Rossolini GM, Aanensen DM, Grundmann H. Epidemic of carbapenem-resistant Klebsiella pneumoniae in Europe is driven by nosocomial spread. Nat Microbiol. 2019 Nov;4(11):1919-1929. doi: 10.1038/s41564-019-0492-8. Epub 2019 …	,aac(3)-IIa (99%),blaCTX-M-15 (100%),blaOXA-48 (100%),blaSHV-33 (99%),fosA (96%),oqxA (99%),oqxB (98%)	,Col(pHAD28) (92%),Col440II (99%),ColRNAI (100%),IncL (100%),IncR (100%)	Klebsiella pneumoniae	strong	78	307293	566280	5642227	no	-	ST101	1	2	4	3	ybt 9; ICEKp3	173-2LV	-	0	-	0	-	0	-	0	-	0	wzi137	KL17	none	Very high	99.99%	0
EuSCAPE-RO107	EuSCAPE-RO107.fasta	Hospital	SAMEA3721030/GCA_900505805.1	ERR1415643	Lower Respiratory Tract Secrection	Infection (predicted hospital acquisition)	N/S	N/S	2013	Romania	44.4397	26.0963		Eastern Europe	NCBI	David S, Reuter S, Harris SR, Glasner C, Feltwell T, Argimon S, Abudahab K, Goater R, Giani T, Errico G, Aspbury M, Sjunnebo S; EuSCAPE Working Group; ESGEM Study Group, Feil EJ, Rossolini GM, Aanensen DM, Grundmann H. Epidemic of carbapenem-resistant Klebsiella pneumoniae in Europe is driven by nosocomial spread. Nat Microbiol. 2019 Nov;4(11):1919-1929. doi: 10.1038/s41564-019-0492-8. Epub 2019 …	,aac(3)-IIa (99%),aac(6')-Ib (100%),aac(6')-Ib-cr (99%),aadA1 (100%),blaCTX-M-15 (100%),blaOXA-48 (100%),blaOXA-9 (100%),blaSHV-75 (99%),blaTEM-1A (100%),fosA (96%),oqxA (99%),oqxB (98%),tet(D) (100%)	,Col(pHAD28) (92%),Col440II (99%),ColRNAI (100%),IncFIA(HI1) (98%),IncFIB(K) (100%),IncFII(K) (97%),IncL (100%),IncR (100%)	Klebsiella pneumoniae	strong	97	239066	770966	5749506	no	-	ST101	1	2	6	8	ybt 9; ICEKp3	183	-	0	-	0	-	0	-	0	-	0	wzi137	KL17	none	Very high	100.00%	0
EuSCAPE-RO111	EuSCAPE-RO111.fasta	Hospital	SAMEA3721036/GCA_900506145.1	ERR1415647	Wound Secretion	Infection (predicted hospital acquisition)	N/S	N/S	2013	Romania	44.4397	26.0963		Eastern Europe	NCBI	David S, Reuter S, Harris SR, Glasner C, Feltwell T, Argimon S, Abudahab K, Goater R, Giani T, Errico G, Aspbury M, Sjunnebo S; EuSCAPE Working Group; ESGEM Study Group, Feil EJ, Rossolini GM, Aanensen DM, Grundmann H. Epidemic of carbapenem-resistant Klebsiella pneumoniae in Europe is driven by nosocomial spread. Nat Microbiol. 2019 Nov;4(11):1919-1929. doi: 10.1038/s41564-019-0492-8. Epub 2019 …	,aac(3)-IIa (99%),aac(6')-Ib (100%),aac(6')-Ib-cr (99%),aadA1 (100%),blaCTX-M-15 (100%),blaOXA-48 (100%),blaOXA-9 (100%),blaSHV-28 (99%),blaTEM-1A (100%),fosA (96%),oqxA (99%),oqxB (98%),tet(D) (100%)	,Col(pHAD28) (92%),Col440II (99%),ColRNAI (100%),IncFIA(HI1) (98%),IncFIB(K) (100%),IncFII(K) (97%),IncL (100%),IncR (100%)	Klebsiella pneumoniae	strong	87	307293	770966	5748728	no	-	ST101	1	2	6	8	ybt 9; ICEKp3	183	-	0	-	0	-	0	-	0	-	0	wzi137	KL17	none	Very high	100.00%	0
EuSCAPE-RO113	EuSCAPE-RO113.fasta	Hospital	SAMEA3721041/GCA_900503345.1	ERR1374883	Urine	Infection (predicted hospital acquisition)	N/S	N/S	2013	Romania	44.4397	26.0963		Eastern Europe	NCBI	David S, Reuter S, Harris SR, Glasner C, Feltwell T, Argimon S, Abudahab K, Goater R, Giani T, Errico G, Aspbury M, Sjunnebo S; EuSCAPE Working Group; ESGEM Study Group, Feil EJ, Rossolini GM, Aanensen DM, Grundmann H. Epidemic of carbapenem-resistant Klebsiella pneumoniae in Europe is driven by nosocomial spread. Nat Microbiol. 2019 Nov;4(11):1919-1929. doi: 10.1038/s41564-019-0492-8. Epub 2019 …	,aac(3)-IIa (99%),aac(6')-Ib (100%),aac(6')-Ib-cr (99%),aadA1 (100%),blaCTX-M-15 (100%),blaOXA-48 (100%),blaOXA-9 (100%),blaSHV-143 (99%),blaTEM-1A (100%),fosA (96%),oqxA (99%),oqxB (98%),tet(D) (100%)	,Col(pHAD28) (92%),Col440II (99%),ColpVC (98%),ColRNAI (100%),IncFIA(HI1) (98%),IncFIB(K) (100%),IncFII(K) (97%),IncL (100%),IncR (100%)	Klebsiella pneumoniae	strong	89	307293	770966	5750372	no	-	ST101	1	2	6	8	ybt 9; ICEKp3	183	-	0	-	0	-	0	-	0	-	0	wzi137	KL17	none	Very high	100.00%	0
EuSCAPE-RO115	EuSCAPE-RO115.fasta	Hospital	SAMEA3721045/GCA_900504885.1	ERR1415649	Lower Respiratory Tract Secrection	Infection (predicted hospital acquisition)	N/S	N/S	2013	Romania	44.4397	26.0963		Eastern Europe	NCBI	David S, Reuter S, Harris SR, Glasner C, Feltwell T, Argimon S, Abudahab K, Goater R, Giani T, Errico G, Aspbury M, Sjunnebo S; EuSCAPE Working Group; ESGEM Study Group, Feil EJ, Rossolini GM, Aanensen DM, Grundmann H. Epidemic of carbapenem-resistant Klebsiella pneumoniae in Europe is driven by nosocomial spread. Nat Microbiol. 2019 Nov;4(11):1919-1929. doi: 10.1038/s41564-019-0492-8. Epub 2019 …	,aac(3)-IIa (99%),aac(6')-Ib (100%),aac(6')-Ib-cr (99%),aadA1 (100%),blaCTX-M-15 (100%),blaOXA-48 (100%),blaOXA-9 (100%),blaSHV-28 (99%),blaTEM-1A (100%),fosA (96%),oqxA (99%),oqxB (98%),tet(D) (100%)	,Col(pHAD28) (92%),Col440II (99%),ColRNAI (100%),IncFIA(HI1) (98%),IncFIB(K) (100%),IncFII(K) (97%),IncL (100%),IncR (100%)	Klebsiella pneumoniae	strong	89	307293	770971	5748929	no	-	ST101	1	2	6	8	ybt 9; ICEKp3	183	-	0	-	0	-	0	-	0	-	0	wzi137	KL17	none	Very high	100.00%	0
EuSCAPE-RO117	EuSCAPE-RO117.fasta	Hospital	SAMEA3721047/GCA_900505075.1	ERR1415651	Urine	Infection (predicted community onset)	N/S	N/S	2013	Romania	44.4397	26.0963		Eastern Europe	NCBI	David S, Reuter S, Harris SR, Glasner C, Feltwell T, Argimon S, Abudahab K, Goater R, Giani T, Errico G, Aspbury M, Sjunnebo S; EuSCAPE Working Group; ESGEM Study Group, Feil EJ, Rossolini GM, Aanensen DM, Grundmann H. Epidemic of carbapenem-resistant Klebsiella pneumoniae in Europe is driven by nosocomial spread. Nat Microbiol. 2019 Nov;4(11):1919-1929. doi: 10.1038/s41564-019-0492-8. Epub 2019 …	,aac(3)-IIa (99%),aac(6')-Ib3 (100%),aac(6')-Ib-cr (99%),aadA1 (100%),aph(3'')-Ib (100%),aph(6)-Id (100%),blaCTX-M-15 (100%),blaOXA-1 (100%),blaOXA-9 (100%),blaSHV-143 (99%),blaTEM-1A (99%),catB3 (100%),dfrA14 (99%),fosA (96%),oqxA (99%),oqxB (98%),qnrB1 (100%),sul2 (100%),tet(A) (100%),tet(D) (100%)	,Col(pHAD28) (92%),Col440II (99%),ColpVC (98%),ColRNAI (100%),IncFIB(K) (100%),IncFII(K) (97%),IncR (100%)	Klebsiella pneumoniae	strong	129	258227	492652	5765186	no	-	ST101	1	1	8	14	ybt 9; ICEKp3	173-1LV	-	0	-	0	-	0	-	0	-	0	wzi137	KL17	none	Very high	100.00%	0
EuSCAPE-RO118	EuSCAPE-RO118.fasta	Hospital	SAMEA3721049/GCA_900505175.1	ERR1415652	Lower Respiratory Tract Secrection	Infection (predicted hospital acquisition)	N/S	N/S	2013	Romania	44.4397	26.0963		Eastern Europe	NCBI	David S, Reuter S, Harris SR, Glasner C, Feltwell T, Argimon S, Abudahab K, Goater R, Giani T, Errico G, Aspbury M, Sjunnebo S; EuSCAPE Working Group; ESGEM Study Group, Feil EJ, Rossolini GM, Aanensen DM, Grundmann H. Epidemic of carbapenem-resistant Klebsiella pneumoniae in Europe is driven by nosocomial spread. Nat Microbiol. 2019 Nov;4(11):1919-1929. doi: 10.1038/s41564-019-0492-8. Epub 2019 …	,aac(3)-IIa (99%),aac(6')-Ib (100%),aac(6')-Ib-cr (99%),aadA1 (100%),blaCTX-M-15 (100%),blaOXA-48 (100%),blaOXA-9 (100%),blaSHV-28 (99%),blaTEM-1A (100%),fosA (96%),oqxA (99%),oqxB (98%),tet(D) (100%)	,Col(pHAD28) (92%),Col440I (94%),Col440II (99%),ColpVC (98%),ColRNAI (100%),IncFIA(HI1) (98%),IncFIB(K) (100%),IncFII(K) (97%),IncL (100%),IncR (100%)	Klebsiella pneumoniae	strong	95	281210	566176	5760216	no	-	ST101	1	2	6	8	ybt 9; ICEKp3	183	-	0	-	0	-	0	-	0	-	0	wzi137	KL17	none	Very high	100.00%	0
EuSCAPE-RO119	EuSCAPE-RO119.fasta	Hospital	SAMEA3721051/GCA_900505305.1	ERR1415653	Blood	Infection (predicted hospital acquisition)	N/S	N/S	2013	Romania	44.4397	26.0963		Eastern Europe	NCBI	David S, Reuter S, Harris SR, Glasner C, Feltwell T, Argimon S, Abudahab K, Goater R, Giani T, Errico G, Aspbury M, Sjunnebo S; EuSCAPE Working Group; ESGEM Study Group, Feil EJ, Rossolini GM, Aanensen DM, Grundmann H. Epidemic of carbapenem-resistant Klebsiella pneumoniae in Europe is driven by nosocomial spread. Nat Microbiol. 2019 Nov;4(11):1919-1929. doi: 10.1038/s41564-019-0492-8. Epub 2019 …	,aac(3)-IIa (99%),aac(6')-Ib (100%),aac(6')-Ib-cr (99%),aadA1 (100%),blaCTX-M-15 (100%),blaOXA-48 (100%),blaOXA-9 (100%),blaSHV-33 (99%),blaTEM-1A (100%),fosA (96%),oqxA (99%),oqxB (98%),tet(D) (100%)	,Col(pHAD28) (92%),Col440II (99%),ColRNAI (100%),IncFIA(HI1) (98%),IncFIB(K) (100%),IncFII(K) (97%),IncL (100%),IncR (100%)	Klebsiella pneumoniae	strong	90	307293	566285	5746548	no	-	ST101	1	2	6	8	ybt 9; ICEKp3	183	-	0	-	0	-	0	-	0	-	0	wzi137	KL17	none	Very high	100.00%	0
EuSCAPE-RO123	EuSCAPE-RO123.fasta	Hospital	SAMEA3721060/GCA_900505575.1	ERR1415657	Blood	Infection (predicted hospital acquisition)	N/S	N/S	2013	Romania	44.4397	26.0963		Eastern Europe	NCBI	David S, Reuter S, Harris SR, Glasner C, Feltwell T, Argimon S, Abudahab K, Goater R, Giani T, Errico G, Aspbury M, Sjunnebo S; EuSCAPE Working Group; ESGEM Study Group, Feil EJ, Rossolini GM, Aanensen DM, Grundmann H. Epidemic of carbapenem-resistant Klebsiella pneumoniae in Europe is driven by nosocomial spread. Nat Microbiol. 2019 Nov;4(11):1919-1929. doi: 10.1038/s41564-019-0492-8. Epub 2019 …	,aac(3)-IIa (99%),aac(6')-Ib (100%),aac(6')-Ib-cr (99%),aadA1 (100%),blaCTX-M-15 (100%),blaOXA-48 (100%),blaOXA-9 (100%),blaSHV-28 (99%),blaTEM-1A (100%),fosA (96%),oqxA (99%),oqxB (98%),tet(D) (100%)	,Col(pHAD28) (92%),Col440II (99%),ColRNAI (100%),IncFIA(HI1) (98%),IncL (100%),IncR (100%)	Klebsiella pneumoniae	strong	63	326757	772289	5570605	no	-	ST101	1	2	6	8	ybt 9; ICEKp3	183	-	0	-	0	-	0	-	0	-	0	wzi137	KL17	none	Very high	100.00%	0
EuSCAPE-RO124	EuSCAPE-RO124.fasta	Hospital	SAMEA3721062/GCA_900505605.1	ERR1415658	Urine	Infection (predicted hospital acquisition)	N/S	N/S	2013	Romania	44.4397	26.0963		Eastern Europe	NCBI	David S, Reuter S, Harris SR, Glasner C, Feltwell T, Argimon S, Abudahab K, Goater R, Giani T, Errico G, Aspbury M, Sjunnebo S; EuSCAPE Working Group; ESGEM Study Group, Feil EJ, Rossolini GM, Aanensen DM, Grundmann H. Epidemic of carbapenem-resistant Klebsiella pneumoniae in Europe is driven by nosocomial spread. Nat Microbiol. 2019 Nov;4(11):1919-1929. doi: 10.1038/s41564-019-0492-8. Epub 2019 …	,aac(3)-IIa (99%),aac(6')-Ib (100%),aac(6')-Ib-cr (99%),aadA1 (100%),blaCTX-M-15 (100%),blaOXA-48 (100%),blaOXA-9 (100%),blaSHV-28 (99%),blaTEM-1A (100%),fosA (96%),oqxA (99%),oqxB (98%),tet(D) (100%)	,Col(pHAD28) (92%),Col440I (95%),Col440II (99%),ColpVC (98%),ColRNAI (100%),IncFIA(HI1) (98%),IncL (100%),IncR (100%)	Klebsiella pneumoniae	strong	245	326757	694043	5730321	no	-	ST101	1	2	6	8	ybt 9; ICEKp3	183	-	0	-	0	-	0	-	0	-	0	wzi137	KL17	none	Very high	100.00%	0
EuSCAPE-RO125	EuSCAPE-RO125.fasta	Hospital	SAMEA3721064/GCA_900505625.1	ERR1415659	Urine	Infection (predicted hospital acquisition)	N/S	N/S	2013	Romania	44.4397	26.0963		Eastern Europe	NCBI	David S, Reuter S, Harris SR, Glasner C, Feltwell T, Argimon S, Abudahab K, Goater R, Giani T, Errico G, Aspbury M, Sjunnebo S; EuSCAPE Working Group; ESGEM Study Group, Feil EJ, Rossolini GM, Aanensen DM, Grundmann H. Epidemic of carbapenem-resistant Klebsiella pneumoniae in Europe is driven by nosocomial spread. Nat Microbiol. 2019 Nov;4(11):1919-1929. doi: 10.1038/s41564-019-0492-8. Epub 2019 …	,aac(3)-IIa (99%),aac(6')-Ib (100%),aac(6')-Ib-cr (99%),aadA1 (100%),blaCTX-M-15 (100%),blaOXA-48 (100%),blaOXA-9 (100%),blaSHV-28 (99%),blaTEM-1A (100%),fosA (96%),oqxA (99%),oqxB (98%),tet(D) (100%)	,Col(pHAD28) (92%),Col440II (99%),ColRNAI (100%),IncFIA(HI1) (98%),IncL (100%),IncR (100%)	Klebsiella pneumoniae	strong	71	326757	772441	5569502	no	-	ST101	1	2	6	8	ybt 9; ICEKp3	183	-	0	-	0	-	0	-	0	-	0	wzi137	KL17	none	Very high	100.00%	0
EuSCAPE-RO126	EuSCAPE-RO126.fasta	Hospital	SAMEA3721066/GCA_900505645.1	ERR1415660	Lower Respiratory Tract Secrection	Infection (predicted hospital acquisition)	N/S	N/S	2013	Romania	44.4397	26.0963		Eastern Europe	NCBI	David S, Reuter S, Harris SR, Glasner C, Feltwell T, Argimon S, Abudahab K, Goater R, Giani T, Errico G, Aspbury M, Sjunnebo S; EuSCAPE Working Group; ESGEM Study Group, Feil EJ, Rossolini GM, Aanensen DM, Grundmann H. Epidemic of carbapenem-resistant Klebsiella pneumoniae in Europe is driven by nosocomial spread. Nat Microbiol. 2019 Nov;4(11):1919-1929. doi: 10.1038/s41564-019-0492-8. Epub 2019 …	,aac(3)-IIa (99%),aac(6')-Ib (100%),aac(6')-Ib-cr (99%),aadA1 (100%),blaCTX-M-15 (100%),blaOXA-48 (100%),blaOXA-9 (100%),blaSHV-28 (99%),blaTEM-1A (100%),fosA (96%),oqxA (99%),oqxB (98%),tet(D) (100%)	,Col(pHAD28) (92%),Col440II (99%),ColRNAI (100%),IncFIA(HI1) (98%),IncL (100%),IncR (100%)	Klebsiella pneumoniae	strong	72	323033	772289	5568532	no	-	ST101	1	2	6	8	ybt 9; ICEKp3	183	-	0	-	0	-	0	-	0	-	0	wzi137	KL17	none	Very high	100.00%	0
EuSCAPE-RS006	EuSCAPE-RS006.fasta	Hospital	SAMEA3649810/GCA_900502495.1	ERR1334631	Wound Secretion	Infection (predicted hospital acquisition)	N/S	N/S	2013	Serbia	44.7872	20.4573		Eastern Europe	NCBI	David S, Reuter S, Harris SR, Glasner C, Feltwell T, Argimon S, Abudahab K, Goater R, Giani T, Errico G, Aspbury M, Sjunnebo S; EuSCAPE Working Group; ESGEM Study Group, Feil EJ, Rossolini GM, Aanensen DM, Grundmann H. Epidemic of carbapenem-resistant Klebsiella pneumoniae in Europe is driven by nosocomial spread. Nat Microbiol. 2019 Nov;4(11):1919-1929. doi: 10.1038/s41564-019-0492-8. Epub 2019 …	,aac(3)-Iid (99%),aac(6')-Ib (100%),aac(6')-Ib-cr (99%),aadA1 (100%),aph(3'')-Ib (99%),aph(6)-Id (99%),blaCTX-M-15 (100%),blaOXA-1 (100%),blaOXA-9 (100%),blaSHV-28 (99%),blaTEM-1A (100%),catB3 (100%),dfrA14 (99%),fosA (96%),oqxA (99%),oqxB (98%),sul2 (100%),tet(D) (100%)	,IncR (100%)	Klebsiella pneumoniae	strong	64	323034	721408	5621910	no	-	ST101	1	1	8	13	ybt 9; ICEKp3	183	-	0	-	0	-	0	-	0	-	0	wzi137	KL17	none	Perfect	100.00%	0
EuSCAPE-RS010	EuSCAPE-RS010.fasta	Hospital	SAMEA3649819/GCA_902155935.1	ERR1334506	Urine	Infection (predicted hospital acquisition)	N/S	N/S	2013	Serbia	44.7872	20.4573		Eastern Europe	NCBI	David S, Reuter S, Harris SR, Glasner C, Feltwell T, Argimon S, Abudahab K, Goater R, Giani T, Errico G, Aspbury M, Sjunnebo S; EuSCAPE Working Group; ESGEM Study Group, Feil EJ, Rossolini GM, Aanensen DM, Grundmann H. Epidemic of carbapenem-resistant Klebsiella pneumoniae in Europe is driven by nosocomial spread. Nat Microbiol. 2019 Nov;4(11):1919-1929. doi: 10.1038/s41564-019-0492-8. Epub 2019 …	,aac(3)-Iid (99%), aac(3)-Iid (99%),aac(6')-Ib (100%),aac(6')-Ib-cr (100%),aac(6')-Ib-cr (99%), aac(6')-Ib-cr (100%),aadA1 (100%),aadA2 (100%),aph(3'')-Ib (99%),aph(6)-Id (99%),blaCTX-M-15 (100%), blaCTX-M-15 (100%),blaCTX-M-15 (100%), blaCTX-M-15 (100%), blaCTX-M-15 (100%),blaNDM-1 (100%),blaOXA-1 (100%),blaOXA-9 (100%),blaSHV-28 (99%),blaTEM-1A (99%),blaTEM-1B (100%),catB3 (100%),dfrA12 (100%),…	,Col(pHAD28) (93%),Col(pHAD28) (92%),Col440II (90%),IncM2 (100%),IncR (100%)	Klebsiella pneumoniae	strong	26	2622034	2839264	5729509	no	-	ST101	1	2	9	24	ybt 9; ICEKp3	183	-	0	-	0	-	0	-	0	-	0	wzi137	KL17	none	Perfect	100.00%	0
EuSCAPE-RS012	EuSCAPE-RS012.fasta	Hospital	SAMEA3721136/GCA_900505085.1	ERR1415755	Urine	Infection	N/S	N/S	2014	Serbia	44.7872	20.4573		Eastern Europe	NCBI	David S, Reuter S, Harris SR, Glasner C, Feltwell T, Argimon S, Abudahab K, Goater R, Giani T, Errico G, Aspbury M, Sjunnebo S; EuSCAPE Working Group; ESGEM Study Group, Feil EJ, Rossolini GM, Aanensen DM, Grundmann H. Epidemic of carbapenem-resistant Klebsiella pneumoniae in Europe is driven by nosocomial spread. Nat Microbiol. 2019 Nov;4(11):1919-1929. doi: 10.1038/s41564-019-0492-8. Epub 2019 …	,aac(3)-Iid (99%),aac(6')-Ib-cr (99%),aac(6')-Ib-cr (99%),aadA1 (100%),aph(3'')-Ib (99%),aph(6)-Id (99%),blaCTX-M-15 (100%),blaOXA-9 (100%),blaSHV-28 (99%),blaTEM-1A (100%),dfrA14 (99%),fosA (96%),oqxA (99%),oqxB (98%),sul2 (100%),tet(D) (100%)	,ColRNAI (100%),IncR (100%)	Klebsiella pneumoniae	strong	54	282872	470704	5494072	no	-	ST101	1	1	7	11	ybt 9; ICEKp3 (truncated)	183-2LV	-	0	-	0	-	0	-	0	-	0	wzi137	KL17	none	Very high	99.99%	0
EuSCAPE-RS015	EuSCAPE-RS015.fasta	Hospital	SAMEA3721138/GCA_900505065.1	ERR1415757	Urine	Infection (predicted hospital acquisition)	N/S	N/S	2014	Serbia	44.7872	20.4573		Eastern Europe	NCBI	David S, Reuter S, Harris SR, Glasner C, Feltwell T, Argimon S, Abudahab K, Goater R, Giani T, Errico G, Aspbury M, Sjunnebo S; EuSCAPE Working Group; ESGEM Study Group, Feil EJ, Rossolini GM, Aanensen DM, Grundmann H. Epidemic of carbapenem-resistant Klebsiella pneumoniae in Europe is driven by nosocomial spread. Nat Microbiol. 2019 Nov;4(11):1919-1929. doi: 10.1038/s41564-019-0492-8. Epub 2019 …	,aac(3)-Iia (100%),aadA1 (99%),aph(3'')-Ib (100%),aph(3')-VI (100%),aph(6)-Id (100%),armA (100%),ARR-2 (100%),blaCMY-16 (99%),blaCTX-M-15 (100%),blaNDM-1 (100%),blaOXA-10 (100%),blaOXA-48 (100%),blaSCO-1 (100%),blaSHV-28 (99%),blaTEM-1A (100%),cmlA1 (99%),dfrA14 (99%),floR (98%),fosA (96%),mph(E) (100%),msr(E) (100%),oqxA (99%),oqxB (98%),sul1 (99%),sul1 (99%),sul2 (100%),tet(A) (100%)	,Col(pHAD28) (93%),Col(pHAD28) (92%),Col440II (99%),IncC (100%),IncFIA(HI1) (98%),IncFIB(K) (100%),IncL (100%),IncR (100%)	Klebsiella pneumoniae	strong	117	204962	724085	5849036	no	-	ST101	1	2	11	22	ybt 9; ICEKp3	183	-	0	-	0	-	0	-	0	-	0	wzi137	KL17	none	Very high	99.99%	0
EuSCAPE-RS016	EuSCAPE-RS016.fasta	Hospital	SAMEA3721139/GCA_900505095.1	ERR1415758	Urine	Infection (predicted hospital acquisition)	N/S	N/S	2014	Serbia	44.7872	20.4573		Eastern Europe	NCBI	David S, Reuter S, Harris SR, Glasner C, Feltwell T, Argimon S, Abudahab K, Goater R, Giani T, Errico G, Aspbury M, Sjunnebo S; EuSCAPE Working Group; ESGEM Study Group, Feil EJ, Rossolini GM, Aanensen DM, Grundmann H. Epidemic of carbapenem-resistant Klebsiella pneumoniae in Europe is driven by nosocomial spread. Nat Microbiol. 2019 Nov;4(11):1919-1929. doi: 10.1038/s41564-019-0492-8. Epub 2019 …	,aac(3)-Iia (100%),aadA1 (99%),aph(3'')-Ib (100%),aph(6)-Id (100%),armA (100%),ARR-2 (100%),blaCMY-16 (99%),blaCTX-M-15 (100%),blaOXA-10 (100%),blaOXA-48 (100%),blaSCO-1 (100%),blaSHV-28 (99%),blaTEM-1A (100%),cmlA1 (99%),dfrA14 (99%),floR (98%),fosA (96%),mph(E) (100%),msr(E) (100%),oqxA (99%),oqxB (98%),sul1 (99%),sul2 (100%),tet(A) (100%)	,Col(pHAD28) (93%),Col440II (96%),IncC (100%),IncFIA(HI1) (98%),IncFIB(K) (100%),IncL (100%),IncR (100%)	Klebsiella pneumoniae	strong	138	186012	724085	5851036	no	-	ST101	1	3	12	19	ybt 9; ICEKp3	183	-	0	-	0	-	0	-	0	-	0	wzi137	KL17	none	Very high	100.00%	0
EuSCAPE-RS017	EuSCAPE-RS017.fasta	Hospital	SAMEA3721140/GCA_902155925.1	ERR1415759	Urine	Infection (predicted hospital acquisition)	N/S	N/S	2014	Serbia	44.7872	20.4573		Eastern Europe	NCBI	David S, Reuter S, Harris SR, Glasner C, Feltwell T, Argimon S, Abudahab K, Goater R, Giani T, Errico G, Aspbury M, Sjunnebo S; EuSCAPE Working Group; ESGEM Study Group, Feil EJ, Rossolini GM, Aanensen DM, Grundmann H. Epidemic of carbapenem-resistant Klebsiella pneumoniae in Europe is driven by nosocomial spread. Nat Microbiol. 2019 Nov;4(11):1919-1929. doi: 10.1038/s41564-019-0492-8. Epub 2019 …	,aac(3)-Iia (100%),aadA1 (99%),aph(3'')-Ib (100%),aph(3')-VI (100%),aph(6)-Id (100%),armA (100%),ARR-2 (100%),blaCMY-16 (99%),blaCTX-M-15 (100%),blaCTX-M-15 (100%),blaCTX-M-15 (100%),blaNDM-1 (100%),blaOXA-10 (100%),blaOXA-48 (100%),blaSCO-1 (100%),blaSHV-28 (99%),blaTEM-1A (100%),blaTEM-1B (100%),cmlA1 (99%),dfrA14 (99%),dfrA14 (99%),floR (98%),fosA (96%),mph(E) (100%),msr(E) (100%),oqxA (99%),o…	,Col440I (90%),IncC (100%),IncFIA(HI1) (98%),IncFIB(K) (100%),IncL (100%),IncR (100%)	Klebsiella pneumoniae	strong	12	5458928	5458928	5925984	no	-	ST101	1	2	11	26	ybt 9; ICEKp3	183	-	0	-	0	-	0	-	0	-	0	wzi137	KL17	none	Very high	100.00%	0
EuSCAPE-RS018	EuSCAPE-RS018.fasta	Hospital	SAMEA3721141/GCA_900503405.1	ERR1374894	Blood	Infection	N/S	N/S	2014	Serbia	44.7872	20.4573		Eastern Europe	NCBI	David S, Reuter S, Harris SR, Glasner C, Feltwell T, Argimon S, Abudahab K, Goater R, Giani T, Errico G, Aspbury M, Sjunnebo S; EuSCAPE Working Group; ESGEM Study Group, Feil EJ, Rossolini GM, Aanensen DM, Grundmann H. Epidemic of carbapenem-resistant Klebsiella pneumoniae in Europe is driven by nosocomial spread. Nat Microbiol. 2019 Nov;4(11):1919-1929. doi: 10.1038/s41564-019-0492-8. Epub 2019 …	,aac(6')-Ib3 (99%),aac(6')-Ib-cr (99%),aadA1 (100%),aph(3'')-Ib (99%),aph(6)-Id (99%),blaCTX-M-15 (100%),blaOXA-1 (100%),blaOXA-9 (100%),blaSHV-28 (99%),blaTEM-1A (100%),catB3 (100%),dfrA14 (99%),fosA (96%),oqxA (99%),oqxB (98%),sul2 (100%)	,IncR (100%)	Klebsiella pneumoniae	strong	64	323025	721408	5614989	no	-	ST101	1	1	7	10	ybt 9; ICEKp3	183	-	0	-	0	-	0	-	0	-	0	wzi137	KL17	none	Perfect	100.00%	0
EuSCAPE-RS025	EuSCAPE-RS025.fasta	Hospital	SAMEA3721146/GCA_900503395.1	ERR1374895	Urine	Infection (predicted hospital acquisition)	N/S	N/S	2014	Serbia	44.7872	20.4573		Eastern Europe	NCBI	David S, Reuter S, Harris SR, Glasner C, Feltwell T, Argimon S, Abudahab K, Goater R, Giani T, Errico G, Aspbury M, Sjunnebo S; EuSCAPE Working Group; ESGEM Study Group, Feil EJ, Rossolini GM, Aanensen DM, Grundmann H. Epidemic of carbapenem-resistant Klebsiella pneumoniae in Europe is driven by nosocomial spread. Nat Microbiol. 2019 Nov;4(11):1919-1929. doi: 10.1038/s41564-019-0492-8. Epub 2019 …	,aac(3)-Iid (99%),aac(6')-Ib (100%),aac(6')-Ib-cr (99%),aadA1 (100%),aph(3'')-Ib (99%),aph(6)-Id (99%),blaCTX-M-15 (100%),blaOXA-1 (100%),blaOXA-9 (100%),blaTEM-1A (100%),catB3 (100%),dfrA14 (99%),fosA (96%),oqxA (99%),oqxB (98%),sul2 (100%),tet(D) (100%)	,Col(pHAD28) (90%),IncFIB(pQil) (100%),IncFII(K) (97%),IncR (100%)	Klebsiella pneumoniae	strong	80	317430	736022	5718163	no	-	ST101	1	1	8	13	ybt 9; ICEKp3	183-1LV	-	0	-	0	-	0	-	0	-	0	wzi137	KL17	none	Very high	100.00%	0
EuSCAPE-RS026	EuSCAPE-RS026.fasta	Hospital	SAMEA3721147/GCA_900505125.1	ERR1415763	Wound Secretion	Infection (predicted hospital acquisition)	N/S	N/S	2014	Serbia	44.7872	20.4573		Eastern Europe	NCBI	David S, Reuter S, Harris SR, Glasner C, Feltwell T, Argimon S, Abudahab K, Goater R, Giani T, Errico G, Aspbury M, Sjunnebo S; EuSCAPE Working Group; ESGEM Study Group, Feil EJ, Rossolini GM, Aanensen DM, Grundmann H. Epidemic of carbapenem-resistant Klebsiella pneumoniae in Europe is driven by nosocomial spread. Nat Microbiol. 2019 Nov;4(11):1919-1929. doi: 10.1038/s41564-019-0492-8. Epub 2019 …	,aac(3)-Iia (100%),aadA1 (99%),aph(3'')-Ib (100%),aph(6)-Id (100%),armA (100%),ARR-2 (100%),blaCMY-16 (99%),blaCTX-M-15 (100%),blaOXA-10 (100%),blaOXA-48 (100%),blaSCO-1 (100%),blaSHV-28 (99%),blaTEM-1B (100%),cmlA1 (99%),dfrA14 (99%),floR (98%),fosA (96%),mph(E) (100%),msr(E) (100%),oqxA (99%),oqxB (98%),sul1 (99%),sul2 (100%),tet(A) (100%)	,Col(pHAD28) (93%),Col(pHAD28) (92%),Col440I (92%),Col440II (99%),IncC (100%),IncFIA(HI1) (98%),IncFIB(K) (100%),IncL (100%),IncR (100%)	Klebsiella pneumoniae	strong	149	186012	723973	5935213	no	-	ST101	1	2	11	19	ybt 9; ICEKp3	183	-	0	-	0	-	0	-	0	-	0	wzi137	KL17	none	Very high	100.00%	0
EuSCAPE-RS027	EuSCAPE-RS027.fasta	Hospital	SAMEA3721148/GCA_900505145.1	ERR1415764	Blood	Infection	N/S	N/S	2013	Serbia	44.7872	20.4573		Eastern Europe	NCBI	David S, Reuter S, Harris SR, Glasner C, Feltwell T, Argimon S, Abudahab K, Goater R, Giani T, Errico G, Aspbury M, Sjunnebo S; EuSCAPE Working Group; ESGEM Study Group, Feil EJ, Rossolini GM, Aanensen DM, Grundmann H. Epidemic of carbapenem-resistant Klebsiella pneumoniae in Europe is driven by nosocomial spread. Nat Microbiol. 2019 Nov;4(11):1919-1929. doi: 10.1038/s41564-019-0492-8. Epub 2019 …	,aac(3)-Iia (100%),aadA1 (99%),aph(3'')-Ib (100%),aph(6)-Id (100%),ARR-2 (100%),blaCMY-16 (99%),blaCTX-M-15 (100%),blaOXA-10 (100%),blaOXA-48 (100%),blaSCO-1 (100%),blaSHV-28 (99%),blaTEM-1A (100%),cmlA1 (99%),dfrA14 (99%),floR (98%),fosA (96%),oqxA (99%),oqxB (98%),sul1 (99%),sul2 (100%),tet(A) (100%)	,Col(pHAD28) (93%),Col(pHAD28) (92%),Col440II (96%),IncC (100%),IncFIA(HI1) (98%),IncFIB(K) (100%),IncL (100%),IncR (100%)	Klebsiella pneumoniae	strong	125	171138	723973	5829168	no	-	ST101	1	2	10	16	ybt 9; ICEKp3	183	-	0	-	0	-	0	-	0	-	0	wzi137	KL17	none	Very high	100.00%	0
EuSCAPE-RS028	EuSCAPE-RS028.fasta	Hospital	SAMEA3721149/GCA_900505195.1	ERR1415765	Blood	Infection	N/S	N/S	2013	Serbia	44.7872	20.4573		Eastern Europe	NCBI	David S, Reuter S, Harris SR, Glasner C, Feltwell T, Argimon S, Abudahab K, Goater R, Giani T, Errico G, Aspbury M, Sjunnebo S; EuSCAPE Working Group; ESGEM Study Group, Feil EJ, Rossolini GM, Aanensen DM, Grundmann H. Epidemic of carbapenem-resistant Klebsiella pneumoniae in Europe is driven by nosocomial spread. Nat Microbiol. 2019 Nov;4(11):1919-1929. doi: 10.1038/s41564-019-0492-8. Epub 2019 …	,aac(3)-Iia (100%),aadA1 (99%),aph(3'')-Ib (100%),aph(3')-VI (100%),aph(6)-Id (100%),armA (100%),ARR-2 (100%),blaCMY-16 (99%),blaCTX-M-15 (100%),blaNDM-1 (100%),blaOXA-10 (100%),blaOXA-48 (100%),blaSCO-1 (100%),blaSHV-28 (99%),blaTEM-1A (100%),cmlA1 (99%),dfrA14 (99%),floR (98%),fosA (96%),mph(E) (100%),msr(E) (100%),oqxA (99%),oqxB (98%),sul1 (99%),sul2 (100%),tet(A) (100%)	,Col(pHAD28) (93%),Col440II (99%),IncC (100%),IncFIA(HI1) (98%),IncFIB(K) (100%),IncL (100%),IncR (100%)	Klebsiella pneumoniae	strong	120	186012	723973	5847165	no	-	ST101	1	2	11	20	ybt 9; ICEKp3	183	-	0	-	0	-	0	-	0	-	0	wzi137	KL17	none	Very high	100.00%	0
EuSCAPE-RS033	EuSCAPE-RS033.fasta	Hospital	SAMEA3721154/GCA_900503425.1	ERR1374897	Urine	Infection (predicted hospital acquisition)	N/S	N/S	2014	Serbia	44.7872	20.4573		Eastern Europe	NCBI	David S, Reuter S, Harris SR, Glasner C, Feltwell T, Argimon S, Abudahab K, Goater R, Giani T, Errico G, Aspbury M, Sjunnebo S; EuSCAPE Working Group; ESGEM Study Group, Feil EJ, Rossolini GM, Aanensen DM, Grundmann H. Epidemic of carbapenem-resistant Klebsiella pneumoniae in Europe is driven by nosocomial spread. Nat Microbiol. 2019 Nov;4(11):1919-1929. doi: 10.1038/s41564-019-0492-8. Epub 2019 …	,aac(3)-Iid (99%),aac(6')-Ib (100%),aac(6')-Ib-cr (99%),aadA1 (100%),aph(3'')-Ib (99%),aph(6)-Id (99%),blaCTX-M-15 (100%),blaOXA-1 (100%),blaOXA-9 (100%),blaSHV-28 (99%),blaTEM-1A (100%),catB3 (100%),dfrA14 (99%),fosA (96%),oqxA (99%),oqxB (98%),sul2 (100%),tet(D) (100%)	,Col440I (97%),IncR (100%)	Klebsiella pneumoniae	strong	46	369999	690854	5540253	no	-	ST101	1	1	8	13	ybt 9; ICEKp3	183	-	0	-	0	-	0	-	0	-	0	wzi137	KL17	none	Perfect	100.00%	0
EuSCAPE-RS034	EuSCAPE-RS034.fasta	Hospital	SAMEA3721155/GCA_900505185.1	ERR1415769	Urine	Infection (predicted hospital acquisition)	N/S	N/S	2014	Serbia	44.7872	20.4573		Eastern Europe	NCBI	David S, Reuter S, Harris SR, Glasner C, Feltwell T, Argimon S, Abudahab K, Goater R, Giani T, Errico G, Aspbury M, Sjunnebo S; EuSCAPE Working Group; ESGEM Study Group, Feil EJ, Rossolini GM, Aanensen DM, Grundmann H. Epidemic of carbapenem-resistant Klebsiella pneumoniae in Europe is driven by nosocomial spread. Nat Microbiol. 2019 Nov;4(11):1919-1929. doi: 10.1038/s41564-019-0492-8. Epub 2019 …	,aac(6')-Ib3 (99%),aac(6')-Ib-cr (100%),aadA1 (100%),aadA2 (100%),aph(3'')-Ib (99%),aph(6)-Id (99%),blaCTX-M-15 (100%),blaOXA-1 (100%),blaOXA-9 (100%),blaSHV-28 (99%),blaTEM-1A (100%),catB3 (100%),dfrA12 (100%),dfrA14 (99%),fosA (96%),oqxA (99%),oqxB (98%),sul1 (99%),sul2 (100%)	,Col(pHAD28) (92%),Col440II (90%),IncFIB(K) (100%),IncFII(K) (100%),IncR (100%)	Klebsiella pneumoniae	strong	96	259114	721390	5785986	no	-	ST101	1	1	7	13	ybt 9; ICEKp3	183	-	0	-	0	-	0	-	0	-	0	wzi137	KL17	none	Perfect	100.00%	0
EuSCAPE-RS035	EuSCAPE-RS035.fasta	Hospital	SAMEA3721156/GCA_900503455.1	ERR1374898	Wound Secretion	Infection (predicted hospital acquisition)	N/S	N/S	2014	Serbia	44.7872	20.4573		Eastern Europe	NCBI	David S, Reuter S, Harris SR, Glasner C, Feltwell T, Argimon S, Abudahab K, Goater R, Giani T, Errico G, Aspbury M, Sjunnebo S; EuSCAPE Working Group; ESGEM Study Group, Feil EJ, Rossolini GM, Aanensen DM, Grundmann H. Epidemic of carbapenem-resistant Klebsiella pneumoniae in Europe is driven by nosocomial spread. Nat Microbiol. 2019 Nov;4(11):1919-1929. doi: 10.1038/s41564-019-0492-8. Epub 2019 …	,aac(3)-Iid (99%),aac(6')-Ib (100%),aac(6')-Ib-cr (99%),aadA1 (100%),aph(3'')-Ib (99%),aph(6)-Id (99%),blaCTX-M-15 (100%),blaOXA-1 (100%),blaOXA-9 (100%),blaSHV-28 (99%),blaTEM-1A (100%),catB3 (100%),dfrA14 (99%),fosA (96%),oqxA (99%),oqxB (98%),sul2 (100%),tet(D) (100%)	,Col(pHAD28) (92%),IncR (100%)	Klebsiella pneumoniae	strong	78	323035	721360	5641524	no	-	ST101	1	1	8	13	ybt 9; ICEKp3	183	-	0	-	0	-	0	-	0	-	0	wzi137	KL17	none	Perfect	100.00%	0
EuSCAPE-RS038	EuSCAPE-RS038.fasta	Hospital	SAMEA3721159/GCA_900503475.1	ERR1374899	Blood	Infection (predicted hospital acquisition)	N/S	N/S	2013	Serbia	44.7872	20.4573		Eastern Europe	NCBI	David S, Reuter S, Harris SR, Glasner C, Feltwell T, Argimon S, Abudahab K, Goater R, Giani T, Errico G, Aspbury M, Sjunnebo S; EuSCAPE Working Group; ESGEM Study Group, Feil EJ, Rossolini GM, Aanensen DM, Grundmann H. Epidemic of carbapenem-resistant Klebsiella pneumoniae in Europe is driven by nosocomial spread. Nat Microbiol. 2019 Nov;4(11):1919-1929. doi: 10.1038/s41564-019-0492-8. Epub 2019 …	,aac(3)-Iid (99%),aac(6')-Ib (100%),aac(6')-Ib-cr (99%),aadA1 (100%),aph(3'')-Ib (99%),aph(6)-Id (99%),blaCTX-M-15 (100%),blaOXA-1 (100%),blaOXA-9 (100%),blaSHV-28 (99%),blaTEM-1A (100%),catB3 (100%),dfrA14 (99%),fosA (96%),oqxA (99%),oqxB (98%),sul2 (100%),tet(D) (100%)	,IncR (100%)	Klebsiella pneumoniae	strong	85	313992	721296	5636880	no	-	ST101	1	1	8	13	ybt 9; ICEKp3	183	-	0	-	0	-	0	-	0	-	0	wzi137	KL17	none	Perfect	100.00%	0
EuSCAPE-RS042	EuSCAPE-RS042.fasta	Hospital	SAMEA3721163/GCA_900505255.1	ERR1415775	Wound Secretion	Infection	N/S	N/S	2014	Serbia	44.7872	20.4573		Eastern Europe	NCBI	David S, Reuter S, Harris SR, Glasner C, Feltwell T, Argimon S, Abudahab K, Goater R, Giani T, Errico G, Aspbury M, Sjunnebo S; EuSCAPE Working Group; ESGEM Study Group, Feil EJ, Rossolini GM, Aanensen DM, Grundmann H. Epidemic of carbapenem-resistant Klebsiella pneumoniae in Europe is driven by nosocomial spread. Nat Microbiol. 2019 Nov;4(11):1919-1929. doi: 10.1038/s41564-019-0492-8. Epub 2019 …	,aac(3)-Iia (100%),aadA1 (99%),aph(3'')-Ib (100%),aph(6)-Id (100%),ARR-2 (100%),blaCMY-16 (99%),blaCTX-M-15 (100%),blaOXA-1 (100%),blaOXA-10 (100%),blaOXA-48 (100%),blaSCO-1 (100%),blaSHV-28 (99%),blaTEM-1B (99%),catB3 (100%),cmlA1 (99%),dfrA14 (99%),floR (98%),fosA (96%),oqxA (99%),oqxB (98%),sul1 (99%),sul2 (100%),tet(A) (100%)	,Col(pHAD28) (93%),Col(pHAD28) (92%),Col440II (96%),IncC (100%),IncFIA(HI1) (98%),IncFIB(K) (100%),IncFII (100%),IncL (100%),IncR (100%)	Klebsiella pneumoniae	strong	192	171138	724085	5968440	no	-	ST101	1	2	10	18	ybt 9; ICEKp3	183	-	0	-	0	-	0	-	0	-	0	wzi137	KL17	none	Very high	100.00%	0
EuSCAPE-RS043	EuSCAPE-RS043.fasta	Hospital	SAMEA3721164/GCA_900505275.1	ERR1415776	Blood	Infection	N/S	N/S	2013	Serbia	44.7872	20.4573		Eastern Europe	NCBI	David S, Reuter S, Harris SR, Glasner C, Feltwell T, Argimon S, Abudahab K, Goater R, Giani T, Errico G, Aspbury M, Sjunnebo S; EuSCAPE Working Group; ESGEM Study Group, Feil EJ, Rossolini GM, Aanensen DM, Grundmann H. Epidemic of carbapenem-resistant Klebsiella pneumoniae in Europe is driven by nosocomial spread. Nat Microbiol. 2019 Nov;4(11):1919-1929. doi: 10.1038/s41564-019-0492-8. Epub 2019 …	,aac(3)-Iia (100%),aadA1 (99%),aph(3'')-Ib (100%),aph(6)-Id (100%),ARR-2 (100%),blaCMY-16 (99%),blaCTX-M-15 (100%),blaOXA-10 (100%),blaOXA-48 (100%),blaSCO-1 (100%),blaSHV-28 (99%),blaTEM-1A (100%),cmlA1 (99%),dfrA14 (99%),floR (98%),fosA (96%),oqxA (99%),oqxB (98%),sul1 (99%),sul2 (100%),tet(A) (100%)	,Col(pHAD28) (93%),Col(pHAD28) (92%),Col440I (96%),Col440II (99%),IncC (100%),IncFIA(HI1) (98%),IncFIB(K) (100%),IncL (100%),IncR (100%)	Klebsiella pneumoniae	strong	121	204428	724085	5838919	no	-	ST101	1	2	10	16	ybt 9; ICEKp3	183	-	0	-	0	-	0	-	0	-	0	wzi137	KL17	none	Very high	100.00%	0
EuSCAPE-RS044	EuSCAPE-RS044.fasta	Hospital	SAMEA3721165/GCA_900503445.1	ERR1374900	Blood	Infection (predicted hospital acquisition)	N/S	N/S	2014	Serbia	44.7872	20.4573		Eastern Europe	NCBI	David S, Reuter S, Harris SR, Glasner C, Feltwell T, Argimon S, Abudahab K, Goater R, Giani T, Errico G, Aspbury M, Sjunnebo S; EuSCAPE Working Group; ESGEM Study Group, Feil EJ, Rossolini GM, Aanensen DM, Grundmann H. Epidemic of carbapenem-resistant Klebsiella pneumoniae in Europe is driven by nosocomial spread. Nat Microbiol. 2019 Nov;4(11):1919-1929. doi: 10.1038/s41564-019-0492-8. Epub 2019 …	,aac(3)-Iid (99%),aac(6')-Ib (100%),aac(6')-Ib-cr (99%),aadA1 (100%),aph(3'')-Ib (99%),aph(6)-Id (99%),blaCTX-M-15 (100%),blaOXA-1 (100%),blaOXA-9 (100%),blaSHV-28 (99%),blaTEM-1A (100%),catB3 (100%),dfrA14 (99%),fosA (96%),oqxA (99%),oqxB (98%),sul2 (100%),tet(D) (100%)	,IncR (100%)	Klebsiella pneumoniae	strong	70	323035	721408	5624345	no	-	ST101	1	1	8	13	ybt 9; ICEKp3	183	-	0	-	0	-	0	-	0	-	0	wzi137	KL17	none	Perfect	100.00%	0
EuSCAPE-RS047	EuSCAPE-RS047.fasta	Hospital	SAMEA3721168/GCA_900505245.1	ERR1415777	Urine	Infection (predicted hospital acquisition)	N/S	N/S	2013	Serbia	44.7872	20.4573		Eastern Europe	NCBI	David S, Reuter S, Harris SR, Glasner C, Feltwell T, Argimon S, Abudahab K, Goater R, Giani T, Errico G, Aspbury M, Sjunnebo S; EuSCAPE Working Group; ESGEM Study Group, Feil EJ, Rossolini GM, Aanensen DM, Grundmann H. Epidemic of carbapenem-resistant Klebsiella pneumoniae in Europe is driven by nosocomial spread. Nat Microbiol. 2019 Nov;4(11):1919-1929. doi: 10.1038/s41564-019-0492-8. Epub 2019 …	,aac(3)-Iid (99%),aac(6')-Ib3 (99%),aac(6')-Ib-cr (100%),aadA1 (100%),aph(3'')-Ib (99%),aph(6)-Id (99%),blaCTX-M-15 (100%),blaOXA-1 (100%),blaOXA-9 (100%),blaSHV-28 (99%),blaTEM-1A (100%),catB3 (100%),dfrA14 (99%),fosA (96%),oqxA (99%),oqxB (98%),sul2 (100%),tet(D) (100%)	,IncR (100%)	Klebsiella pneumoniae	strong	56	323026	735913	5502615	no	-	ST101	1	1	8	12	ybt 9; ICEKp3	183	-	0	-	0	-	0	-	0	-	0	wzi137	KL17	none	Perfect	100.00%	0
EuSCAPE-RS052	EuSCAPE-RS052.fasta	Hospital	SAMEA3721173/GCA_900505315.1	ERR1415781	Lower Respiratory Tract Secrection	N/S	N/S	N/S	2014	Serbia	44.7872	20.4573		Eastern Europe	NCBI	David S, Reuter S, Harris SR, Glasner C, Feltwell T, Argimon S, Abudahab K, Goater R, Giani T, Errico G, Aspbury M, Sjunnebo S; EuSCAPE Working Group; ESGEM Study Group, Feil EJ, Rossolini GM, Aanensen DM, Grundmann H. Epidemic of carbapenem-resistant Klebsiella pneumoniae in Europe is driven by nosocomial spread. Nat Microbiol. 2019 Nov;4(11):1919-1929. doi: 10.1038/s41564-019-0492-8. Epub 2019 …	,aac(3)-IIa (99%),aac(6')-Ib-cr (100%),aac(6')-Ib-cr (100%),aadA2 (100%),armA (100%),blaCTX-M-15 (100%),blaNDM-1 (100%),blaOXA-1 (100%),blaSCO-1 (100%),blaSHV-28 (99%),blaTEM-1A (100%),catB3 (100%),dfrA12 (100%),dfrA14 (99%),fosA (96%),mph(E) (100%),msr(E) (100%),oqxA (99%),oqxB (98%),sul1 (99%),tet(D) (100%)	,Col(pHAD28) (93%),Col(pHAD28) (92%),Col440I (97%),Col440II (99%),IncFIA(HI1) (98%),IncFIB(K) (100%),IncFIB(pQil) (100%),IncR (100%)	Klebsiella pneumoniae	strong	115	192869	724084	5695482	no	-	ST101	1	2	10	16	ybt 9; ICEKp3	183	-	0	-	0	-	0	-	0	-	0	wzi137	KL17	none	Very high	100.00%	0
EuSCAPE-RS054	EuSCAPE-RS054.fasta	Hospital	SAMEA3721175/GCA_900503505.1	ERR1374904	Urine	Infection	N/S	N/S	2014	Serbia	44.7872	20.4573		Eastern Europe	NCBI	David S, Reuter S, Harris SR, Glasner C, Feltwell T, Argimon S, Abudahab K, Goater R, Giani T, Errico G, Aspbury M, Sjunnebo S; EuSCAPE Working Group; ESGEM Study Group, Feil EJ, Rossolini GM, Aanensen DM, Grundmann H. Epidemic of carbapenem-resistant Klebsiella pneumoniae in Europe is driven by nosocomial spread. Nat Microbiol. 2019 Nov;4(11):1919-1929. doi: 10.1038/s41564-019-0492-8. Epub 2019 …	,aac(3)-Iia (100%),aadA1 (99%),aadA2 (100%),aph(3'')-Ib (100%),aph(3')-VI (100%),aph(6)-Id (100%),armA (100%),ARR-2 (100%),blaCMY-16 (99%),blaCTX-M-15 (100%),blaNDM-1 (100%),blaOXA-10 (100%),blaOXA-48 (100%),blaSCO-1 (100%),blaSHV-28 (99%),blaTEM-1B (100%),cmlA1 (99%),dfrA12 (100%),dfrA14 (99%),floR (98%),fosA (96%),mph(E) (100%),msr(E) (100%),oqxA (99%),oqxB (98%),qnrA6 (99%),sul1 (99%),sul2 (10…	,Col(pHAD28) (93%),Col440I (97%),Col440II (96%),IncC (100%),IncFIA(HI1) (98%),IncFIB(K) (100%),IncL (100%),IncR (100%)	Klebsiella pneumoniae	strong	122	208048	430652	5870173	no	-	ST101	1	2	11	24	ybt 9; ICEKp3	183	-	0	-	0	-	0	-	0	-	0	wzi137	KL17	none	Very high	100.00%	0
EuSCAPE-RS058	EuSCAPE-RS058.fasta	Hospital	SAMEA3721179/GCA_900505335.1	ERR1415786	Urine	Infection (predicted hospital acquisition)	N/S	N/S	2014	Serbia	44.7872	20.4573		Eastern Europe	NCBI	David S, Reuter S, Harris SR, Glasner C, Feltwell T, Argimon S, Abudahab K, Goater R, Giani T, Errico G, Aspbury M, Sjunnebo S; EuSCAPE Working Group; ESGEM Study Group, Feil EJ, Rossolini GM, Aanensen DM, Grundmann H. Epidemic of carbapenem-resistant Klebsiella pneumoniae in Europe is driven by nosocomial spread. Nat Microbiol. 2019 Nov;4(11):1919-1929. doi: 10.1038/s41564-019-0492-8. Epub 2019 …	,aac(6')-Ib3 (100%),aac(6')-Ib-cr (99%),aadA1 (100%),aph(3'')-Ib (99%),aph(6)-Id (99%),blaCTX-M-15 (100%),blaOXA-1 (100%),blaOXA-9 (100%),blaSHV-28 (99%),blaTEM-1A (100%),catB3 (100%),dfrA14 (99%),oqxA (99%),oqxB (98%),sul2 (100%),tet(D) (100%)	,IncR (100%)	Klebsiella pneumoniae	strong	70	269145	736800	5512219	no	-	ST101	1	1	8	11	ybt 9; ICEKp3	183	-	0	-	0	-	0	-	0	-	0	wzi137	KL17	none	Very high	100.00%	0
EuSCAPE-RS060	EuSCAPE-RS060.fasta	Hospital	SAMEA3721180/GCA_900503515.1	ERR1374905	Urine	Infection	N/S	N/S	2013	Serbia	44.7872	20.4573		Eastern Europe	NCBI	David S, Reuter S, Harris SR, Glasner C, Feltwell T, Argimon S, Abudahab K, Goater R, Giani T, Errico G, Aspbury M, Sjunnebo S; EuSCAPE Working Group; ESGEM Study Group, Feil EJ, Rossolini GM, Aanensen DM, Grundmann H. Epidemic of carbapenem-resistant Klebsiella pneumoniae in Europe is driven by nosocomial spread. Nat Microbiol. 2019 Nov;4(11):1919-1929. doi: 10.1038/s41564-019-0492-8. Epub 2019 …	,aac(3)-Iid (99%),aac(6')-Ib (99%),aac(6')-Ib-cr (99%),aadA1 (100%),aph(3'')-Ib (99%),aph(6)-Id (99%),blaCTX-M-15 (100%),blaOXA-1 (100%),blaOXA-9 (100%),blaSHV-28 (99%),blaTEM-1A (100%),catB3 (100%),dfrA14 (99%),fosA (96%),oqxA (99%),oqxB (98%),sul2 (100%),tet(D) (100%)	,IncR (100%)	Klebsiella pneumoniae	strong	117	323035	736023	5656273	no	-	ST101	1	1	8	13	ybt 9; ICEKp3	183	-	0	-	0	-	0	-	0	-	0	wzi137	KL17	none	Perfect	100.00%	0
EuSCAPE-RS063	EuSCAPE-RS063.fasta	Hospital	SAMEA3721183/GCA_900505375.1	ERR1415789	Urine	Infection	N/S	N/S	2013	Serbia	44.7872	20.4573		Eastern Europe	NCBI	David S, Reuter S, Harris SR, Glasner C, Feltwell T, Argimon S, Abudahab K, Goater R, Giani T, Errico G, Aspbury M, Sjunnebo S; EuSCAPE Working Group; ESGEM Study Group, Feil EJ, Rossolini GM, Aanensen DM, Grundmann H. Epidemic of carbapenem-resistant Klebsiella pneumoniae in Europe is driven by nosocomial spread. Nat Microbiol. 2019 Nov;4(11):1919-1929. doi: 10.1038/s41564-019-0492-8. Epub 2019 …	,aac(6')-Ib3 (100%),aac(6')-Ib-cr (99%),aadA1 (100%),aadA2 (100%),aph(3'')-Ib (99%),aph(6)-Id (99%),blaCTX-M-15 (100%),blaOXA-1 (100%),blaOXA-9 (100%),blaSHV-28 (99%),blaTEM-1A (100%),catB3 (100%),dfrA12 (100%),dfrA14 (99%),fosA (96%),oqxA (99%),oqxB (98%),sul1 (99%),sul2 (100%),tet(D) (100%)	,IncFIB(K) (100%),IncFII(K) (100%),IncR (100%)	Klebsiella pneumoniae	strong	87	334309	721408	5778607	no	-	ST101	1	1	8	14	ybt 9; ICEKp3	183	-	0	-	0	-	0	-	0	-	0	wzi137	KL17	none	Perfect	100.00%	0
EuSCAPE-RS067	EuSCAPE-RS067.fasta	Hospital	SAMEA3721187/GCA_900503545.1	ERR1374907	Blood	Infection	N/S	N/S	2013	Serbia	44.7872	20.4573		Eastern Europe	NCBI	David S, Reuter S, Harris SR, Glasner C, Feltwell T, Argimon S, Abudahab K, Goater R, Giani T, Errico G, Aspbury M, Sjunnebo S; EuSCAPE Working Group; ESGEM Study Group, Feil EJ, Rossolini GM, Aanensen DM, Grundmann H. Epidemic of carbapenem-resistant Klebsiella pneumoniae in Europe is driven by nosocomial spread. Nat Microbiol. 2019 Nov;4(11):1919-1929. doi: 10.1038/s41564-019-0492-8. Epub 2019 …	,aac(6')-Ib3 (100%),aac(6')-Ib-cr (99%),aadA1 (100%),aadA2 (100%),aph(3'')-Ib (99%),aph(6)-Id (99%),blaCTX-M-15 (100%),blaOXA-1 (100%),blaOXA-9 (100%),blaSHV-28 (99%),blaTEM-1A (100%),catB3 (100%),dfrA12 (100%),dfrA14 (99%),fosA (96%),oqxA (99%),oqxB (98%),sul1 (99%),sul2 (100%)	,IncFIB(K) (100%),IncFII(K) (100%),IncR (100%)	Klebsiella pneumoniae	strong	99	259114	721390	5782338	no	-	ST101	1	1	7	13	ybt 9; ICEKp3	183	-	0	-	0	-	0	-	0	-	0	wzi137	KL17	none	Perfect	100.00%	0
EuSCAPE-RS068	EuSCAPE-RS068.fasta	Hospital	SAMEA3721188/GCA_900505395.1	ERR1415793	Blood	Infection	N/S	N/S	2014	Serbia	44.7872	20.4573		Eastern Europe	NCBI	David S, Reuter S, Harris SR, Glasner C, Feltwell T, Argimon S, Abudahab K, Goater R, Giani T, Errico G, Aspbury M, Sjunnebo S; EuSCAPE Working Group; ESGEM Study Group, Feil EJ, Rossolini GM, Aanensen DM, Grundmann H. Epidemic of carbapenem-resistant Klebsiella pneumoniae in Europe is driven by nosocomial spread. Nat Microbiol. 2019 Nov;4(11):1919-1929. doi: 10.1038/s41564-019-0492-8. Epub 2019 …	,aac(3)-Iia (100%),aac(6')-Ib-cr (100%),aac(6')-Ib-cr (100%),blaCTX-M-15 (100%),blaOXA-1 (100%),blaSCO-1 (100%),blaSHV-28 (99%),blaTEM-1B (100%),catB3 (100%),dfrA14 (99%),fosA (96%),oqxA (99%),oqxB (98%),tet(D) (100%)	,Col(pHAD28) (92%),Col(pHAD28) (93%),Col440II (99%),IncFIA(HI1) (98%),IncFIB(K) (100%),IncR (100%)	Klebsiella pneumoniae	strong	426	224214	724085	5884739	no	-	ST101	1	1	7	8	ybt 9; ICEKp3	183	-	0	-	0	-	0	-	0	-	0	wzi137	KL17	none	Very high	100.00%	0
EuSCAPE-RS069	EuSCAPE-RS069.fasta	Hospital	SAMEA3721189/GCA_900505415.1	ERR1415794	Wound Secretion	Infection	N/S	N/S	2013	Serbia	44.7872	20.4573		Eastern Europe	NCBI	David S, Reuter S, Harris SR, Glasner C, Feltwell T, Argimon S, Abudahab K, Goater R, Giani T, Errico G, Aspbury M, Sjunnebo S; EuSCAPE Working Group; ESGEM Study Group, Feil EJ, Rossolini GM, Aanensen DM, Grundmann H. Epidemic of carbapenem-resistant Klebsiella pneumoniae in Europe is driven by nosocomial spread. Nat Microbiol. 2019 Nov;4(11):1919-1929. doi: 10.1038/s41564-019-0492-8. Epub 2019 …	,aac(6')-Ib3 (99%),aac(6')-Ib-cr (100%),aadA1 (100%),aadA2 (100%),aph(3'')-Ib (99%),aph(6)-Id (99%),blaCTX-M-15 (100%),blaOXA-1 (100%),blaOXA-9 (100%),blaSHV-28 (99%),blaTEM-1A (100%),catB3 (100%),dfrA12 (100%),dfrA14 (99%),fosA (96%),oqxA (99%),oqxB (98%),sul1 (99%),sul2 (100%)	,IncFIB(K) (100%),IncFII(K) (100%),IncR (100%)	Klebsiella pneumoniae	strong	104	264306	721390	5782715	no	-	ST101	1	1	7	13	ybt 9; ICEKp3	183	-	0	-	0	-	0	-	0	-	0	wzi137	KL17	none	Perfect	100.00%	0
EuSCAPE-RS071	EuSCAPE-RS071.fasta	Hospital	SAMEA3721191/GCA_900503535.1	ERR1374908	Blood	Infection	N/S	N/S	2014	Serbia	44.7872	20.4573		Eastern Europe	NCBI	David S, Reuter S, Harris SR, Glasner C, Feltwell T, Argimon S, Abudahab K, Goater R, Giani T, Errico G, Aspbury M, Sjunnebo S; EuSCAPE Working Group; ESGEM Study Group, Feil EJ, Rossolini GM, Aanensen DM, Grundmann H. Epidemic of carbapenem-resistant Klebsiella pneumoniae in Europe is driven by nosocomial spread. Nat Microbiol. 2019 Nov;4(11):1919-1929. doi: 10.1038/s41564-019-0492-8. Epub 2019 …	,aac(3)-Iid (99%),aac(6')-Ib3 (99%),aac(6')-Ib-cr (99%),aadA1 (100%),aph(3'')-Ib (99%),aph(6)-Id (99%),blaCTX-M-15 (100%),blaOXA-1 (100%),blaOXA-9 (100%),blaSHV-28 (99%),blaTEM-1A (100%),catB3 (100%),dfrA14 (99%),fosA (96%),oqxA (99%),oqxB (98%),sul2 (100%),tet(D) (100%)	,IncR (100%)	Klebsiella pneumoniae	strong	71	323035	718991	5622860	no	-	ST101	1	1	8	12	ybt 9; ICEKp3	183-1LV	-	0	-	0	-	0	-	0	-	0	wzi137	KL17	none	Perfect	100.00%	0
EuSCAPE-RS074	EuSCAPE-RS074.fasta	Hospital	SAMEA3721194/GCA_900505435.1	ERR1415797	Wound Secretion	Infection	N/S	N/S	2014	Serbia	44.7872	20.4573		Eastern Europe	NCBI	David S, Reuter S, Harris SR, Glasner C, Feltwell T, Argimon S, Abudahab K, Goater R, Giani T, Errico G, Aspbury M, Sjunnebo S; EuSCAPE Working Group; ESGEM Study Group, Feil EJ, Rossolini GM, Aanensen DM, Grundmann H. Epidemic of carbapenem-resistant Klebsiella pneumoniae in Europe is driven by nosocomial spread. Nat Microbiol. 2019 Nov;4(11):1919-1929. doi: 10.1038/s41564-019-0492-8. Epub 2019 …	,aac(3)-Iia (100%),aadA1 (99%),aph(3'')-Ib (100%),aph(3')-VI (100%),aph(6)-Id (100%),armA (100%),ARR-2 (100%),blaCMY-16 (99%),blaCTX-M-15 (100%),blaNDM-1 (100%),blaOXA-10 (100%),blaOXA-48 (100%),blaSCO-1 (100%),blaSHV-28 (99%),blaTEM-1A (100%),cmlA1 (99%),dfrA14 (99%),floR (98%),fosA (96%),mph(E) (100%),msr(E) (100%),oqxA (99%),oqxB (98%),sul1 (99%),sul1 (99%),sul2 (100%),tet(A) (100%)	,Col(pHAD28) (92%),Col(pHAD28) (93%),Col440II (99%),IncC (100%),IncFIA(HI1) (98%),IncFIB(K) (100%),IncL (100%),IncR (100%)	Klebsiella pneumoniae	strong	120	208283	724085	5846921	no	-	ST101	1	2	11	22	ybt 9; ICEKp3	183	-	0	-	0	-	0	-	0	-	0	wzi137	KL17	none	Very high	100.00%	0
EuSCAPE-RS076	EuSCAPE-RS076.fasta	Hospital	SAMEA3721196/GCA_900503565.1	ERR1374910	Blood	Infection	N/S	N/S	2013	Serbia	44.7872	20.4573		Eastern Europe	NCBI	David S, Reuter S, Harris SR, Glasner C, Feltwell T, Argimon S, Abudahab K, Goater R, Giani T, Errico G, Aspbury M, Sjunnebo S; EuSCAPE Working Group; ESGEM Study Group, Feil EJ, Rossolini GM, Aanensen DM, Grundmann H. Epidemic of carbapenem-resistant Klebsiella pneumoniae in Europe is driven by nosocomial spread. Nat Microbiol. 2019 Nov;4(11):1919-1929. doi: 10.1038/s41564-019-0492-8. Epub 2019 …	,aac(3)-Iia (100%),aac(6')-Ib-cr (100%),aac(6')-Ib-cr (100%),blaCTX-M-15 (100%),blaOXA-1 (100%),blaSCO-1 (100%),blaSHV-28 (99%),blaTEM-1B (100%),catB3 (100%),dfrA14 (99%),fosA (96%),oqxA (99%),oqxB (98%),tet(D) (100%)	,Col(pHAD28) (92%),Col(pHAD28) (93%),Col440II (96%),IncFIA(HI1) (98%),IncFIB(K) (100%),IncR (100%)	Klebsiella pneumoniae	strong	105	208049	724085	5636688	no	-	ST101	1	1	7	8	ybt 9; ICEKp3	183	-	0	-	0	-	0	-	0	-	0	wzi137	KL17	none	Very high	100.00%	0
EuSCAPE-RS079	EuSCAPE-RS079.fasta	Hospital	SAMEA3721199/GCA_900505445.1	ERR1415801	Urine	Infection (predicted hospital acquisition)	N/S	N/S	2014	Serbia	44.7872	20.4573		Eastern Europe	NCBI	David S, Reuter S, Harris SR, Glasner C, Feltwell T, Argimon S, Abudahab K, Goater R, Giani T, Errico G, Aspbury M, Sjunnebo S; EuSCAPE Working Group; ESGEM Study Group, Feil EJ, Rossolini GM, Aanensen DM, Grundmann H. Epidemic of carbapenem-resistant Klebsiella pneumoniae in Europe is driven by nosocomial spread. Nat Microbiol. 2019 Nov;4(11):1919-1929. doi: 10.1038/s41564-019-0492-8. Epub 2019 …	,aac(3)-Iia (100%),aadA2 (99%),armA (99%),blaCTX-M-15 (100%),blaOXA-1 (100%),blaOXA-10 (100%),blaSCO-1 (100%),blaSHV-28 (99%),blaTEM-1A (100%),dfrA14 (99%),fosA (96%),mph(E) (100%),msr(E) (100%),oqxA (99%),oqxB (98%),sul1 (99%)	,Col(pHAD28) (93%),Col440II (96%),IncFIA(HI1) (98%),IncFIB(K) (100%),IncM2 (100%),IncR (100%)	Klebsiella pneumoniae	strong	198	208283	724085	5770588	no	-	ST101	1	1	7	7	ybt 9; ICEKp3	183	-	0	-	0	-	0	-	0	-	0	wzi137	KL17	none	Very high	99.99%	0
EuSCAPE-RS085	EuSCAPE-RS085.fasta	Hospital	SAMEA3721205/GCA_900505505.1	ERR1415806	Urine	Infection (predicted hospital acquisition)	N/S	N/S	2014	Serbia	44.7872	20.4573		Eastern Europe	NCBI	David S, Reuter S, Harris SR, Glasner C, Feltwell T, Argimon S, Abudahab K, Goater R, Giani T, Errico G, Aspbury M, Sjunnebo S; EuSCAPE Working Group; ESGEM Study Group, Feil EJ, Rossolini GM, Aanensen DM, Grundmann H. Epidemic of carbapenem-resistant Klebsiella pneumoniae in Europe is driven by nosocomial spread. Nat Microbiol. 2019 Nov;4(11):1919-1929. doi: 10.1038/s41564-019-0492-8. Epub 2019 …	,aac(3)-IIa (99%),aac(6')-Ib-cr (100%),aac(6')-Ib-cr (100%),blaCTX-M-15 (100%),blaOXA-1 (100%),blaOXA-48 (100%),blaSCO-1 (100%),blaSHV-28 (99%),blaTEM-1A (100%),catB3 (100%),dfrA14 (99%),fosA (96%),oqxA (99%),oqxB (98%),tet(D) (100%)	,Col(pHAD28) (93%),Col(pHAD28) (92%),Col440II (96%),IncFIA(HI1) (98%),IncFIB(K) (100%),IncL (100%),IncR (100%)	Klebsiella pneumoniae	strong	115	208283	723973	5656451	no	-	ST101	1	2	8	9	ybt 9; ICEKp3	183	-	0	-	0	-	0	-	0	-	0	wzi137	KL17	none	Very high	100.00%	0
EuSCAPE-RS086	EuSCAPE-RS086.fasta	Hospital	SAMEA3721206/GCA_900505485.1	ERR1415807	Lower Respiratory Tract Secrection	Colonization (predicted hospital acquisition)	NA	N/S	2014	Serbia	44.7872	20.4573		Eastern Europe	NCBI	David S, Reuter S, Harris SR, Glasner C, Feltwell T, Argimon S, Abudahab K, Goater R, Giani T, Errico G, Aspbury M, Sjunnebo S; EuSCAPE Working Group; ESGEM Study Group, Feil EJ, Rossolini GM, Aanensen DM, Grundmann H. Epidemic of carbapenem-resistant Klebsiella pneumoniae in Europe is driven by nosocomial spread. Nat Microbiol. 2019 Nov;4(11):1919-1929. doi: 10.1038/s41564-019-0492-8. Epub 2019 …	,aac(3)-IIa (99%),aac(6')-Ib-cr (100%),aac(6')-Ib-cr (100%),blaCTX-M-15 (100%),blaOXA-1 (100%),blaOXA-48 (100%),blaSCO-1 (100%),blaSHV-28 (99%),blaTEM-1A (100%),catB3 (100%),dfrA14 (99%),fosA (96%),oqxA (99%),oqxB (98%),tet(D) (100%)	,Col(pHAD28) (93%),Col440II (96%),IncFIA(HI1) (98%),IncFIB(K) (100%),IncL (100%),IncR (100%)	Klebsiella pneumoniae	strong	151	208283	690821	5651928	no	-	ST101	1	2	8	9	ybt 9; ICEKp3	183	-	0	-	0	-	0	-	0	-	0	wzi137	KL17	none	Very high	100.00%	0
EuSCAPE-RS088	EuSCAPE-RS088.fasta	Hospital	SAMEA3721208/GCA_900505525.1	ERR1415809	Lower Respiratory Tract Secrection	Colonization (predicted hospital acquisition)	NA	N/S	2014	Serbia	44.7872	20.4573		Eastern Europe	NCBI	David S, Reuter S, Harris SR, Glasner C, Feltwell T, Argimon S, Abudahab K, Goater R, Giani T, Errico G, Aspbury M, Sjunnebo S; EuSCAPE Working Group; ESGEM Study Group, Feil EJ, Rossolini GM, Aanensen DM, Grundmann H. Epidemic of carbapenem-resistant Klebsiella pneumoniae in Europe is driven by nosocomial spread. Nat Microbiol. 2019 Nov;4(11):1919-1929. doi: 10.1038/s41564-019-0492-8. Epub 2019 …	,aac(3)-IIa (99%),aac(6')-Ib-cr (100%),aac(6')-Ib-cr (100%),blaCTX-M-15 (100%),blaOXA-1 (100%),blaOXA-48 (100%),blaSCO-1 (100%),blaSHV-28 (99%),blaTEM-1A (100%),catB3 (100%),dfrA14 (99%),fosA (96%),oqxA (99%),oqxB (98%),tet(D) (100%)	,Col(pHAD28) (93%),Col(pHAD28) (92%),Col440II (99%),IncFIA(HI1) (98%),IncFIB(K) (100%),IncL (100%),IncR (100%)	Klebsiella pneumoniae	strong	144	224214	723973	5681192	no	-	ST101	1	2	8	9	ybt 9; ICEKp3	183	-	0	-	0	-	0	-	0	-	0	wzi137	KL17	none	Very high	100.00%	0
EuSCAPE-RS092	EuSCAPE-RS092.fasta	Hospital	SAMEA3721210/GCA_900505535.1	ERR1415813	Lower Respiratory Tract Secrection	Colonization (predicted hospital acquisition)	NA	N/S	2014	Serbia	44.7872	20.4573		Eastern Europe	NCBI	David S, Reuter S, Harris SR, Glasner C, Feltwell T, Argimon S, Abudahab K, Goater R, Giani T, Errico G, Aspbury M, Sjunnebo S; EuSCAPE Working Group; ESGEM Study Group, Feil EJ, Rossolini GM, Aanensen DM, Grundmann H. Epidemic of carbapenem-resistant Klebsiella pneumoniae in Europe is driven by nosocomial spread. Nat Microbiol. 2019 Nov;4(11):1919-1929. doi: 10.1038/s41564-019-0492-8. Epub 2019 …	,aac(3)-Iia (100%),aac(6')-Ib-cr (100%),aac(6')-Ib-cr (100%),blaCTX-M-15 (100%),blaOXA-1 (100%),blaOXA-48 (100%),blaSCO-1 (100%),blaSHV-28 (99%),blaTEM-1A (99%),catB3 (100%),dfrA14 (99%),fosA (96%),oqxA (99%),oqxB (98%),tet(D) (100%)	,Col(pHAD28) (93%),Col440II (96%),IncFIA(HI1) (98%),IncFIB(K) (100%),IncL (100%),IncR (100%)	Klebsiella pneumoniae	strong	114	212713	724085	5656213	no	-	ST101	1	2	8	9	ybt 9; ICEKp3	183	-	0	-	0	-	0	-	0	-	0	wzi137	KL17	none	Very high	100.00%	0
EuSCAPE-RS099	EuSCAPE-RS099.fasta	Hospital	SAMEA3721217/GCA_900503625.1	ERR1374912	Blood	Infection	N/S	N/S	2014	Serbia	44.7872	20.4573		Eastern Europe	NCBI	David S, Reuter S, Harris SR, Glasner C, Feltwell T, Argimon S, Abudahab K, Goater R, Giani T, Errico G, Aspbury M, Sjunnebo S; EuSCAPE Working Group; ESGEM Study Group, Feil EJ, Rossolini GM, Aanensen DM, Grundmann H. Epidemic of carbapenem-resistant Klebsiella pneumoniae in Europe is driven by nosocomial spread. Nat Microbiol. 2019 Nov;4(11):1919-1929. doi: 10.1038/s41564-019-0492-8. Epub 2019 …	,aac(6')-Ib (100%),aac(6')-Ib-cr (99%),aadA1 (100%),aadA2 (100%),aph(3'')-Ib (99%),aph(6)-Id (99%),blaCTX-M-15 (100%),blaOXA-1 (100%),blaOXA-9 (100%),blaSHV-28 (99%),blaTEM-1A (100%),catB3 (100%),dfrA12 (100%),dfrA14 (99%),fosA (96%),oqxA (99%),oqxB (98%),sul1 (99%),sul2 (100%),tet(D) (100%)	,IncFIB(K) (100%),IncFII(K) (100%),IncR (100%)	Klebsiella pneumoniae	strong	92	264306	736232	5767082	no	-	ST101	1	1	8	15	ybt 9; ICEKp3	183	-	0	-	0	-	0	-	0	-	0	wzi137	KL17	none	Perfect	100.00%	0
EuSCAPE-RS100	EuSCAPE-RS100.fasta	Hospital	SAMEA3721218/GCA_900505555.1	ERR1415820	Blood	Infection (predicted hospital acquisition)	N/S	N/S	2014	Serbia	44.7872	20.4573		Eastern Europe	NCBI	David S, Reuter S, Harris SR, Glasner C, Feltwell T, Argimon S, Abudahab K, Goater R, Giani T, Errico G, Aspbury M, Sjunnebo S; EuSCAPE Working Group; ESGEM Study Group, Feil EJ, Rossolini GM, Aanensen DM, Grundmann H. Epidemic of carbapenem-resistant Klebsiella pneumoniae in Europe is driven by nosocomial spread. Nat Microbiol. 2019 Nov;4(11):1919-1929. doi: 10.1038/s41564-019-0492-8. Epub 2019 …	,aac(3)-Iia (100%),aac(6')-Ib-cr (100%),aac(6')-Ib-cr (100%),aadA2 (100%),armA (100%),blaCTX-M-15 (100%),blaNDM-1 (100%),blaOXA-1 (100%),blaSCO-1 (100%),blaSHV-28 (99%),blaTEM-1A (100%),catB3 (100%),dfrA12 (100%),dfrA14 (99%),fosA (96%),mph(E) (100%),msr(E) (100%),oqxA (99%),oqxB (98%),sul1 (99%)	,Col(pHAD28) (92%),Col(pHAD28) (93%),Col440II (99%),IncFIA(HI1) (98%),IncFIB(K) (100%),IncFIB(pQil) (100%),IncR (100%)	Klebsiella pneumoniae	strong	112	192869	356258	5681299	no	-	ST101	1	2	9	15	ybt 9; ICEKp3	183	-	0	-	0	-	0	-	0	-	0	wzi137	KL17	none	Very high	100.00%	0
EuSCAPE-RS103	EuSCAPE-RS103.fasta	Hospital	SAMEA3721221/GCA_900505595.1	ERR1415822	Wound Secretion	Infection (predicted hospital acquisition)	N/S	N/S	2014	Serbia	44.7872	20.4573		Eastern Europe	NCBI	David S, Reuter S, Harris SR, Glasner C, Feltwell T, Argimon S, Abudahab K, Goater R, Giani T, Errico G, Aspbury M, Sjunnebo S; EuSCAPE Working Group; ESGEM Study Group, Feil EJ, Rossolini GM, Aanensen DM, Grundmann H. Epidemic of carbapenem-resistant Klebsiella pneumoniae in Europe is driven by nosocomial spread. Nat Microbiol. 2019 Nov;4(11):1919-1929. doi: 10.1038/s41564-019-0492-8. Epub 2019 …	,aac(3)-IIa (99%),aac(6')-Ib-cr (100%),aac(6')-Ib-cr (100%),aadA2 (100%),armA (100%),blaCTX-M-15 (100%),blaNDM-1 (100%),blaOXA-1 (100%),blaSCO-1 (100%),blaSHV-28 (99%),blaTEM-1A (100%),catB3 (100%),dfrA12 (100%),dfrA14 (99%),fosA (96%),mph(E) (100%),msr(E) (100%),oqxA (99%),oqxB (98%),sul1 (99%),tet(D) (100%)	,Col(pHAD28) (93%),Col(pHAD28) (92%),Col440II (96%),IncFIA(HI1) (98%),IncFIB(K) (100%),IncFIB(pQil) (100%),IncR (100%)	Klebsiella pneumoniae	strong	116	208283	356258	5686699	no	-	ST101	1	2	10	16	ybt 9; ICEKp3	183	-	0	-	0	-	0	-	0	-	0	wzi137	KL17	none	Very high	100.00%	0
EuSCAPE-RS108	EuSCAPE-RS108.fasta	Hospital	SAMEA3727535/GCA_900507115.1	ERR1514927	Urine	Infection (predicted hospital acquisition)	N/S	N/S	2014	Serbia	44.7872	20.4573		Eastern Europe	NCBI	David S, Reuter S, Harris SR, Glasner C, Feltwell T, Argimon S, Abudahab K, Goater R, Giani T, Errico G, Aspbury M, Sjunnebo S; EuSCAPE Working Group; ESGEM Study Group, Feil EJ, Rossolini GM, Aanensen DM, Grundmann H. Epidemic of carbapenem-resistant Klebsiella pneumoniae in Europe is driven by nosocomial spread. Nat Microbiol. 2019 Nov;4(11):1919-1929. doi: 10.1038/s41564-019-0492-8. Epub 2019 …	,aac(3)-Iia (100%),aadA1 (99%),aph(3'')-Ib (100%),aph(6)-Id (100%),armA (100%),ARR-2 (100%),blaCMY-16 (99%),blaCTX-M-15 (100%),blaOXA-10 (100%),blaOXA-48 (100%),blaSCO-1 (100%),blaSHV-28 (99%),blaTEM-1A (100%),cmlA1 (99%),dfrA14 (99%),floR (98%),fosA (96%),mph(E) (100%),msr(E) (100%),oqxA (99%),oqxB (98%),sul1 (99%),sul2 (100%),tet(A) (100%)	,Col(pHAD28) (93%),Col440II (99%),IncC (100%),IncFIA(HI1) (98%),IncFIB(K) (100%),IncL (100%),IncR (100%)	Klebsiella pneumoniae	strong	108	186012	723973	5840389	no	-	ST101	1	2	11	19	ybt 9; ICEKp3	183	-	0	-	0	-	0	-	0	-	0	wzi137	KL17	none	Very high	100.00%	0
EuSCAPE-RS115	EuSCAPE-RS115.fasta	Hospital	SAMEA3727542/GCA_900507165.1	ERR1514934	Urine	Infection (predicted hospital acquisition)	N/S	N/S	2014	Serbia	44.7872	20.4573		Eastern Europe	NCBI	David S, Reuter S, Harris SR, Glasner C, Feltwell T, Argimon S, Abudahab K, Goater R, Giani T, Errico G, Aspbury M, Sjunnebo S; EuSCAPE Working Group; ESGEM Study Group, Feil EJ, Rossolini GM, Aanensen DM, Grundmann H. Epidemic of carbapenem-resistant Klebsiella pneumoniae in Europe is driven by nosocomial spread. Nat Microbiol. 2019 Nov;4(11):1919-1929. doi: 10.1038/s41564-019-0492-8. Epub 2019 …	,aac(3)-Iid (99%),aac(6')-Ib3 (100%),aac(6')-Ib-cr (99%),aadA1 (100%),aph(3'')-Ib (99%),aph(6)-Id (99%),blaCTX-M-15 (100%),blaOXA-1 (100%),blaOXA-9 (100%),blaSHV-28 (99%),blaTEM-1A (100%),catB3 (100%),dfrA14 (99%),fosA (96%),oqxA (99%),oqxB (98%),sul2 (100%),tet(D) (100%)	,IncR (100%)	Klebsiella pneumoniae	strong	67	323035	688402	5595425	no	-	ST101	1	1	8	12	ybt 9; ICEKp3	183	-	0	-	0	-	0	-	0	-	0	wzi137	KL17	none	Perfect	100.00%	0
EuSCAPE-RS118	EuSCAPE-RS118.fasta	Hospital	SAMEA3727545/GCA_900507195.1	ERR1514937	Urine	Infection (predicted hospital acquisition)	N/S	N/S	2014	Serbia	44.7872	20.4573		Eastern Europe	NCBI	David S, Reuter S, Harris SR, Glasner C, Feltwell T, Argimon S, Abudahab K, Goater R, Giani T, Errico G, Aspbury M, Sjunnebo S; EuSCAPE Working Group; ESGEM Study Group, Feil EJ, Rossolini GM, Aanensen DM, Grundmann H. Epidemic of carbapenem-resistant Klebsiella pneumoniae in Europe is driven by nosocomial spread. Nat Microbiol. 2019 Nov;4(11):1919-1929. doi: 10.1038/s41564-019-0492-8. Epub 2019 …	,aac(3)-Iia (100%),aac(6')-Ib-cr (100%),aac(6')-Ib-cr (100%),blaCTX-M-15 (100%),blaOXA-1 (100%),blaSCO-1 (100%),blaSHV-28 (99%),blaTEM-1B (100%),catB3 (100%),dfrA14 (99%),fosA (96%),oqxA (99%),oqxB (98%),tet(D) (100%)	,Col(pHAD28) (92%),Col(pHAD28) (93%),Col440II (99%),IncFIB(K) (100%),IncR (100%)	Klebsiella pneumoniae	strong	121	224214	612256	5630774	no	-	ST101	1	1	7	8	ybt 9; ICEKp3	183	-	0	-	0	-	0	-	0	-	0	wzi137	KL17	none	Very high	100.00%	0
EuSCAPE-SI001	EuSCAPE-SI001.fasta	Hospital	SAMEA3673018/GCA_900502975.1	ERR1374975	Urine	Infection (predicted community onset)	N/S	N/S	2013	Slovenia	46.0569	14.5058		Eastern Europe	NCBI	David S, Reuter S, Harris SR, Glasner C, Feltwell T, Argimon S, Abudahab K, Goater R, Giani T, Errico G, Aspbury M, Sjunnebo S; EuSCAPE Working Group; ESGEM Study Group, Feil EJ, Rossolini GM, Aanensen DM, Grundmann H. Epidemic of carbapenem-resistant Klebsiella pneumoniae in Europe is driven by nosocomial spread. Nat Microbiol. 2019 Nov;4(11):1919-1929. doi: 10.1038/s41564-019-0492-8. Epub 2019 …	,aac(6')-Ib3 (99%),aac(6')-Ib-cr (99%),aadA1 (100%),aadA2 (100%),aph(3'')-Ib (99%),aph(6)-Id (99%),blaCTX-M-15 (100%),blaOXA-1 (100%),blaOXA-9 (100%),blaSHV-28 (99%),blaTEM-1A (100%),catB3 (100%),dfrA12 (100%),dfrA14 (99%),fosA (96%),oqxA (99%),oqxB (98%),sul1 (99%),sul2 (100%),tet(D) (100%)	,IncFIB(K) (100%),IncFII(K) (100%),IncR (100%)	Klebsiella pneumoniae	strong	83	264306	736174	5716074	no	-	ST101	1	1	8	14	ybt 9; ICEKp3	183	-	0	-	0	-	0	-	0	-	0	wzi137	KL17	none	Very high	100.00%	0
EuSCAPE-SI002	EuSCAPE-SI002.fasta	Hospital	SAMEA3673019/GCA_900502985.1	ERR1374976	Urine	Infection (predicted community onset)	N/S	N/S	2013	Slovenia	46.0569	14.5058	hospitalized abroad within last 6 months in Serbia	Eastern Europe	NCBI	David S, Reuter S, Harris SR, Glasner C, Feltwell T, Argimon S, Abudahab K, Goater R, Giani T, Errico G, Aspbury M, Sjunnebo S; EuSCAPE Working Group; ESGEM Study Group, Feil EJ, Rossolini GM, Aanensen DM, Grundmann H. Epidemic of carbapenem-resistant Klebsiella pneumoniae in Europe is driven by nosocomial spread. Nat Microbiol. 2019 Nov;4(11):1919-1929. doi: 10.1038/s41564-019-0492-8. Epub 2019 …	,aac(3)-Iia (100%),aac(6')-Ib-cr (99%),aac(6')-Ib-cr (99%),aadA1 (99%),aadA2 (100%),aph(3'')-Ib (100%),aph(3')-VI (100%),aph(6)-Id (100%),armA (100%),ARR-2 (100%),blaCMY-16 (99%),blaCTX-M-15 (100%),blaNDM-1 (100%),blaOXA-1 (100%),blaOXA-10 (100%),blaOXA-9 (100%),blaSCO-1 (100%),blaSHV-28 (99%),blaTEM-1A (100%),catB3 (100%),cmlA1 (99%),dfrA12 (100%),dfrA14 (99%),floR (98%),fosA (96%),mph(E) (100%)…	,Col(pHAD28) (93%),Col440II (99%),IncC (100%),IncFIA(HI1) (98%),IncFIB(K) (100%),IncFII(K) (100%),IncR (100%)	Klebsiella pneumoniae	strong	175	205649	724085	5999097	no	-	ST101	1	2	11	25	ybt 9; ICEKp3	183	-	0	-	0	-	0	-	0	-	0	wzi137	KL17	none	Very high	100.00%	0
EuSCAPE-SI025	EuSCAPE-SI025.fasta	Hospital	SAMEA3673042/GCA_900503095.1	ERR1374998	Lower Respiratory Tract Secrection	N/S (predicted community onset)	N/S	N/S	2013	Slovenia	46.0569	14.5058	hospitalized abroad within last 6 months in Serbia	Eastern Europe	NCBI	David S, Reuter S, Harris SR, Glasner C, Feltwell T, Argimon S, Abudahab K, Goater R, Giani T, Errico G, Aspbury M, Sjunnebo S; EuSCAPE Working Group; ESGEM Study Group, Feil EJ, Rossolini GM, Aanensen DM, Grundmann H. Epidemic of carbapenem-resistant Klebsiella pneumoniae in Europe is driven by nosocomial spread. Nat Microbiol. 2019 Nov;4(11):1919-1929. doi: 10.1038/s41564-019-0492-8. Epub 2019 …	,aac(3)-Iia (100%),aadA1 (99%),aph(3'')-Ib (100%),aph(3')-VI (100%),aph(6)-Id (100%),armA (100%),ARR-2 (100%),blaCMY-16 (99%),blaCTX-M-15 (100%),blaNDM-1 (100%),blaOXA-10 (100%),blaOXA-48 (100%),blaSCO-1 (100%),blaSHV-28 (99%),blaTEM-1B (99%),cmlA1 (99%),dfrA14 (99%),floR (98%),fosA (96%),mph(E) (100%),msr(E) (100%),oqxA (99%),oqxB (98%),sul1 (99%),sul2 (100%),tet(A) (100%)	,Col(pHAD28) (93%),Col440II (96%),IncC (100%),IncFIA(HI1) (98%),IncFIB(K) (100%),IncL (100%),IncR (100%)	Klebsiella pneumoniae	strong	104	224214	724085	5883740	no	-	ST101	1	2	11	21	ybt 9; ICEKp3	183	-	0	-	0	-	0	-	0	-	0	wzi137	KL17	none	Very high	100.00%	0
EuSCAPE-TR001	EuSCAPE-TR001.fasta	Hospital	SAMEA3727722/GCA_900507575.1	ERR1541281	Lower Respiratory Tract Secrection	Infection (predicted hospital acquisition)	N/S	N/S	2014	Turkey	41.0151	28.9795		Southeast Europe	NCBI	David S, Reuter S, Harris SR, Glasner C, Feltwell T, Argimon S, Abudahab K, Goater R, Giani T, Errico G, Aspbury M, Sjunnebo S; EuSCAPE Working Group; ESGEM Study Group, Feil EJ, Rossolini GM, Aanensen DM, Grundmann H. Epidemic of carbapenem-resistant Klebsiella pneumoniae in Europe is driven by nosocomial spread. Nat Microbiol. 2019 Nov;4(11):1919-1929. doi: 10.1038/s41564-019-0492-8. Epub 2019 …	,aac(3)-IIa (99%),aac(6')-Ib (100%),aac(6')-Ib-cr (99%),aadA1 (100%),blaCTX-M-15 (100%),blaOXA-1 (100%),blaOXA-48 (100%),blaOXA-9 (100%),blaSHV-28 (99%),blaTEM-1A (100%),catB3 (100%),dfrA14 (99%),fosA (96%),oqxA (99%),oqxB (98%),tet(D) (100%)	,Col(pHAD28) (93%),Col(pHAD28) (92%),Col440II (99%),ColRNAI (100%),IncFIA(HI1) (98%),IncL (100%),IncR (100%)	Klebsiella pneumoniae	strong	103	364449	726225	5719516	no	-	ST101	1	2	8	11	ybt 9; ICEKp3	183	-	0	-	0	-	0	-	0	-	0	wzi137	KL17	none	Very high	100.00%	0
EuSCAPE-TR004	EuSCAPE-TR004.fasta	Hospital	SAMEA3727725/GCA_900507645.1	ERR1541284	Blood	Infection (predicted hospital acquisition)	N/S	N/S	2014	Turkey	41.0151	28.9795		Southeast Europe	NCBI	David S, Reuter S, Harris SR, Glasner C, Feltwell T, Argimon S, Abudahab K, Goater R, Giani T, Errico G, Aspbury M, Sjunnebo S; EuSCAPE Working Group; ESGEM Study Group, Feil EJ, Rossolini GM, Aanensen DM, Grundmann H. Epidemic of carbapenem-resistant Klebsiella pneumoniae in Europe is driven by nosocomial spread. Nat Microbiol. 2019 Nov;4(11):1919-1929. doi: 10.1038/s41564-019-0492-8. Epub 2019 …	,aac(3)-IIa (99%),aac(6')-Ib-cr (100%),aac(6')-Ib-cr (100%),blaCTX-M-15 (100%),blaOXA-1 (100%),blaOXA-48 (100%),blaSCO-1 (100%),blaSHV-28 (99%),blaTEM-1C (100%),catB3 (100%),dfrA14 (99%),fosA (96%),oqxA (99%),oqxB (98%),tet(D) (100%)	,Col(pHAD28) (93%),Col440II (99%),IncFIA(HI1) (98%),IncFIB(K) (100%),IncL (100%),IncR (100%)	Klebsiella pneumoniae	strong	123	289475	724085	5695991	no	-	ST101	1	2	8	10	ybt 9; ICEKp3	183	-	0	-	0	-	0	-	0	-	0	wzi137	KL17	none	Very high	100.00%	0
EuSCAPE-TR044	EuSCAPE-TR044.fasta	Hospital	SAMEA3729710/GCA_900507855.1	ERR1541320	Blood	Infection (predicted hospital acquisition)	N/S	N/S	2013	Turkey	41.0151	28.9795		Southeast Europe	NCBI	David S, Reuter S, Harris SR, Glasner C, Feltwell T, Argimon S, Abudahab K, Goater R, Giani T, Errico G, Aspbury M, Sjunnebo S; EuSCAPE Working Group; ESGEM Study Group, Feil EJ, Rossolini GM, Aanensen DM, Grundmann H. Epidemic of carbapenem-resistant Klebsiella pneumoniae in Europe is driven by nosocomial spread. Nat Microbiol. 2019 Nov;4(11):1919-1929. doi: 10.1038/s41564-019-0492-8. Epub 2019 …	,aac(3)-IIa (99%),aac(6')-Ib-cr (100%),aac(6')-Ib-cr (100%),aadA1 (100%),aadA2 (99%),aph(3'')-Ib (99%), aph(3'')-Ib (99%),aph(3')-Vib (99%),blaCTX-M-14b (100%),blaOXA-48 (100%),blaOXA-534 (100%),blaSHV-28 (99%),blaTEM-1C (100%),cmlA1 (99%),dfrA14 (99%),floR (98%),fosA (96%),mph(A) (100%),oqxA (99%),oqxB (98%),sul3 (100%),tet(D) (100%)	,Col(pHAD28) (93%),Col440I (91%),Col440II (96%),IncFIA(HI1) (98%),IncM1 (99%),IncR (100%)	Klebsiella pneumoniae	strong	179	350634	771451	5698322	no	-	ST101	1	2	10	15	ybt 9; ICEKp3	183-1LV	-	0	-	0	-	0	-	0	-	0	wzi137	KL17	none	Very high	99.97%	0
EuSCAPE-TR052	EuSCAPE-TR052.fasta	Hospital	SAMEA3729724/GCA_900507935.1	ERR1541327	Blood	Infection (predicted hospital acquisition)	N/S	N/S	2013	Turkey	41.0151	28.9795		Southeast Europe	NCBI	David S, Reuter S, Harris SR, Glasner C, Feltwell T, Argimon S, Abudahab K, Goater R, Giani T, Errico G, Aspbury M, Sjunnebo S; EuSCAPE Working Group; ESGEM Study Group, Feil EJ, Rossolini GM, Aanensen DM, Grundmann H. Epidemic of carbapenem-resistant Klebsiella pneumoniae in Europe is driven by nosocomial spread. Nat Microbiol. 2019 Nov;4(11):1919-1929. doi: 10.1038/s41564-019-0492-8. Epub 2019 …	,aac(3)-IIa (99%),aadA1 (100%),aadA2 (99%),aph(3'')-Ib (99%), aph(3'')-Ib (99%),aph(3')-Vib (99%),blaCTX-M-14b (100%),blaOXA-48 (100%),blaSHV-28 (99%),blaTEM-1C (100%),cmlA1 (99%),dfrA14 (99%),floR (98%),fosA (96%),mph(A) (100%),oqxA (99%),oqxB (98%),sul3 (100%),tet(D) (100%)	,Col(pHAD28) (93%),Col440II (99%),IncFIA(HI1) (98%),IncM1 (99%),IncR (100%)	Klebsiella pneumoniae	strong	75	350655	771451	5617754	no	-	ST101	1	2	10	15	ybt 9; ICEKp3	183-1LV	-	0	-	0	-	0	-	0	-	0	wzi137	KL17	none	Very high	99.98%	0
EuSCAPE-TR055	EuSCAPE-TR055.fasta	Hospital	SAMEA3729731/GCA_900507925.1	ERR1541330	Blood	N/S (predicted hospital acquisition)	N/S	N/S	2013	Turkey	41.0151	28.9795		Southeast Europe	NCBI	David S, Reuter S, Harris SR, Glasner C, Feltwell T, Argimon S, Abudahab K, Goater R, Giani T, Errico G, Aspbury M, Sjunnebo S; EuSCAPE Working Group; ESGEM Study Group, Feil EJ, Rossolini GM, Aanensen DM, Grundmann H. Epidemic of carbapenem-resistant Klebsiella pneumoniae in Europe is driven by nosocomial spread. Nat Microbiol. 2019 Nov;4(11):1919-1929. doi: 10.1038/s41564-019-0492-8. Epub 2019 …	,aadA1 (100%),aadA2 (99%),blaOXA-48 (100%),blaSHV-28 (99%),blaTEM-1C (100%),cmlA1 (99%),dfrA14 (99%),fosA (96%),mph(A) (100%),oqxA (99%),oqxB (98%),sul3 (100%),tet(D) (100%)	,Col(pHAD28) (93%),Col(pHAD28) (92%),Col440II (99%),ColRNAI (100%),IncFIA(HI1) (98%),IncM1 (99%),IncR (100%)	Klebsiella pneumoniae	strong	102	350634	771313	5584506	no	-	ST101	1	2	9	9	ybt 9; ICEKp3	183-1LV	-	0	-	0	-	0	-	0	-	0	wzi137	KL17	?-	Good	99.98%	KL17_12_wcaJ
EuSCAPE-TR057	EuSCAPE-TR057.fasta	Hospital	SAMEA3729735/GCA_900507945.1	ERR1541332	Urine	Infection (predicted hospital acquisition)	N/S	N/S	2014	Turkey	41.0151	28.9795		Southeast Europe	NCBI	David S, Reuter S, Harris SR, Glasner C, Feltwell T, Argimon S, Abudahab K, Goater R, Giani T, Errico G, Aspbury M, Sjunnebo S; EuSCAPE Working Group; ESGEM Study Group, Feil EJ, Rossolini GM, Aanensen DM, Grundmann H. Epidemic of carbapenem-resistant Klebsiella pneumoniae in Europe is driven by nosocomial spread. Nat Microbiol. 2019 Nov;4(11):1919-1929. doi: 10.1038/s41564-019-0492-8. Epub 2019 …	,aadA1 (100%),aadA2 (99%),aph(3'')-Ib (99%),aph(3')-Vib (99%),blaCTX-M-14b (100%),blaOXA-48 (100%),blaSHV-28 (99%),blaTEM-1C (100%),cmlA1 (99%),dfrA14 (99%),fosA (96%),mph(A) (100%),oqxA (99%),oqxB (98%),sul3 (100%),tet(D) (100%)	,Col(pHAD28) (93%),Col(pHAD28) (92%),Col440II (99%),IncFIA(HI1) (98%),IncM1 (99%),IncR (100%)	Klebsiella pneumoniae	strong	67	458652	771311	5599373	no	-	ST101	1	2	10	12	ybt 9; ICEKp3	183-1LV	-	0	-	0	-	0	-	0	-	0	wzi137	KL17	none	Very high	99.98%	0
EuSCAPE-TR186	EuSCAPE-TR186.fasta	Hospital	SAMEA3729752/GCA_900508585.1	ERR1541434	Lower Respiratory Tract Secrection	Infection (predicted community onset)	N/S	N/S	2014	Turkey	41.0151	28.9795		Southeast Europe	NCBI	David S, Reuter S, Harris SR, Glasner C, Feltwell T, Argimon S, Abudahab K, Goater R, Giani T, Errico G, Aspbury M, Sjunnebo S; EuSCAPE Working Group; ESGEM Study Group, Feil EJ, Rossolini GM, Aanensen DM, Grundmann H. Epidemic of carbapenem-resistant Klebsiella pneumoniae in Europe is driven by nosocomial spread. Nat Microbiol. 2019 Nov;4(11):1919-1929. doi: 10.1038/s41564-019-0492-8. Epub 2019 …	,aac(3)-Iia (100%),aac(6')-Ib-cr (100%),aac(6')-Ib-cr (100%),blaCTX-M-15 (100%),blaOXA-1 (100%),blaOXA-48 (100%),blaSCO-1 (100%),blaSHV-28 (99%),blaTEM-1A (100%),catB3 (100%),dfrA14 (99%),fosA (96%),oqxA (99%),oqxB (98%),tet(D) (100%)	,Col(pHAD28) (93%),Col(pHAD28) (92%),Col440II (96%),IncFIA(HI1) (98%),IncFIB(K) (100%),IncL (100%),IncR (100%)	Klebsiella pneumoniae	strong	109	289475	724085	5695858	no	-	ST101	1	2	8	10	ybt 9; ICEKp3 (truncated)	183-1LV	-	0	-	0	-	0	-	0	-	0	wzi137	KL17	none	Very high	100.00%	0
EuSCAPE-TR207	EuSCAPE-TR207.fasta	Hospital	SAMEA3729788/GCA_900508775.1	ERR1541452	Blood	N/S	N/S	N/S	2014	Turkey	41.0151	28.9795		Southeast Europe	NCBI	David S, Reuter S, Harris SR, Glasner C, Feltwell T, Argimon S, Abudahab K, Goater R, Giani T, Errico G, Aspbury M, Sjunnebo S; EuSCAPE Working Group; ESGEM Study Group, Feil EJ, Rossolini GM, Aanensen DM, Grundmann H. Epidemic of carbapenem-resistant Klebsiella pneumoniae in Europe is driven by nosocomial spread. Nat Microbiol. 2019 Nov;4(11):1919-1929. doi: 10.1038/s41564-019-0492-8. Epub 2019 …	,aac(3)-IIa (99%),aac(6')-Ib-cr (100%),aac(6')-Ib-cr (100%),blaCTX-M-15 (100%),blaOXA-1 (100%),blaOXA-48 (100%),blaSHV-28 (99%),blaTEM-1A (100%),catB3 (100%),dfrA14 (99%),fosA (96%),oqxA (99%),oqxB (98%),tet(D) (100%)	,Col(pHAD28) (93%),Col(pHAD28) (92%),Col440II (99%),IncFIA(HI1) (98%),IncL (100%),IncR (100%)	Klebsiella pneumoniae	strong	87	289475	672272	5543777	no	-	ST101	1	3	9	9	ybt 9; ICEKp3	183	-	0	-	0	-	0	-	0	-	0	wzi137	KL17	none	Very high	100.00%	0
EuSCAPE-TR224	EuSCAPE-TR224.fasta	Hospital	SAMEA3729815/GCA_900508875.1	ERR1541465	Blood	Infection (predicted hospital acquisition)	N/S	N/S	2014	Turkey	41.0151	28.9795		Southeast Europe	NCBI	David S, Reuter S, Harris SR, Glasner C, Feltwell T, Argimon S, Abudahab K, Goater R, Giani T, Errico G, Aspbury M, Sjunnebo S; EuSCAPE Working Group; ESGEM Study Group, Feil EJ, Rossolini GM, Aanensen DM, Grundmann H. Epidemic of carbapenem-resistant Klebsiella pneumoniae in Europe is driven by nosocomial spread. Nat Microbiol. 2019 Nov;4(11):1919-1929. doi: 10.1038/s41564-019-0492-8. Epub 2019 …	,aac(3)-Iia (100%),aac(6')-Ib-cr (100%),aac(6')-Ib-cr (100%),blaCTX-M-15 (100%),blaOXA-1 (100%),blaOXA-48 (100%),blaSCO-1 (100%),blaSHV-28 (99%),blaTEM-1A (100%),catB3 (100%),dfrA14 (99%),fosA (96%),oqxA (99%),oqxB (98%),tet(D) (100%)	,Col(pHAD28) (93%),Col(pHAD28) (92%),Col440II (99%),IncFIA(HI1) (98%),IncFIB(K) (100%),IncL (100%),IncR (100%)	Klebsiella pneumoniae	strong	95	251257	724070	5675319	no	-	ST101	1	3	9	10	ybt 9; ICEKp3	183	-	0	-	0	-	0	-	0	-	0	wzi137	KL17	?-	Good	100.00%	KL17_08_wctR
EuSCAPE-TR230	EuSCAPE-TR230.fasta	Hospital	SAMEA3729826/GCA_900508885.1	ERR1541471	Blood	Infection (predicted hospital acquisition)	N/S	N/S	2013	Turkey	41.0151	28.9795		Southeast Europe	NCBI	David S, Reuter S, Harris SR, Glasner C, Feltwell T, Argimon S, Abudahab K, Goater R, Giani T, Errico G, Aspbury M, Sjunnebo S; EuSCAPE Working Group; ESGEM Study Group, Feil EJ, Rossolini GM, Aanensen DM, Grundmann H. Epidemic of carbapenem-resistant Klebsiella pneumoniae in Europe is driven by nosocomial spread. Nat Microbiol. 2019 Nov;4(11):1919-1929. doi: 10.1038/s41564-019-0492-8. Epub 2019 …	,aac(3)-Iia (100%),aac(6')-Ib-cr (100%),aac(6')-Ib-cr (100%),blaCTX-M-15 (100%),blaOXA-1 (100%),blaOXA-48 (100%),blaSHV-28 (99%),blaTEM-1A (100%),catB3 (100%),dfrA14 (99%),fosA (96%),oqxA (99%),oqxB (98%),tet(D) (100%)	,Col(pHAD28) (93%),Col440II (99%),IncFIA(HI1) (98%),IncFIB(K) (100%),IncL (100%),IncR (100%)	Klebsiella pneumoniae	strong	90	251257	690821	5628065	no	-	ST101	1	2	8	9	ybt 9; ICEKp3	183	-	0	-	0	-	0	-	0	-	0	wzi137	KL17	?-	Good	100.00%	KL17_08_wctR
EuSCAPE-TR273	EuSCAPE-TR273.fasta	Hospital	SAMEA3729870/GCA_900509145.1	ERR1541509	Urine	Infection (predicted hospital acquisition)	N/S	N/S	2014	Turkey	41.0151	28.9795		Southeast Europe	NCBI	David S, Reuter S, Harris SR, Glasner C, Feltwell T, Argimon S, Abudahab K, Goater R, Giani T, Errico G, Aspbury M, Sjunnebo S; EuSCAPE Working Group; ESGEM Study Group, Feil EJ, Rossolini GM, Aanensen DM, Grundmann H. Epidemic of carbapenem-resistant Klebsiella pneumoniae in Europe is driven by nosocomial spread. Nat Microbiol. 2019 Nov;4(11):1919-1929. doi: 10.1038/s41564-019-0492-8. Epub 2019 …	,aac(3)-Iia (100%),aac(6')-Ib-cr (100%),aac(6')-Ib-cr (100%),blaCTX-M-15 (100%),blaOXA-1 (100%),blaSCO-1 (100%),blaSHV-28 (99%),blaTEM-1B (100%),catB3 (100%),dfrA14 (99%),fosA (96%),oqxA (99%),oqxB (98%)	,Col(pHAD28) (93%),Col440II (99%),IncFIA(HI1) (98%),IncFIB(K) (100%),IncR (100%)	Klebsiella pneumoniae	strong	83	242509	371599	5577982	no	-	ST101	1	1	6	8	ybt 9; ICEKp3	183	-	0	-	0	-	0	-	0	-	0	wzi137	KL17	?	Good	100.00%	0
EuSCAPE-TR276	EuSCAPE-TR276.fasta	Hospital	SAMEA3729873/GCA_900509165.1	ERR1541512	Lower Respiratory Tract Secrection	Infection (predicted community onset)	N/S	N/S	2013	Turkey	41.0151	28.9795		Southeast Europe	NCBI	David S, Reuter S, Harris SR, Glasner C, Feltwell T, Argimon S, Abudahab K, Goater R, Giani T, Errico G, Aspbury M, Sjunnebo S; EuSCAPE Working Group; ESGEM Study Group, Feil EJ, Rossolini GM, Aanensen DM, Grundmann H. Epidemic of carbapenem-resistant Klebsiella pneumoniae in Europe is driven by nosocomial spread. Nat Microbiol. 2019 Nov;4(11):1919-1929. doi: 10.1038/s41564-019-0492-8. Epub 2019 …	,aac(3)-Iia (100%),aac(6')-Ib-cr (100%),aac(6')-Ib-cr (100%),blaCTX-M-15 (100%),blaOXA-1 (100%),blaOXA-48 (100%),blaSHV-28 (99%),blaTEM-1A (100%),catB3 (100%),dfrA14 (99%),fosA (96%),oqxA (99%),oqxB (98%),tet(D) (100%)	,Col(pHAD28) (93%),Col440II (99%),IncFIA(HI1) (98%),IncFIB(K) (100%),IncL (100%),IncR (100%)	Klebsiella pneumoniae	strong	88	251257	690821	5627550	no	-	ST101	1	2	8	9	ybt 9; ICEKp3	183	-	0	-	0	-	0	-	0	-	0	wzi137	KL17	?-	Good	100.00%	KL17_08_wctR
EuSCAPE-TR277	EuSCAPE-TR277.fasta	Hospital	SAMEA3729874/GCA_900509195.1	ERR1541513	Lower Respiratory Tract Secrection	Infection (predicted hospital acquisition)	N/S	N/S	2013	Turkey	41.0151	28.9795		Southeast Europe	NCBI	David S, Reuter S, Harris SR, Glasner C, Feltwell T, Argimon S, Abudahab K, Goater R, Giani T, Errico G, Aspbury M, Sjunnebo S; EuSCAPE Working Group; ESGEM Study Group, Feil EJ, Rossolini GM, Aanensen DM, Grundmann H. Epidemic of carbapenem-resistant Klebsiella pneumoniae in Europe is driven by nosocomial spread. Nat Microbiol. 2019 Nov;4(11):1919-1929. doi: 10.1038/s41564-019-0492-8. Epub 2019 …	,aac(3)-IIa (99%),aac(6')-Ib-cr (100%),aac(6')-Ib-cr (100%),blaCTX-M-15 (100%),blaOXA-1 (100%),blaOXA-48 (100%),blaSHV-28 (99%),blaTEM-1A (100%),catB3 (100%),dfrA14 (99%),fosA (96%),oqxA (99%),oqxB (98%),tet(D) (100%)	,Col(pHAD28) (93%),Col(pHAD28) (92%),Col440II (99%),IncFIA(HI1) (98%),IncL (100%),IncR (100%)	Klebsiella pneumoniae	strong	92	279642	724085	5553411	no	-	ST101	1	2	8	9	ybt 9; ICEKp3	183	-	0	-	0	-	0	-	0	-	0	wzi137	KL17	?	Good	100.00%	0
EuSCAPE-TR280	EuSCAPE-TR280.fasta	Hospital	SAMEA3729877/GCA_900508145.1	ERR1541516	Urine	Infection (predicted hospital acquisition)	N/S	N/S	2014	Turkey	41.0151	28.9795		Southeast Europe	NCBI	David S, Reuter S, Harris SR, Glasner C, Feltwell T, Argimon S, Abudahab K, Goater R, Giani T, Errico G, Aspbury M, Sjunnebo S; EuSCAPE Working Group; ESGEM Study Group, Feil EJ, Rossolini GM, Aanensen DM, Grundmann H. Epidemic of carbapenem-resistant Klebsiella pneumoniae in Europe is driven by nosocomial spread. Nat Microbiol. 2019 Nov;4(11):1919-1929. doi: 10.1038/s41564-019-0492-8. Epub 2019 …	,aac(3)-IIa (99%),aac(6')-Ib-cr (100%),aac(6')-Ib-cr (100%),aph(3'')-Ib (100%),aph(6)-Id (100%),blaCTX-M-15 (100%),blaOXA-1 (100%),blaOXA-48 (100%),blaSHV-28 (99%),blaTEM-1A (100%),catB3 (100%),dfrA14 (99%),fosA (96%),oqxA (99%),oqxB (98%),qnrB1 (100%),sul2 (100%),tet(A) (100%),tet(D) (100%)	,Col(pHAD28) (93%),Col440II (99%),IncFIA(HI1) (98%),IncFIB(K) (98%),IncFII(K) (95%),IncL (100%),IncR (100%)	Klebsiella pneumoniae	strong	123	250822	592690	5747643	no	-	ST101	1	2	9	14	ybt 9; ICEKp3 (truncated)	183-1LV	-	0	-	0	-	0	-	0	-	0	wzi137	KL17	none	Very high	99.99%	0
EuSCAPE-TR290	EuSCAPE-TR290.fasta	Hospital	SAMEA3729886/GCA_900508185.1	ERR1541525	Lower Respiratory Tract Secrection	Infection	N/S	N/S	2013	Turkey	41.0151	28.9795		Southeast Europe	NCBI	David S, Reuter S, Harris SR, Glasner C, Feltwell T, Argimon S, Abudahab K, Goater R, Giani T, Errico G, Aspbury M, Sjunnebo S; EuSCAPE Working Group; ESGEM Study Group, Feil EJ, Rossolini GM, Aanensen DM, Grundmann H. Epidemic of carbapenem-resistant Klebsiella pneumoniae in Europe is driven by nosocomial spread. Nat Microbiol. 2019 Nov;4(11):1919-1929. doi: 10.1038/s41564-019-0492-8. Epub 2019 …	,aac(3)-IIa (99%),aac(6')-Ib-cr (100%),aac(6')-Ib-cr (100%),blaCTX-M-15 (100%),blaOXA-1 (100%),blaOXA-48 (100%),blaSCO-1 (100%),blaSHV-28 (99%),blaTEM-1B (99%),catB3 (100%),dfrA14 (99%),fosA (96%),oqxA (99%),oqxB (98%),tet(D) (100%)	,Col(pHAD28) (93%),Col440II (99%),IncFIA(HI1) (98%),IncFIB(K) (100%),IncL (100%),IncR (100%)	Klebsiella pneumoniae	strong	103	289475	722709	5690385	no	-	ST101	1	2	8	10	ybt 9; ICEKp3	183	-	0	-	0	-	0	-	0	-	0	wzi137	KL17	?-	Good	100.00%	KL17_12_wcaJ
EuSCAPE-TR304	EuSCAPE-TR304.fasta	Hospital	SAMEA3729898/GCA_900508245.1	ERR1541537	Urine	Infection	N/S	N/S	2013	Turkey	41.0151	28.9795		Southeast Europe	NCBI	David S, Reuter S, Harris SR, Glasner C, Feltwell T, Argimon S, Abudahab K, Goater R, Giani T, Errico G, Aspbury M, Sjunnebo S; EuSCAPE Working Group; ESGEM Study Group, Feil EJ, Rossolini GM, Aanensen DM, Grundmann H. Epidemic of carbapenem-resistant Klebsiella pneumoniae in Europe is driven by nosocomial spread. Nat Microbiol. 2019 Nov;4(11):1919-1929. doi: 10.1038/s41564-019-0492-8. Epub 2019 …	,blaSHV-28 (99%),fosA (96%),oqxA (99%),oqxB (98%)	,IncFIB(K) (99%),IncFII(pKP91) (95%)	Klebsiella pneumoniae	strong	56	371610	643794	5504996	no	-	ST101	0	0	0	0	-	0	-	0	-	0	-	0	-	0	-	0	wzi137	KL17	none	Very high	99.99%	0
F0025	F0025.fasta	Animal product/Food	SAMN15048732/SRS6755489	SRR11907332	NA	Screening	NA	NA	2017	Sweden	59.3346	18.0632		Northern Europe	NCBI	Stadler et al 2018, Stadler T, Meinel D, Aguilar-Bultet L, et al Transmission of ESBL-producing Enterobacteriaceae and their mobile genetic elements—identification of sources by whole genome sequencing: study protocol for an observational study in Switzerland BMJ Open 2018;8:e021823. doi: 10.1136/bmjopen-2018-021823	,aph(3'')-Ib (100%),aph(6)-Id (100%),blaCTX-M-15 (100%),blaSHV-28 (99%),blaTEM-1B (100%),dfrA14 (99%),fosA (96%),oqxA (99%),oqxB (98%),qnrS1 (100%),sul2 (100%),tet(A) (100%)	,Col(MG828) (93%),Col(pHAD28) (93%),Col(pHAD28) (90%),Col440I (100%),IncFIB(K) (99%),IncFII(pKP91) (95%)	Klebsiella pneumoniae	strong	65	369507	735359	5356521	yes (3262)	ambiguous_bases	ST101	0	1	7	8	-	0	-	0	-	0	-	0	-	0	-	0	-	KL2	-	High	98.83%	KL2_13
FE1669	FE1669.fasta	Hospital	SAMN17102041/GCA_018350455.1		Rectum	Screening	NA	ICU	2016	Spain	40.4168	-3.70379		Southern Europe	NCBI	This study	,aac(3)-IIa (99%),aac(6')-Ib-cr (99%),aac(6')-Ib-cr (99%),ARR-3 (99%),blaCTX-M-15 (100%),blaNDM-1 (100%),blaOXA-1 (100%),blaSHV-28 (99%),catB3 (100%),fosA (96%),oqxA (99%),oqxB (98%)	,Col(pHAD28) (94%),Col440II (96%),IncFIB(K) (98%),IncFIB(pQil) (100%),IncFII(K) (95%)	Klebsiella pneumoniae	strong	148	95197	319696	5610030	yes (1041)	ambiguous_bases	ST101	1	2	6	6	ybt 9; ICEKp3	183	-	0	-	0	-	0	-	0	-	0	wzi137	KL17	?-	Good	100.00%	KL17_11_wctU
G18000973	G18000973.fasta	Hospital	SAMEA6375570/ERS4141663	ERR4795749	Blood	N/S	N/S	N/S	2016	Colombia	4.62434	-74.0636		Latin America	Pathogenwatch	Sandra Yamile Saavedra, Johan Fabian Bernal, Efraín Montilla-Escudero, Stefany Alejandra Arévalo, Diego Andrés Prada, María Fernanda Valencia, Jaime Enrique Moreno, Andrea Melissa Hidalgo, Monica Abrudan, Silvia Argimón, Mihir Kekre, Anthony Underwood, David M Aanensen, Carolina Duarte, Pilar Donado-Godoy, the NIHR Global Health Research Unit on Genomic Surveillance of Antimicrobial Resistance, C…	,aac(3)-IIa (99%),aac(6')-Ib-cr (100%),aac(6')-Ib-cr (100%),blaKPC-2 (100%),blaOXA-1 (100%),blaOXA-9 (99%),blaSHV-28 (99%),blaTEM-1A (99%),catB3 (100%),fosA (96%),oqxA (99%),oqxB (98%),qnrB1 (100%),tet(A) (100%)	,IncFIB(K) (99%),IncFIB(pQil) (100%),IncFII(K) (97%),IncFII(pKP91) (96%)	Klebsiella pneumoniae	strong	55	370914	992329	5505531	yes (400)	ambiguous_bases	ST101	0	2	6	8	-	0	-	0	-	0	-	0	-	0	-	0	-	KL106	*	Good	95.25%	0
G18255120	G18255120.fasta	Hospital	SAMEA6493080/ERS4257543	ERR4784342	Urine	N/S	N/S	N/S	2018	India	28.6791	77.0697		South Asia	Pathogenwatch	Nagaraj G, Shamanna V, Govindan V, Rose S, Sravani D, Akshata KP, Shincy MR, Vanketesha VT, Abdrudan M, Underwood A, Aanensen DM, Ravikumar KL, the NIHR Global Health Research Unit for the Genomic Surveillance of Antimicrobial Resistance, High Resultation Genomic Profiling of Carbapenem-Resistant Klebsiella pneumoniae Isolates: A Multicentric Retrospective Indian Study (2021). bioRxiv preprint. d…	,blaCTX-M-15 (100%),blaSHV-28 (99%),blaTEM-1B (100%),fosA (96%),oqxA (99%),oqxB (98%)	,Col(pHAD28) (94%),ColpVC (97%),IncFIB(K) (98%),IncFIB(pQil) (100%),IncFII(pKP91) (96%)	Klebsiella pneumoniae	strong	59	342124	735894	5555849	yes (495)	ambiguous_bases	ST101	1	1	3	2	ybt 9; ICEKp3	183-1LV	-	0	-	0	-	0	-	0	-	0	wzi137	KL17	none	Perfect	100.00%	0
G18255580	G18255580.fasta	Hospital	SAMEA6507597/ERS4272029	ERR4785012	Blood	N/S	N/S	N/S	2017	India	28.6791	77.0697		South Asia	Pathogenwatch	Nagaraj G, Shamanna V, Govindan V, Rose S, Sravani D, Akshata KP, Shincy MR, Vanketesha VT, Abdrudan M, Underwood A, Aanensen DM, Ravikumar KL, the NIHR Global Health Research Unit for the Genomic Surveillance of Antimicrobial Resistance, High Resultation Genomic Profiling of Carbapenem-Resistant Klebsiella pneumoniae Isolates: A Multicentric Retrospective Indian Study (2021). bioRxiv preprint. d…	,aac(6')-Ib3 (99%),aac(6')-Ib-cr (99%),aph(3'')-Ib (100%),ARR-3 (99%),blaCTX-M-15 (100%),blaNDM-1 (100%),blaSHV-28 (99%),blaTEM-1B (100%),fosA (96%),oqxA (99%),oqxB (98%),rmtF (100%),sul2 (100%)	,Col(pHAD28) (94%),ColpVC (97%),IncFIB(K) (98%),IncFIB(pQil) (100%),IncFII(pKP91) (96%)	Klebsiella pneumoniae	strong	52	370914	735733	5592860	yes (199)	ambiguous_bases	ST101	1	2	7	8	ybt 9; ICEKp3	183-1LV	-	0	-	0	-	0	-	0	-	0	wzi137	KL17	none	Perfect	100.00%	0
G18255712	G18255712.fasta	Hospital	SAMEA6507299/ERS4271732	ERR4784425	Urine	N/S	N/S	N/S	2017	India	28.6791	77.0697		South Asia	Pathogenwatch	Nagaraj G, Shamanna V, Govindan V, Rose S, Sravani D, Akshata KP, Shincy MR, Vanketesha VT, Abdrudan M, Underwood A, Aanensen DM, Ravikumar KL, the NIHR Global Health Research Unit for the Genomic Surveillance of Antimicrobial Resistance, High Resultation Genomic Profiling of Carbapenem-Resistant Klebsiella pneumoniae Isolates: A Multicentric Retrospective Indian Study (2021). bioRxiv preprint. d…	,blaOXA-232 (100%),blaSHV-28 (99%),fosA (96%),oqxA (99%),oqxB (98%)	,Col(pHAD28) (92%),ColKP3 (99%),IncFIB(K) (98%),IncFII(pKP91) (96%)	Klebsiella pneumoniae	strong	60	370914	810483	5454525	yes (533)	ambiguous_bases	ST101	0	2	1	1	-	0	-	0	-	0	-	0	-	0	-	0	wzi29	KL106	none	Good	99.94%	0
G18503425	G18503425.fasta	Hospital	SAMEA6422783/ERS4188997	ERR4783578	Blood	Infection	N/S	N/S	N/S	Nigeria	6.46542	3.40645		West Africa	Pathogenwatch	Afolayan AO, Oaikhena AO, Aboderin AO, Olabisi OF, Amupitan AA, Abiri OV, Ogunleye VO, Underwood A, Odi EE, Adeyemo AT,Adeyemo AT, Obardare TO, David S, Argimon S, Abrudan M, Egwuenu A, Ihekweazu C, Aanensen DM, Okeke IN, the NIHR Global Health Research Unit (GHRU) on Genomic surveillance of Antimicrobial Resistance. (2021) BioRxiv preprint. doi: https://doi.org/10.1101/2021.06.21.449255	,aac(3)-IIa (99%),aac(6')-Ib-cr (100%),aac(6')-Ib-cr (100%),aadA2 (100%),aph(3')-Ia (100%),aph(3'')-Ib (99%),aph(6)-Id (99%),armA (100%),blaCTX-M-88 (100%),blaOXA-1 (100%),blaSHV-28 (99%),blaTEM-1B (100%),catA1 (99%),catA2 (96%),catB3 (100%),dfrA12 (100%),dfrA14 (99%),fosA (96%),mph(E) (100%),msr(E) (100%),qnrB1 (100%),sul1 (99%),sul2 (100%),tet(D) (100%)	,Col(pHAD28) (92%),Col440I (96%),Col440II (99%),ColRNAI (100%),IncFIB(K) (98%),IncFII(pKP91) (96%),IncM2 (100%)	Klebsiella pneumoniae	strong	84	314467	542735	5694534	yes (394)	ambiguous_bases	ST101	1	0	8	20	ybt 9; ICEKp3	172-2LV	-	0	-	0	-	0	-	0	-	0	wzi137	KL17	none	Perfect	100.00%	0
G18584165	G18584165.fasta	Hospital	SAMEA6155865/ERS3955883	ERR4783047	Urine	Infection (hospital acquired)	N/S	N/S	2017	Nigeria	6.46542	3.40645		West Africa	Pathogenwatch	Afolayan AO, Oaikhena AO, Aboderin AO, Olabisi OF, Amupitan AA, Abiri OV, Ogunleye VO, Underwood A, Odi EE, Adeyemo AT,Adeyemo AT, Obardare TO, David S, Argimon S, Abrudan M, Egwuenu A, Ihekweazu C, Aanensen DM, Okeke IN, the NIHR Global Health Research Unit (GHRU) on Genomic surveillance of Antimicrobial Resistance. (2021) BioRxiv preprint. doi: https://doi.org/10.1101/2021.06.21.449255	,aac(6')-Ib-cr (100%),aac(6')-Ib-cr (100%),aph(3'')-Ib (100%),aph(6)-Id (100%),blaCTX-M-15 (100%),blaOXA-1 (100%),blaSHV-28 (99%),blaTEM-1B (100%),catB3 (100%),dfrA14 (99%),fosA (96%),sul2 (100%)	,Col(pHAD28) (93%),Col440II (96%),IncFIB(K) (98%),IncFII(pKP91) (96%)	Klebsiella pneumoniae	strong	43	370914	829959	5491216	yes (792)	ambiguous_bases	ST101	1	1	7	9	ybt 9; ICEKp3	172-2LV	-	0	-	0	-	0	-	0	-	0	wzi137	KL17	none	Very high	99.95%	0
G18584166	G18584166.fasta	Hospital	SAMEA6155866/ERS3955884	ERR4783390	Urine	Infection (hospital acquired)	N/S	N/S	2017	Nigeria	6.46542	3.40645		West Africa	Pathogenwatch	Afolayan AO, Oaikhena AO, Aboderin AO, Olabisi OF, Amupitan AA, Abiri OV, Ogunleye VO, Underwood A, Odi EE, Adeyemo AT,Adeyemo AT, Obardare TO, David S, Argimon S, Abrudan M, Egwuenu A, Ihekweazu C, Aanensen DM, Okeke IN, the NIHR Global Health Research Unit (GHRU) on Genomic surveillance of Antimicrobial Resistance. (2021) BioRxiv preprint. doi: https://doi.org/10.1101/2021.06.21.449255	,aac(6')-Ib-cr (100%),aac(6')-Ib-cr (100%),aph(3'')-Ib (100%),aph(6)-Id (100%),blaCTX-M-15 (100%),blaOXA-1 (100%),blaSHV-28 (99%),blaTEM-1B (100%),catB3 (100%),dfrA14 (99%),fosA (96%),sul2 (100%)	,Col(pHAD28) (93%),Col440II (96%),IncFIB(K) (98%),IncFII(pKP91) (96%)	Klebsiella pneumoniae	strong	48	409740	735518	5522518	yes (785)	ambiguous_bases	ST101	1	1	7	9	ybt 9; ICEKp3	172-2LV	-	0	-	0	-	0	-	0	-	0	wzi137	KL17	none	Very high	99.95%	0
G18584173	G18584173.fasta	Hospital	SAMEA6155863/ERS3955881	ERR4783386	Urine	Infection (hospital acquired)	N/S	N/S	2018	Nigeria	6.46542	3.40645		West Africa	Pathogenwatch	Afolayan AO, Oaikhena AO, Aboderin AO, Olabisi OF, Amupitan AA, Abiri OV, Ogunleye VO, Underwood A, Odi EE, Adeyemo AT,Adeyemo AT, Obardare TO, David S, Argimon S, Abrudan M, Egwuenu A, Ihekweazu C, Aanensen DM, Okeke IN, the NIHR Global Health Research Unit (GHRU) on Genomic surveillance of Antimicrobial Resistance. (2021) BioRxiv preprint. doi: https://doi.org/10.1101/2021.06.21.449255	,aac(3)-IIa (99%),aac(6')-Ib-cr (100%),aac(6')-Ib-cr (100%),aadA1 (99%),ARR-3 (99%),blaCTX-M-15 (100%),blaOXA-1 (100%),blaSHV-28 (99%),catA2 (96%),catB3 (100%),cmlA1 (99%),dfrA14 (99%),ere(A) (100%),fosA (96%),qnrB1 (100%),sul1 (99%),tet(A) (100%)	,Col(pHAD28) (93%),Col440II (96%),IncFIA(HI1) (98%),IncFIB(K) (98%),IncFII(pKP91) (96%),IncR (100%)	Klebsiella pneumoniae	strong	60	406725	733279	5544908	yes (595)	ambiguous_bases	ST101	1	1	10	14	ybt 9; ICEKp3	172-1LV	-	0	-	0	-	0	-	0	-	0	wzi137	KL17	none	Perfect	100.00%	0
G18584184	G18584184.fasta	Hospital	SAMEA6155844/ERS3955862	ERR4783360	Urine	Infection (community acquired)	N/S	N/S	2018	Nigeria	6.46542	3.40645		West Africa	Pathogenwatch	Afolayan AO, Oaikhena AO, Aboderin AO, Olabisi OF, Amupitan AA, Abiri OV, Ogunleye VO, Underwood A, Odi EE, Adeyemo AT,Adeyemo AT, Obardare TO, David S, Argimon S, Abrudan M, Egwuenu A, Ihekweazu C, Aanensen DM, Okeke IN, the NIHR Global Health Research Unit (GHRU) on Genomic surveillance of Antimicrobial Resistance. (2021) BioRxiv preprint. doi: https://doi.org/10.1101/2021.06.21.449255	,aac(3)-IIa (99%),aac(6')-Ib-cr (100%),aac(6')-Ib-cr (100%),aadA1 (99%),ARR-3 (99%),blaCTX-M-15 (100%),blaOXA-1 (100%),blaSHV-28 (99%),catA2 (96%),catB3 (100%),cmlA1 (99%),dfrA14 (99%),ere(A) (100%),fosA (96%),qnrB1 (100%),sul1 (99%)	,Col(pHAD28) (93%),Col440I (92%),Col440II (96%),IncFIA(HI1) (98%),IncFIB(K) (98%),IncFII(pKP91) (96%),IncR (100%)	Klebsiella pneumoniae	strong	66	407009	695624	5540754	yes (298)	ambiguous_bases	ST101	1	1	9	13	ybt 9; ICEKp3	172-1LV	-	0	-	0	-	0	-	0	-	0	wzi137	KL17	none	Perfect	100.00%	0
G18584197	G18584197.fasta	Hospital	SAMEA6155815/ERS3955833	ERR4783318	Blood	Infection (hospital acquired)	N/S	N/S	2017	Nigeria	6.46542	3.40645		West Africa	Pathogenwatch	Afolayan AO, Oaikhena AO, Aboderin AO, Olabisi OF, Amupitan AA, Abiri OV, Ogunleye VO, Underwood A, Odi EE, Adeyemo AT,Adeyemo AT, Obardare TO, David S, Argimon S, Abrudan M, Egwuenu A, Ihekweazu C, Aanensen DM, Okeke IN, the NIHR Global Health Research Unit (GHRU) on Genomic surveillance of Antimicrobial Resistance. (2021) BioRxiv preprint. doi: https://doi.org/10.1101/2021.06.21.449255	,aac(3)-IIa (99%),aac(6')-Ib-cr (100%),aac(6')-Ib-cr (100%),aph(3')-Ia (100%),aph(3'')-Ib (99%),aph(6)-Id (99%),blaCTX-M-15 (100%),blaOXA-1 (100%),blaSHV-28 (99%),blaTEM-1B (100%),catA1 (99%),catA2 (96%),catB3 (100%),dfrA14 (99%),fosA (96%),qnrB1 (100%),sul2 (100%),tet(D) (100%)	,Col(pHAD28) (92%),Col440I (96%),Col440II (99%),ColRNAI (100%),IncFIB(K) (98%),IncFII(pKP91) (96%)	Klebsiella pneumoniae	strong	85	314567	702212	5616661	yes (1274)	ambiguous_bases	ST101	1	1	8	15	ybt 9; ICEKp3	172-2LV	-	0	-	0	-	0	-	0	-	0	wzi137	KL17	none	Very high	100.00%	0
G18600041	G18600041.fasta	Hospital	SAMEA6422763/ERS4188977	ERR4783506	Blood	Infection	N/S	N/S	2017	Nigeria	6.46542	3.40645		West Africa	Pathogenwatch	Afolayan AO, Oaikhena AO, Aboderin AO, Olabisi OF, Amupitan AA, Abiri OV, Ogunleye VO, Underwood A, Odi EE, Adeyemo AT,Adeyemo AT, Obardare TO, David S, Argimon S, Abrudan M, Egwuenu A, Ihekweazu C, Aanensen DM, Okeke IN, the NIHR Global Health Research Unit (GHRU) on Genomic surveillance of Antimicrobial Resistance. (2021) BioRxiv preprint. doi: https://doi.org/10.1101/2021.06.21.449255	,blaSHV-28 (99%),dfrA15 (100%),fosA (96%),oqxA (99%),oqxB (98%),sul1 (99%),tet(A) (99%)	,ColRNAI (100%),IncFIB(K) (98%),IncFII(pCRY) (94%),IncFII(pKP91) (96%),IncN (99%)	Klebsiella pneumoniae	strong	40	624395	1143089	5574674	yes (873)	ambiguous_bases	ST101	1	0	3	3	ybt 9; ICEKp3	183-1LV	-	0	-	0	-	0	-	0	-	0	wzi137	KL17	none	Very high	99.99%	0
G18762780	G18762780.fasta	Hospital	SAMEA5758514/ERS3561965	ERR4635388	Blood	Infection	N/S	Neonatal intensive care unit	2016	Philippines	14.5995	120.984		Southeast Asia	Pathogenwatch	Carlos CC, Masim MAL, Lagrada ML, Gayeta JM, Macaranas PKV, Sia SB, Facun MAM, Palarca JFC, Olorosa AM, Cueno GAC, Abrudan M, Abudahab K, Argimon S, Kekre M, Underwood A, Stelling J, Aanensen DM, the NIHR Global Health Research Unit on Genomic Surveillance of Antimicrobial Resistance. Genome Sequencing Identifies Previously Unrecognized Klebsiella pneumoniae Outbreaks in Neonatal Intensive Care U…	,aac(6')-Ib-cr (99%),aac(6')-Ib-cr (99%),ARR-3 (100%),blaCTX-M-3 (100%),blaSHV-28 (99%),blaTEM-1B (100%),dfrA14 (99%),dfrA8 (100%),fosA (96%),oqxA (99%),oqxB (98%),qnrS1 (100%),sul2 (100%),tet(D) (100%)	,Col(pHAD28) (96%),Col440I (95%),IncFIB(K) (99%),IncFII(K) (99%),IncN (99%),IncU (100%)	Klebsiella pneumoniae	strong	51	416012	742274	5518762	yes (592)	ambiguous_bases	ST101	0	1	8	9	-	0	-	0	-	0	-	0	-	0	-	0	-	KL106	*	Good	95.25%	0
G18763374	G18763374.fasta	Hospital	SAMEA5758539/ERS3561990	ERR4635105	Blood	Infection	N/S	ICU	2016	Philippines	14.5995	120.984		Southeast Asia	Pathogenwatch	Carlos CC, Masim MAL, Lagrada ML, Gayeta JM, Macaranas PKV, Sia SB, Facun MAM, Palarca JFC, Olorosa AM, Cueno GAC, Abrudan M, Abudahab K, Argimon S, Kekre M, Underwood A, Stelling J, Aanensen DM, the NIHR Global Health Research Unit on Genomic Surveillance of Antimicrobial Resistance. Genome Sequencing Identifies Previously Unrecognized Klebsiella pneumoniae Outbreaks in Neonatal Intensive Care U…	,aac(3)-Iid (99%),aac(6')-Ib-cr (100%),aac(6')-Ib-cr (100%),aph(3'')-Ib (100%),aph(6)-Id (100%),armA (100%),blaCTX-M-15 (100%),blaDHA-1 (100%),blaNDM-1 (100%),blaOXA-1 (100%),blaSHV-28 (99%),blaTEM-1B (100%),catA1 (99%),catB3 (99%),dfrA14 (99%),erm(42) (99%),fosA (96%),mph(E) (100%),msr(E) (100%),oqxA (99%),oqxB (98%),qnrB1 (100%),sul1 (99%),sul2 (100%),tet(A) (100%)	,Col(pHAD28) (94%),Col440I (95%),Col440I (96%),Col440II (96%),IncFIB(K) (98%),IncFII(pKP91) (96%),IncM2 (100%),IncQ1 (100%)	Klebsiella pneumoniae	strong	72	397239	878921	5609019	yes (484)	ambiguous_bases	ST101	1	2	10	19	ybt 9; ICEKp3	172-1LV	-	0	-	0	-	0	-	0	-	0	wzi137	KL17	none	Perfect	100.00%	0
G19	G19.fasta	Hospital	SAMN14262049/GCA_013603185.1	no SRA available	Urine	Infection	N/S	ICU	2017	Spain	40.4168	-3.70379		Southern Europe	NCBI	Marta Hernández-García, Sergio García-Fernández, María García-Castillo, Germán Bou, Emilia Cercenado, Mercedes Delgado-Valverde, Xavier Mulet, Cristina Pitart, Jesús Rodríguez-Lozano, Nuria Tormo, Diego López-Mendoza, Jazmín Díaz-Regañón, Rafael Cantón, SUPERIOR study group, WGS characterization of MDR Enterobacterales with different ceftolozane/tazobactam susceptibility profiles during the SUPER…	,aac(3)-IIa (99%),aac(6')-Ib-cr (99%),aac(6')-Ib-cr (99%),ARR-3 (99%),blaCTX-M-15 (100%),blaNDM-1 (100%),blaOXA-1 (100%),blaSHV-28 (99%),catB3 (100%),fosA (96%),oqxA (99%),oqxB (98%)	,Col(pHAD28) (94%),Col440II (96%),IncFIB(K) (98%),IncFIB(pQil) (100%)	Klebsiella pneumoniae	strong	76	269112	592579	5598985	no	-	ST101	1	2	7	7	ybt 9; ICEKp3	183	-	0	-	0	-	0	-	0	-	0	wzi137	KL17	?-	Good	99.95%	KL17_12_wcaJ
G3504	G3504.fasta	Hospital	SAMN05960927/GCA_002187295	SRR5513556	Blood	Infection	Bloodstream infection	N/S	2014	Nigeria	6.46542	3.40645		West Africa	NCBI	Roe CC, Vazquez AJ, Esposito EP, Zarrilli R, Sahl JW. Diversity, Virulence, and Antimicrobial Resistance in Isolates From the Newly Emerging Klebsiella pneumoniae ST101 Lineage. Front Microbiol. 2019;10(542). doi:10.3389/fmicb.2019.00542	,aadA2 (99%),blaSHV-28 (99%),blaTEM-1B (100%),catA2 (96%),dfrA16 (100%),fosA (96%),oqxA (99%),oqxB (98%),sul1 (99%),sul2 (100%),tet(D) (100%)	,IncFIB(K) (98%),IncFII(pKP91) (96%)	Klebsiella pneumoniae	strong	78	242325	627829	5436032	no	-	ST101	0	0	6	7	-	0	-	0	-	0	-	0	-	0	-	0	wzi29	KL106	?	Good	99.95%	0
GCID_CRE_0117	GCID_CRE_0117.fasta	Hospital	SAMN11388457/GCA_004802835.1	SRR8885598	N/S	N/S	N/S	N/S	N/S	Egypt	30.0333	31.2333		North Africa	NCBI	Osei Sekyere J, Reta MA. Genomic and Resistance Epidemiology of Gram-Negative Bacteria in Africa: a Systematic Review and Phylogenomic Analyses from a One Health Perspective. mSystems. 2020 Nov 24;5(6):e00897-20. doi: 10.1128/mSystems.00897-20. PMID: 33234606; PMCID: PMC7687029.	,aac(6')-Ib-cr (100%),aac(6')-Ib-cr (100%),aadA2 (100%),blaCTX-M-15 (100%),blaNDM-5 (100%),blaOXA-1 (100%),blaOXA-48 (100%),blaSHV-28 (99%),blaTEM-1A (100%),catB3 (100%),dfrA12 (100%),dfrA14 (99%),fosA (96%),oqxA (99%),oqxB (98%),rmtB (100%),sul1 (99%),tet(D) (100%)	,Col(pHAD28) (93%),Col440II (99%),IncFIA(HI1) (98%),IncFIB(K) (100%),IncFII (100%),IncFII(K) (100%),IncL (100%),IncR (100%)	Klebsiella pneumoniae	strong	112	170592	438794	5761384	no	-	ST101	1	2	9	12	ybt 9; ICEKp3	173-1LV	-	0	-	0	-	0	-	0	-	0	wzi137	KL17	?	Good	99.99%	0
GCID_CRE_0118	GCID_CRE_0118.fasta	Hospital	SAMN11388458/GCA_004802995.1	SRR8885596	N/S	N/S	N/S	N/S	N/S	Egypt	30.0333	31.2333		North Africa	NCBI	Osei Sekyere J, Reta MA. Genomic and Resistance Epidemiology of Gram-Negative Bacteria in Africa: a Systematic Review and Phylogenomic Analyses from a One Health Perspective. mSystems. 2020 Nov 24;5(6):e00897-20. doi: 10.1128/mSystems.00897-20. PMID: 33234606; PMCID: PMC7687029.	,aac(6')-Ib-cr (100%),aac(6')-Ib-cr (100%),aph(3')-Ia (99%),aph(3'')-Ib (100%),aph(6)-Id (100%),blaCTX-M-15 (100%),blaNDM-5 (100%),blaOXA-1 (100%),blaSHV-28 (99%),catB3 (100%),dfrA14 (99%),dfrA5 (100%),fosA (96%),mph(A) (100%),oqxA (99%),oqxB (98%),rmtB (100%),sul1 (99%),sul2 (100%),tet(D) (100%)	,Col(pHAD28) (93%),Col(pHAD28) (92%),Col440II (99%),IncFIA(HI1) (98%),IncFIB(K) (100%),IncFII (100%),IncFII(K) (100%),IncL (100%),IncR (100%)	Klebsiella pneumoniae	strong	139	139118	355370	5764348	no	-	ST101	1	2	10	15	ybt 9; ICEKp3	173-1LV	-	0	-	0	-	0	-	0	-	0	wzi137	KL17	?	Good	99.99%	0
GCID_CRE_0119	GCID_CRE_0119.fasta	Hospital	SAMN11388459/GCA_004802905.1	SRR8885601	N/S	N/S	N/S	N/S	N/S	Egypt	30.0333	31.2333		North Africa	NCBI	Osei Sekyere J, Reta MA. Genomic and Resistance Epidemiology of Gram-Negative Bacteria in Africa: a Systematic Review and Phylogenomic Analyses from a One Health Perspective. mSystems. 2020 Nov 24;5(6):e00897-20. doi: 10.1128/mSystems.00897-20. PMID: 33234606; PMCID: PMC7687029.	,aac(6')-Ib-cr (100%),aac(6')-Ib-cr (100%),aph(3')-Ia (99%),aph(3'')-Ib (100%),aph(6)-Id (100%),blaCTX-M-15 (100%),blaNDM-5 (100%),blaOXA-1 (100%),blaSHV-28 (99%),catB3 (100%),dfrA14 (99%),dfrA5 (100%),fosA (96%),mph(A) (100%),oqxA (99%),oqxB (98%),rmtB (100%),sul1 (99%),sul2 (100%),tet(D) (100%)	,Col(pHAD28) (93%),Col440II (99%),ColRNAI (100%),IncFIA(HI1) (98%),IncFIB(K) (100%),IncFII (100%),IncFII(K) (100%),IncR (100%)	Klebsiella pneumoniae	strong	124	165866	438795	5705343	no	-	ST101	1	2	10	15	ybt 9; ICEKp3	173-1LV	-	0	-	0	-	0	-	0	-	0	wzi137	KL17	none	Very high	100.00%	0
GCID_CRE_0120	GCID_CRE_0120.fasta	Hospital	SAMN11388460/GCA_004803185.1	SRR8885597	N/S	N/S	N/S	N/S	N/S	Egypt	30.0333	31.2333		North Africa	NCBI	Osei Sekyere J, Reta MA. Genomic and Resistance Epidemiology of Gram-Negative Bacteria in Africa: a Systematic Review and Phylogenomic Analyses from a One Health Perspective. mSystems. 2020 Nov 24;5(6):e00897-20. doi: 10.1128/mSystems.00897-20. PMID: 33234606; PMCID: PMC7687029.	,aac(6')-Ib-cr (100%),aac(6')-Ib-cr (100%),aph(3')-Ia (99%),aph(3'')-Ib (100%),aph(6)-Id (100%),blaCTX-M-15 (100%),blaNDM-5 (100%),blaOXA-1 (100%),blaSHV-28 (99%),catB3 (100%),dfrA14 (99%),dfrA5 (100%),fosA (96%),mph(A) (100%),oqxA (99%),oqxB (98%),rmtB (100%),sul1 (99%),sul2 (100%),tet(D) (100%)	,Col(pHAD28) (93%),Col(pHAD28) (92%),Col440II (99%),ColRNAI (100%),IncFIA(HI1) (98%),IncFIB(K) (100%),IncFIB(pKPHS1) (95%),IncFII (100%),IncFII(K) (100%),IncR (100%)	Klebsiella pneumoniae	strong	126	152215	438795	5816139	no	-	ST101	1	2	10	15	ybt 9; ICEKp3	173-1LV	-	0	-	0	-	0	-	0	-	0	wzi137	KL17	none	Very high	100.00%	0
GCID_CRE_0122	GCID_CRE_0122.fasta	Hospital	SAMN11388462/GCA_004803095.1	SRR8885602	N/S	N/S	N/S	N/S	N/S	Egypt	30.0333	31.2333		North Africa	NCBI	Osei Sekyere J, Reta MA. Genomic and Resistance Epidemiology of Gram-Negative Bacteria in Africa: a Systematic Review and Phylogenomic Analyses from a One Health Perspective. mSystems. 2020 Nov 24;5(6):e00897-20. doi: 10.1128/mSystems.00897-20. PMID: 33234606; PMCID: PMC7687029.	,aac(6')-Ib (100%),aac(6')-Ib-cr (99%),aadA1 (100%),aph(3')-Ia (99%),aph(3')-VI (100%),armA (100%),blaCTX-M-15 (100%),blaNDM-1 (100%),blaOXA-9 (100%),blaSHV-28 (99%),blaTEM-1A (100%),dfrA14 (99%),dfrA5 (100%),fosA (96%),mph(A) (100%),mph(E) (100%),msr(E) (100%),oqxA (99%),oqxB (98%),qnrS1 (100%),sul1 (99%),sul2 (100%),tet(D) (100%)	,Col(pHAD28) (93%),Col440II (96%),IncFIA(HI1) (98%),IncFIB(K) (100%),IncFIB(pNDMMar) (99%),IncFII(K) (97%),IncHI1B(pNDMMAR) (99%),IncR (100%)	Klebsiella pneumoniae	strong	102	186472	381292	6050344	no	-	ST101	4	2	9	18	ybt 9; ICEKp3	183-1LV	-	0	iuc 1	63	-	0	rmp 1; KpVP-1	26-1LV	rmpA2_6*-47%	1	wzi137	KL17	none	Very high	99.99%	0
GCID_CRE_0124	GCID_CRE_0124.fasta	Hospital	SAMN11388464/GCA_004803315.1	SRR8885605	N/S	N/S	N/S	N/S	N/S	Egypt	30.0333	31.2333		North Africa	NCBI	Osei Sekyere J, Reta MA. Genomic and Resistance Epidemiology of Gram-Negative Bacteria in Africa: a Systematic Review and Phylogenomic Analyses from a One Health Perspective. mSystems. 2020 Nov 24;5(6):e00897-20. doi: 10.1128/mSystems.00897-20. PMID: 33234606; PMCID: PMC7687029.	,aac(6')-Ib-cr (100%),aac(6')-Ib-cr (100%),aph(3'')-Ib (100%),aph(6)-Id (100%),blaCTX-M-15 (100%),blaOXA-1 (100%),blaOXA-48 (100%),blaSHV-28 (99%),catB3 (100%),dfrA14 (99%),fosA (96%),oqxA (99%),oqxB (98%),sul2 (100%),tet(D) (100%)	,Col(pHAD28) (93%),Col440II (99%),IncFIA(HI1) (98%),IncFIB(K) (100%),IncFII(K) (100%),IncL (100%),IncR (100%)	Klebsiella pneumoniae	strong	117	157498	447891	5678300	no	-	ST101	1	2	9	9	ybt 9; ICEKp3	173-1LV	-	0	-	0	-	0	-	0	-	0	wzi137	KL17	none	Very high	100.00%	0
GCID_CRE_0127	GCID_CRE_0127.fasta	Hospital	SAMN11388466/GCA_004802855.1	SRR8885608	N/S	N/S	N/S	N/S	N/S	Egypt	30.0333	31.2333		North Africa	NCBI	Osei Sekyere J, Reta MA. Genomic and Resistance Epidemiology of Gram-Negative Bacteria in Africa: a Systematic Review and Phylogenomic Analyses from a One Health Perspective. mSystems. 2020 Nov 24;5(6):e00897-20. doi: 10.1128/mSystems.00897-20. PMID: 33234606; PMCID: PMC7687029.	,aac(6')-Ib-cr (100%),aac(6')-Ib-cr (100%),aph(3'')-Ib (100%),aph(6)-Id (100%),blaCTX-M-15 (100%),blaOXA-1 (100%),blaSHV-28 (99%),catB3 (100%),dfrA14 (99%),fosA (96%),oqxA (99%),oqxB (98%),sul2 (100%),tet(D) (100%)	,Col(pHAD28) (93%),Col440II (99%),IncFIA(HI1) (98%),IncFIB(K) (100%),IncFII(K) (100%),IncR (100%)	Klebsiella pneumoniae	strong	107	162334	438794	5617410	no	-	ST101	1	1	8	9	ybt 9; ICEKp3	173-1LV	-	0	-	0	-	0	-	0	-	0	wzi137	KL17	none	Very high	100.00%	0
GCID_CRE_0130	GCID_CRE_0130.fasta	Hospital	SAMN11388467/GCA_004802815.1	SRR8885604	N/S	N/S	N/S	N/S	N/S	Egypt	30.0333	31.2333		North Africa	NCBI	Osei Sekyere J, Reta MA. Genomic and Resistance Epidemiology of Gram-Negative Bacteria in Africa: a Systematic Review and Phylogenomic Analyses from a One Health Perspective. mSystems. 2020 Nov 24;5(6):e00897-20. doi: 10.1128/mSystems.00897-20. PMID: 33234606; PMCID: PMC7687029.	,aac(6')-Ib (100%),aac(6')-Ib-cr (99%),aadA1 (100%),blaOXA-9 (100%),blaSHV-28 (99%),blaTEM-1A (100%),dfrA14 (99%),fosA (96%),oqxA (99%),oqxB (98%)	,Col(pHAD28) (92%),Col(pHAD28) (93%),Col440II (99%),IncM1 (99%),IncR (100%)	Klebsiella pneumoniae	strong	74	185779	618769	5505724	no	-	ST101	1	0	5	5	ybt 9; ICEKp3	183-1LV	-	0	-	0	-	0	-	0	-	0	wzi137	KL17	-	High	99.98%	KL17_02_cpsACP
GCID_CRE_0147	GCID_CRE_0147.fasta	Hospital	SAMN11388484/GCA_004803145.1	SRR8885629	N/S	N/S	N/S	N/S	N/S	Egypt	30.0333	31.2333		North Africa	NCBI	Osei Sekyere J, Reta MA. Genomic and Resistance Epidemiology of Gram-Negative Bacteria in Africa: a Systematic Review and Phylogenomic Analyses from a One Health Perspective. mSystems. 2020 Nov 24;5(6):e00897-20. doi: 10.1128/mSystems.00897-20. PMID: 33234606; PMCID: PMC7687029.	,aac(6')-Ib-cr (100%),aac(6')-Ib-cr (100%),aph(3')-Ia (99%),aph(3'')-Ib (100%),aph(6)-Id (100%),blaCTX-M-15 (100%),blaNDM-5 (100%),blaOXA-1 (100%),blaSHV-28 (99%),catB3 (100%),dfrA14 (99%),dfrA5 (100%),fosA (96%),mph(A) (100%),oqxA (99%),oqxB (98%),rmtB (100%),sul1 (99%),sul2 (100%),tet(D) (100%)	,Col(pHAD28) (93%),Col440II (99%),IncFIA(HI1) (98%),IncFIB(K) (100%),IncFII (100%),IncFII(K) (100%),IncL (100%),IncR (100%)	Klebsiella pneumoniae	strong	126	162334	438794	5764584	no	-	ST101	1	2	10	15	ybt 9; ICEKp3	173-1LV	-	0	-	0	-	0	-	0	-	0	wzi137	KL17	none	Very high	100.00%	0
GCID_CRE_0149	GCID_CRE_0149.fasta	Hospital	SAMN11388486/SRS4614195	SRR8885636	N/S	N/S	N/S	N/S	N/S	Egypt	30.0333	31.2333		North Africa	Pathogenwatch	Osei Sekyere J, Reta MA. Genomic and Resistance Epidemiology of Gram-Negative Bacteria in Africa: a Systematic Review and Phylogenomic Analyses from a One Health Perspective. mSystems. 2020 Nov 24;5(6):e00897-20. doi: 10.1128/mSystems.00897-20. PMID: 33234606; PMCID: PMC7687029.	,aac(6')-Ib-cr (100%),aac(6')-Ib-cr (100%),aadA16 (99%),aph(3'')-Ib (99%),aph(3')-Vib (99%),aph(6)-Id (100%),ARR-3 (100%),blaCTX-M-15 (100%),blaOXA-48 (100%),blaSHV-28 (99%),blaTEM-1A (100%),dfrA27 (100%),fosA (96%),oqxA (99%),oqxB (98%),qnrB6 (100%),sul1 (99%),sul1 (99%),sul2 (100%),tet(D) (100%)	,Col(BS512) (100%),Col(pHAD28) (92%),Col(pHAD28) (93%),Col440II (100%),Col440II (99%),IncFIA(HI1) (98%),IncFIB(pNDMMar) (99%),IncHI1B(pNDMMAR) (99%),IncL (100%),IncR (100%)	Klebsiella pneumoniae	strong	125	192677	371819	5757582	yes (98)	ambiguous_bases	ST101	1	2	9	14	ybt 9; ICEKp3	173-1LV	-	0	-	0	-	0	-	0	-	0	wzi137	KL17	none	Very high	100.00%	0
GCID-CRE-0012	GCID-CRE-0012.fasta	Hospital	SAMN10527289/GCA_003977505.1	SRR8291867	Urine	N/S	N/S	N/S	N/S	Egypt	30.0333	31.2333		North Africa	NCBI	Osei Sekyere J, Reta MA. Genomic and Resistance Epidemiology of Gram-Negative Bacteria in Africa: a Systematic Review and Phylogenomic Analyses from a One Health Perspective. mSystems. 2020 Nov 24;5(6):e00897-20. doi: 10.1128/mSystems.00897-20. PMID: 33234606; PMCID: PMC7687029.	,aac(6')-Ib (99%),aac(6')-Ib-cr (99%),aac(6')-Il (100%),aph(3'')-Ib (99%),aph(6)-Id (100%),blaCMY-4 (100%),blaOXA-9 (100%),blaSHV-28 (99%),blaVIM-29 (99%),dfrA1 (99%),floR (98%),fosA (96%),oqxA (99%),oqxB (98%),sul2 (100%),tet(A) (100%)	,IncC (100%),IncFIB(pQil) (100%),IncM1 (99%)	Klebsiella pneumoniae	strong	120	164601	423745	5762532	no	-	ST101	1	2	8	11	ybt 9; ICEKp3	183	-	0	-	0	-	0	-	0	-	0	wzi137	KL17	?	Good	100.00%	0
GCID-CRE-0013	GCID-CRE-0013.fasta	Hospital	SAMN10527290/GCA_003977135.1	SRR8291872	Urine	N/S	N/S	N/S	N/S	Egypt	30.0333	31.2333		North Africa	NCBI	Osei Sekyere J, Reta MA. Genomic and Resistance Epidemiology of Gram-Negative Bacteria in Africa: a Systematic Review and Phylogenomic Analyses from a One Health Perspective. mSystems. 2020 Nov 24;5(6):e00897-20. doi: 10.1128/mSystems.00897-20. PMID: 33234606; PMCID: PMC7687029.	,aac(6')-Ib3 (99%),aac(6')-Ib-cr (99%),ARR-3 (99%),blaCTX-M-14b (100%),blaOXA-48 (100%),blaSHV-28 (99%),blaTEM-1C (100%),dfrA14 (99%),fosA (96%),oqxA (99%),oqxB (98%),qnrB1 (100%),rmtF (99%)	,Col(pHAD28) (93%),Col440II (96%),IncFIB(pQil) (100%),IncFII(K) (97%),IncM1 (99%)	Klebsiella pneumoniae	strong	92	223346	494742	5668493	no	-	ST101	1	2	7	8	ybt 9; ICEKp3	183-1LV	-	0	-	0	-	0	-	0	-	0	wzi137	KL17	none	Very high	99.99%	0
GML-KP5-Col_R_TR	GML-KP5-Col_R_TR.fasta	Hospital	SAMN09223223/GCA_003184005.1	no SRA available	Endotracheal aspirate	N/S	N/S	N/S	2017	Turkey	41.0151	28.9795		Southeast Europe	NCBI	Ulu-kilic, Colistin resistant Klebsiella pneumoniae isolated from a hospitalized patient (unpublished) & Palmieri M, D'Andrea MM, Pelegrin AC, et al. Genomic Epidemiology of Carbapenem- and Colistin-Resistant Klebsiella pneumoniae Isolates From Serbia: Predominance of ST101 Strains Carrying a Novel OXA-48 Plasmid. Front Microbiol. 2020;11:294. Published 2020 Feb 21. doi:10.3389/fmicb.2020.00294	,aadA1 (100%),aadA2 (99%),aph(3'')-Ib (99%), aph(3'')-Ib (99%),aph(3')-Vib (99%),blaCTX-M-14b (100%),blaOXA-48 (100%),blaSHV-28 (99%),blaTEM-1A (100%),cmlA1 (99%),dfrA14 (99%),fosA (96%),mph(A) (99%),oqxA (99%),oqxB (98%),sul3 (100%),tet(D) (100%)	,Col(pHAD28) (93%),Col440II (99%),IncFIA(HI1) (98%),IncM1 (99%),IncR (100%)	Klebsiella pneumoniae	strong	115	133632	448734	5598817	yes (210)	ambiguous_bases	ST101	1	2	10	13	ybt 9; ICEKp3	183-1LV	-	0	-	0	-	0	-	0	-	0	wzi137	KL17	?	Good	99.89%	0
HM	HM.fasta	Hospital	SAMN10141025/GCA_003966135.1	SRR7912005	N/S	N/S	N/S	N/S	2012	Egypt	30.0333	31.2333		North Africa	NCBI	Osei Sekyere J, Reta MA. Genomic and Resistance Epidemiology of Gram-Negative Bacteria in Africa: a Systematic Review and Phylogenomic Analyses from a One Health Perspective. mSystems. 2020 Nov 24;5(6):e00897-20. doi: 10.1128/mSystems.00897-20. PMID: 33234606; PMCID: PMC7687029.	,aac(6')-Ib (99%),aac(6')-Ib-cr (99%),aac(6')-Il (100%),aph(3'')-Ib (99%),aph(3')-Vib (99%),aph(6)-Id (100%),blaCMY-4 (100%),blaCTX-M-14b (100%),blaOXA-9 (100%),blaSHV-28 (99%),blaVIM-29 (100%),dfrA1 (99%),floR (98%),fosA (96%),oqxA (99%),oqxB (98%),sul2 (100%),tet(A) (100%)	,IncC (100%),IncFIB(pQil) (100%),IncM1 (99%)	Klebsiella pneumoniae	strong	123	175772	350461	5754136	no	-	ST101	1	2	9	12	ybt 9; ICEKp3	183	-	0	-	0	-	0	-	0	-	0	wzi137	KL17	none	Very high	99.99%	0
ISMETT-ST101-cl8	ISMETT-ST101-cl8.fasta	Hospital	SAMN09813402/GCA_015321465.1	no SRA available	Blood	Screening	NA	N/S	2016	Italy	41.8719	12.5674		Southern Europe	NCBI	D'Apolito D, Arena F, Conte V, De Angelis LH, Di Mento G, Carreca AP, Cuscino N, Russelli G, Iannolo G, Barbera F, Pasqua S, Monaco F, Cardinale F, Rossolini GM, Conaldi PG, Douradinha B. Phenotypical and molecular assessment of the virulence potential of KPC-3-producing Klebsiella pneumoniae ST392 clinical isolates. Microbiol Res. 2020 Nov;240:126551. doi: 10.1016/j.micres.2020.126551. Epub 2020…	,blaKPC-3 (100%),blaOXA-9 (99%),blaSHV-28 (99%),blaTEM-1A (99%),fosA (96%),mph(E) (100%),msr(E) (100%),oqxA (99%),oqxB (98%),sul1 (99%)	,Col(pHAD28) (91%),Col(pHAD28) (92%),Col440II (96%),ColRNAI (100%),IncFIB(K) (98%),IncFIB(pQil) (100%),IncFII(K) (97%),IncFII(pKP91) (91%)	Klebsiella pneumoniae	strong	125	201861	517979	5815424	no	-	ST101	1	3	6	5	ybt 9; ICEKp3	183-1LV	-	0	-	0	-	0	-	0	-	0	wzi137	KL17	none	Very high	99.99%	0
IT0132A	IT0132A.fasta	Hospital	SAMN17101940/GCA_018350335.1		Endotracheal aspirate	Screening	NA	ICU (patient C)	2014	Italy	41.8719	12.5674		Southern Europe	NCBI	This study	,aac(3)-IIa (99%),aac(6')-Ib (100%),aac(6')-Ib-cr (100%), aac(6')-Ib-cr (100%),aac(6')-Ib-cr (99%),aadA1 (100%),blaCTX-M-15 (100%),blaOXA-1 (100%),blaOXA-48 (100%),blaOXA-9 (100%),blaSHV-28 (99%),blaTEM-1A (100%),catB3 (100%),dfrA14 (99%),fosA (96%),oqxA (99%),oqxB (98%),tet(D) (100%)	,IncFIA(HI1) (98%),IncFIB(K) (100%),IncFII(K) (97%),IncL (100%),IncR (100%)	Klebsiella pneumoniae	strong	5	5482442	5482442	5852971	no	-	ST101	1	2	8	12	ybt 9; ICEKp3	183	-	0	-	0	-	0	-	0	-	0	wzi137	KL17	none	Very high	99.99%
IT0132R1	IT0132R1.fasta	Hospital	SAMN17101941/GCA_018350405.1		Rectum	Screening	NA	ICU (patient C)	2014	Italy	41.8719	12.5674		Southern Europe	NCBI	This study	,aac(3)-IIa (99%),aac(6')-Ib (100%),aac(6')-Ib-cr (100%), aac(6')-Ib-cr (100%),aac(6')-Ib-cr (99%),aadA1 (100%),blaCTX-M-15 (100%),blaOXA-1 (100%),blaOXA-48 (100%),blaOXA-9 (100%),blaSHV-28 (99%),blaTEM-1A (100%),catB3 (100%),dfrA14 (99%),fosA (96%),oqxA (99%),oqxB (98%),tet(D) (99%),tet(D) (100%)	,IncFIA(HI1) (98%),IncFIB(K) (100%),IncFII(K) (97%),IncL (100%),IncR (100%)	Klebsiella pneumoniae	strong	6	5500903	5500903	5912254	no	-	ST101	1	2	8	12	ybt 9; ICEKp3	183	-	0	-	0	-	0	-	0	-	0	wzi137	KL17	none	Very high	100.00%	0
IT0132R2	IT0132R2.fasta	Hospital	SAMN17101942/GCA_018350395.1		Rectum	Screening	NA	ICU (patient C)	2014	Italy	41.8719	12.5674		Southern Europe	NCBI	This study	,aac(3)-IIa (99%),aac(6')-Ib (100%),aac(6')-Ib-cr (100%), aac(6')-Ib-cr (100%),aac(6')-Ib-cr (99%),aadA1 (100%),blaCTX-M-15 (100%),blaOXA-1 (100%),blaOXA-48 (100%),blaOXA-9 (100%),blaSHV-28 (99%),blaTEM-1A (100%),catB3 (100%),dfrA14 (99%),fosA (96%),oqxA (99%),oqxB (98%),tet(D) (100%)	,IncFIA(HI1) (98%),IncFIB(K) (100%),IncFII(K) (97%),IncL (100%),IncR (100%)	Klebsiella pneumoniae	strong	6	5456045	5456045	5856152	no	-	ST101	1	2	8	12	ybt 9; ICEKp3	183	-	0	-	0	-	0	-	0	-	0	wzi137	KL17	none	Very high	100.00%	0
JIE1333	JIE1333.fasta	Hospital	SAMN08374146/SRS2839681	SRR6478771	N/S	N/S	N/S	N/S	N/S	Australia	-33.8651	151.21		Oceania	Pathogenwatch	a Polyclonal Outbreak Scenario.	,aac(3)-Iia (100%),aac(6')-Ib (99%),aac(6')-Ib-cr (99%),aadA1 (100%),aph(3'')-Ib (99%),aph(3')-Vib (99%),aph(6)-Id (100%),blaCTX-M-14b (100%),blaOXA-48 (100%),blaOXA-9 (100%),blaSHV-28 (99%),blaTEM-1D (99%),erm(B) (99%),fosA (96%),oqxA (99%),oqxB (98%)	,Col(MG828) (94%),Col440II (96%),IncFIB(pQil) (100%),IncFII(pKP91) (96%),IncL (100%),IncR (100%),IncX4 (99%)	Klebsiella pneumoniae	strong	90	228321	419712	5658028	yes (298)	ambiguous_bases	ST101	1	2	6	11	ybt 9; ICEKp3	183	-	0	-	0	-	0	-	0	-	0	wzi137	KL17	none	Perfect	100.00%	0
JIE1334	JIE1334.fasta	Hospital	SAMN08374147/SRS2839682	SRR6478770	N/S	N/S	N/S	N/S	N/S	Australia	-33.8651	151.21		Oceania	Pathogenwatch	Fajardo-Lubián A, Ben Zakour NL, Agyekum A, Qi Q, Iredell JR. Host adaptation and convergent evolution increases antibiotic resistance without loss of virulence in a major human pathogen. Plos Pathogens. 2019 Mar;15(3):e1007218. DOI: 10.1371/journal.ppat.1007218. PMID: 30875398; PMCID: PMC6436753	,aac(3)-Iia (100%),aac(6')-Ib (99%),aac(6')-Ib-cr (99%),aadA1 (100%),aph(3'')-Ib (99%), aph(3'')-Ib (99%),aph(3')-Vib (99%),aph(6)-Id (100%),blaCTX-M-14b (100%),blaOXA-48 (100%),blaOXA-9 (100%),blaSHV-28 (99%),blaTEM-1D (99%),erm(B) (99%),fosA (96%),oqxA (99%),oqxB (98%)	,Col(MG828) (94%),Col440II (96%),IncFIB(pQil) (100%),IncFII(pKP91) (96%),IncL (100%),IncR (100%),IncX4 (99%)	Klebsiella pneumoniae	strong	77	280909	443670	5669360	yes (107)	ambiguous_bases	ST101	1	2	6	12	ybt 9; ICEKp3	183	-	0	-	0	-	0	-	0	-	0	wzi137	KL17	none	Perfect	100.00%	0
JIE1335	JIE1335.fasta	Hospital	SAMN08374148/SRS2839679	SRR6478773	N/S	N/S	N/S	N/S	N/S	Australia	-33.8651	151.21		Oceania	Pathogenwatch	Analysis of CTX-M-15 Producing	,aac(3)-Iia (100%),aac(6')-Ib (99%),aac(6')-Ib-cr (99%),aadA1 (100%),aph(3'')-Ib (100%),aph(3')-Vib (99%),aph(6)-Id (100%),blaCTX-M-14b (100%),blaOXA-48 (100%),blaOXA-9 (100%),blaSHV-28 (99%),blaTEM-1D (99%),erm(B) (99%),fosA (96%),oqxA (99%),oqxB (98%),qnrS1 (100%),sul2 (100%),tet(D) (100%)	,Col(MG828) (94%),Col440II (96%),IncFIB(K) (98%),IncFIB(pQil) (100%),IncFII(pKP91) (96%),IncL (100%),IncR (100%),IncX4 (99%)	Klebsiella pneumoniae	strong	93	323345	723071	5714051	yes (109)	ambiguous_bases	ST101	1	2	8	13	ybt 9; ICEKp3	183	-	0	-	0	-	0	-	0	-	0	wzi137	KL17	none	Perfect	100.00%	0
JIE1348	JIE1348.fasta	Hospital	SAMN08374149/SRS2839680	SRR6478772	N/S	N/S	N/S	N/S	N/S	Australia	-33.8651	151.21		Oceania	Pathogenwatch	Gatermann S, Rüssmann H,	,aac(3)-Iia (100%),aac(6')-Ib (99%),aac(6')-Ib-cr (99%),aadA1 (100%),aph(3'')-Ib (99%),aph(3')-Vib (99%),aph(6)-Id (100%),blaCTX-M-14b (100%),blaOXA-48 (100%),blaOXA-9 (100%),blaSHV-28 (99%),blaTEM-1D (99%),erm(B) (99%),fosA (96%),oqxA (99%),oqxB (98%)	,Col(MG828) (94%),Col440II (96%),IncFIB(pQil) (100%),IncFII(pKP91) (96%),IncL (100%),IncR (100%),IncX4 (99%)	Klebsiella pneumoniae	strong	95	193522	631505	5658735	yes (607)	ambiguous_bases	ST101	1	2	6	11	ybt 9; ICEKp3	183	-	0	-	0	-	0	-	0	-	0	wzi137	KL17	none	Perfect	100.00%	0
JIE1383	JIE1383.fasta	Hospital	SAMN08374150/SRS2839685	SRR6478767	N/S	N/S	N/S	N/S	N/S	Australia	-33.8651	151.21		Oceania	Pathogenwatch	Sissolak D, Friedrichs M, Zill E,	,aac(3)-Iia (100%),aac(6')-Ib (99%),aac(6')-Ib-cr (99%),aadA1 (100%),aph(3'')-Ib (99%),aph(3')-Vib (99%),aph(6)-Id (100%),blaCTX-M-14b (100%),blaOXA-48 (100%),blaOXA-9 (100%),blaSHV-28 (99%),blaTEM-1D (99%),erm(B) (99%),fosA (96%),oqxA (99%),oqxB (98%)	,Col(MG828) (94%),Col440II (96%),IncFIB(pQil) (100%),IncFII(pKP91) (96%),IncL (100%),IncR (100%),IncX4 (99%)	Klebsiella pneumoniae	strong	94	212125	442233	5657191	yes (505)	ambiguous_bases	ST101	1	2	6	11	ybt 9; ICEKp3	183	-	0	-	0	-	0	-	0	-	0	wzi137	KL17	none	Perfect	100.00%	0
JIE1482	JIE1482.fasta	Hospital	SAMN08374153/SRS2839684	SRR6478768	N/S	N/S	N/S	N/S	N/S	Australia	-33.8651	151.21		Oceania	Pathogenwatch	Steglich M, Haller S and Werner G	,aac(3)-Iia (100%),aac(6')-Ib (99%),aac(6')-Ib-cr (99%),aadA1 (100%),aph(3'')-Ib (99%), aph(3'')-Ib (99%),aph(3')-Vib (99%),aph(6)-Id (100%),blaCTX-M-14b (100%),blaOXA-48 (100%),blaOXA-9 (100%),blaSHV-28 (99%),blaTEM-1D (99%),erm(B) (99%),fosA (96%),oqxA (99%),oqxB (98%)	,Col(MG828) (94%),Col440II (96%),IncFIB(pQil) (100%),IncFII(pKP91) (96%),IncL (100%),IncR (100%),IncX4 (99%)	Klebsiella pneumoniae	strong	82	312679	443250	5667239	no	-	ST101	1	2	6	12	ybt 9; ICEKp3	183	-	0	-	0	-	0	-	0	-	0	wzi137	KL17	none	Perfect	100.00%	0
JIE2218	JIE2218.fasta	Hospital	SAMN08374156/SRS2839688	SRR6478763	N/S	N/S	N/S	N/S	N/S	Australia	-33.8651	151.21		Oceania	Pathogenwatch	Fajardo-Lubián A, Ben Zakour NL, Agyekum A, Qi Q, Iredell JR. Host adaptation and convergent evolution increases antibiotic resistance without loss of virulence in a major human pathogen. Plos Pathogens. 2019 Mar;15(3):e1007218. DOI: 10.1371/journal.ppat.1007218. PMID: 30875398; PMCID: PMC6436753	,aac(3)-Iia (100%),aac(6')-Ib (99%),aac(6')-Ib-cr (99%),aadA1 (100%),aph(3'')-Ib (99%), aph(3'')-Ib (99%),aph(3')-Vib (99%),aph(6)-Id (100%),blaCTX-M-14b (100%),blaOXA-48 (100%),blaOXA-9 (100%),blaSHV-28 (99%),blaTEM-1D (99%),erm(B) (99%),fosA (96%),oqxA (99%),oqxB (98%)	,Col(MG828) (94%),Col440II (96%),IncFIB(pQil) (100%),IncFII(pKP91) (96%),IncL (100%),IncR (100%),IncX4 (99%)	Klebsiella pneumoniae	strong	83	245312	502703	5657284	yes (301)	ambiguous_bases	ST101	1	2	6	12	ybt 9; ICEKp3	183	-	0	-	0	-	0	-	0	-	0	wzi137	KL17	none	Perfect	100.00%	0
K085	K085.fasta	Hospital	SAMN06106883/GCA_002417245	no SRA available	Urine	Infection	Urinary tract infection	N/S	2013	South-Africa	-33.9189	18.4233		Southern Africa	NCBI	Mbelle, N.M., Feldman, C., Sekyere, J.O. et al. Pathogenomics and Evolutionary Epidemiology of Multi-Drug Resistant Clinical Klebsiella pneumoniae Isolated from Pretoria, South Africa. Sci Rep 10, 1232 (2020). https://doi.org/10.1038/s41598-020-58012-8	,aac(3)-IIa (99%),aac(6')-Ib3 (99%),aac(6')-Ib-cr (99%),aadA1 (100%),aph(3'')-Ib (99%),aph(6)-Id (99%),blaCTX-M-15 (100%),blaOXA-1 (100%),blaOXA-9 (100%),blaSHV-28 (99%),catA2 (96%),catB3 (100%),dfrA14 (99%),fosA (96%),oqxA (99%),oqxB (98%),sul2 (100%)	,Col440II (96%),ColRNAI (100%),IncFIB(K) (100%),IncFII(K) (100%),IncR (100%)	Klebsiella pneumoniae	strong	138	119617	424100	5644703	no	-	ST101	1	1	7	11	ybt 9; ICEKp3 (truncated)	183-2LV	-	0	-	0	-	0	-	0	-	0	wzi137	KL17	?-	Good	99.98%	KL17_06_wzc
K10-Greece	K10-Greece.fasta	Hospital	SAMN08049051/GCA_003034545.1	no SRA available	Blood	Infection	Bloodstream infection	ICU	2015	Greece	37.9838	23.7275		Southeast Europe	NCBI	Avgoulea K, Di Pilato V, Zarkotou O, Sennati S, Politi L, Cannatelli A, Themeli-Digalaki K, Giani T, Tsakris A, Rossolini GM, Pournaras S. Characterization of Extensively Drug-Resistant or Pandrug-Resistant Sequence Type 147 and 101 OXA-48-Producing Klebsiella pneumoniae Causing Bloodstream Infections in Patients in an Intensive Care Unit. Antimicrob Agents Chemother. 2018 Jun 26;62(7):e02457-17.…	,aac(6')-Ib-cr (100%),aac(6')-Ib-cr (99%), aac(6')-Ib-cr (100%), aac(6')-Ib-cr (99%),aadA1 (100%),aph(3'')-Ib (99%),aph(6)-Id (99%),blaCTX-M-15 (100%),blaOXA-1 (100%),blaOXA-48 (100%),blaOXA-9 (100%),blaSHV-28 (99%),blaTEM-1A (100%),catB3 (100%),dfrA14 (99%),fosA (96%),oqxA (99%),oqxB (98%),qnrS1 (100%),sul2 (100%),tet(D) (100%)	,Col(pHAD28) (93%),Col(pHAD28) (92%),Col440II (99%),IncFIB(K) (100%),IncFII(K) (97%),IncL (100%),IncR (100%)	Klebsiella pneumoniae	strong	96	220516	592700	5893216	yes (404)	ambiguous_bases	ST101	1	3	10	15	ybt 9; ICEKp3	183	-	0	-	0	-	0	-	0	-	0	wzi137	KL17	none	Very high	100.00%	0
K1061-UK	K1061-UK.fasta	Hospital	SAMEA2273643/GCA_900084345.1	ERR474469	Blood	Infection	N/S	N/S	2005	United Kingdom	51.5099	-0.118092		Western Europe	NCBI	Moradigaravand D, Boinett CJ, Martin V, Peacock SJ, Parkhill J. Recent independent emergence of multiple multidrug-resistant Serratia marcescens clones within the United Kingdom and Ireland. Genome Res. 2016 Aug;26(8):1101-9. doi: 10.1101/gr.205245.116. Epub 2016 Jul 18. PMID: 27432456; PMCID: PMC4971767.	,aac(3)-IIa (99%),blaCTX-M-15 (100%),blaSHV-28 (99%),fosA (96%),oqxA (99%),oqxB (98%)	,Col(pHAD28) (93%),IncFII(K) (97%),IncR (99%)	Klebsiella pneumoniae	strong	32	507173	991318	5574281	yes (5983)	ambiguous_bases	ST101	1	1	3	2	ybt 9; ICEKp3	172-1LV	-	0	-	0	-	0	-	0	-	0	wzi137	KL17	none	Perfect	100.00%	0
k1070-UK	k1070-UK.fasta	Hospital	SAMEA2273782/GCA_900086505.1	ERR486802	Blood	Infection	N/S	N/S	2005	United Kingdom	51.5099	-0.118092		Western Europe	NCBI	Moradigaravand D, Boinett CJ, Martin V, Peacock SJ, Parkhill J. Recent independent emergence of multiple multidrug-resistant Serratia marcescens clones within the United Kingdom and Ireland. Genome Res. 2016 Aug;26(8):1101-9. doi: 10.1101/gr.205245.116. Epub 2016 Jul 18. PMID: 27432456; PMCID: PMC4971767.	,aph(3'')-Ib (99%),aph(6)-Id (100%),blaSHV-28 (99%),fosA (96%),oqxA (99%),oqxB (98%),sul2 (100%)	,Col(pHAD28) (93%),IncFIB(K) (98%),IncFII(pKP91) (96%)	Klebsiella pneumoniae	strong	46	353619	724089	5585847	yes (4473)	ambiguous_bases	ST101	1	0	3	3	ybt 9; ICEKp3	172-1LV	-	0	-	0	-	0	-	0	-	0	wzi137	KL17	none	Perfect	100.00%	0
K13-Greece	K13-Greece.fasta	Hospital	SAMN08049052/GCA_003034525.1	no SRA available	Blood	Infection	Bloodstream infection	ICU	2015	Greece	37.9838	23.7275		Southeast Europe	NCBI	Avgoulea K, Di Pilato V, Zarkotou O, Sennati S, Politi L, Cannatelli A, Themeli-Digalaki K, Giani T, Tsakris A, Rossolini GM, Pournaras S. Characterization of Extensively Drug-Resistant or Pandrug-Resistant Sequence Type 147 and 101 OXA-48-Producing Klebsiella pneumoniae Causing Bloodstream Infections in Patients in an Intensive Care Unit. Antimicrob Agents Chemother. 2018 Jun 26;62(7):e02457-17.…	,aac(3)-IIa (99%),aac(6')-Ib (100%),aac(6')-Ib-cr (100%), aac(6')-Ib-cr (100%),aac(6')-Ib-cr (99%),aadA1 (100%),aph(3'')-Ib (99%),aph(6)-Id (99%),blaCTX-M-15 (100%),blaOXA-1 (100%),blaOXA-48 (100%),blaOXA-9 (100%),blaSHV-28 (99%),blaTEM-1A (100%),catB3 (100%),dfrA14 (99%),fosA (96%),oqxA (99%),oqxB (98%),sul2 (100%),tet(A) (100%),tet(D) (100%)	,Col(pHAD28) (93%),Col(pHAD28) (92%),Col440II (99%),IncFIA(HI1) (98%),IncFIB(K) (100%),IncFII (100%),IncFII(K) (97%),IncL (100%),IncN (99%),IncR (100%)	Klebsiella pneumoniae	strong	108	220516	358036	5929181	yes (638)	ambiguous_bases	ST101	1	3	10	16	ybt 9; ICEKp3	183	-	0	-	0	-	0	-	0	-	0	wzi137	KL17	?-	Good	99.95%	KL17_11_wctU,KL17_14_wzx
K1322-UK	K1322-UK.fasta	Hospital	SAMEA2273680/GCA_900086245.1	ERR486773	Blood	Infection	N/S	N/S	2006	United Kingdom	51.5099	-0.118092		Western Europe	NCBI	Moradigaravand D, Boinett CJ, Martin V, Peacock SJ, Parkhill J. Recent independent emergence of multiple multidrug-resistant Serratia marcescens clones within the United Kingdom and Ireland. Genome Res. 2016 Aug;26(8):1101-9. doi: 10.1101/gr.205245.116. Epub 2016 Jul 18. PMID: 27432456; PMCID: PMC4971767.	,aac(3)-Iid (99%),aac(6')-Ib-cr (100%),aac(6')-Ib-cr (100%),aph(3')-Ia (100%),aph(3'')-Ib (99%),aph(6)-Id (99%),blaCTX-M-15 (100%),blaOXA-1 (100%),blaSHV-28 (99%),blaTEM-1B (100%),catB3 (100%),dfrA14 (99%),fosA (96%),oqxA (99%),oqxB (98%),sul2 (100%),tet(D) (100%)	,Col440II (96%),IncFIB(K) (98%),IncFII(pKP91) (96%),IncR (100%)	Klebsiella pneumoniae	strong	77	283942	628196	5603786	yes (5061)	ambiguous_bases	ST101	1	1	8	12	ybt 9; ICEKp3	183	-	0	-	0	-	0	-	0	-	0	wzi137	KL17	none	Perfect	100.00%	0
K14-Egypt	K14-Egypt.fasta	Hospital	SAMN17207942/GCA_016652055.1	no SRA available	N/S	N/S	N/S	N/S	2018	Egypt	30.0333	31.2333		North Africa	NCBI	Sherif M, Palmieri M, Mirande C, El-Mahallawy H, Rashed HG, Abd-El-Reheem F, El-Manakhly AR, Abdel-Latif RAR, Aboulela AG, Saeed LY, Abdel-Rahman S, Elsayed E, van Belkum A, El-Kholy A. Whole-genome sequencing of Egyptian multidrug-resistant Klebsiella pneumoniae isolates: a multi-center pilot study. Eur J Clin Microbiol Infect Dis. 2021 Jul;40(7):1451-1460. doi: 10.1007/s10096-021-04177-7. Epub …	,aac(3)-IIa (99%),aac(6')-Ib (100%),aac(6')-Ib-cr (99%),aph(3')-Ia (100%),aph(3'')-Ib (99%),aph(3')-VI (100%),aph(6)-Id (100%),ARR-3 (99%),blaCTX-M-14b (100%),blaCTX-M-15 (100%),blaNDM-1 (100%),blaOXA-10 (100%),blaOXA-48 (100%),blaOXA-9 (100%),blaSHV-28 (99%),blaTEM-1C (100%),cmlA1 (99%),dfrA14 (99%),fosA (96%),mph(A) (99%),oqxA (99%),oqxB (98%),qnrS1 (100%),sul3 (100%),tet(A) (100%),tet(D) (100%)	,Col(pHAD28) (92%),Col(pHAD28) (93%),Col440II (96%),IncFIA(HI1) (98%),IncI1I(Gamma) (100%),IncL (100%),IncR (100%)	Klebsiella pneumoniae	strong	82	335007	789113	5746305	no	-	ST101	1	2	11	20	ybt 9; ICEKp3	183-2LV	-	0	-	0	-	0	-	0	-	0	wzi137	KL17	none	Very high	99.99%	0
K1631-UK	K1631-UK.fasta	Hospital	SAMEA2273874/GCA_900085925.1	ERR486507	Blood	Infection	N/S	N/S	2007	United Kingdom	51.5099	-0.118092		Western Europe	NCBI	Moradigaravand D, Boinett CJ, Martin V, Peacock SJ, Parkhill J. Recent independent emergence of multiple multidrug-resistant Serratia marcescens clones within the United Kingdom and Ireland. Genome Res. 2016 Aug;26(8):1101-9. doi: 10.1101/gr.205245.116. Epub 2016 Jul 18. PMID: 27432456; PMCID: PMC4971767.	,aac(3)-Iid (99%),aac(6')-Ib-cr (100%),aac(6')-Ib-cr (100%),aph(3')-Ia (100%),aph(3'')-Ib (99%),aph(6)-Id (99%),blaCTX-M-15 (100%),blaOXA-1 (100%),blaSHV-28 (99%),blaTEM-1B (100%),catB3 (100%),dfrA14 (99%),fosA (96%),oqxA (99%),oqxB (98%),sul2 (100%),tet(D) (100%)	,Col440I (95%),Col440II (91%),IncFIB(K) (98%),IncR (100%)	Klebsiella pneumoniae	strong	74	285482	774426	5579173	yes (4649)	ambiguous_bases	ST101	1	1	8	12	ybt 10; ICEKp4 (truncated)	20-2LV	-	0	-	0	-	0	-	0	-	0	wzi137	KL17	none	Very high	100.00%	0
k1640-UK	k1640-UK.fasta	Hospital	SAMEA2273722/GCA_900086355.1	ERR486783	Blood	Infection	N/S	N/S	2007	United Kingdom	51.5099	-0.118092		Western Europe	NCBI	Moradigaravand D, Boinett CJ, Martin V, Peacock SJ, Parkhill J. Recent independent emergence of multiple multidrug-resistant Serratia marcescens clones within the United Kingdom and Ireland. Genome Res. 2016 Aug;26(8):1101-9. doi: 10.1101/gr.205245.116. Epub 2016 Jul 18. PMID: 27432456; PMCID: PMC4971767.	,aac(3)-Iid (99%),aac(6')-Ib-cr (100%),aac(6')-Ib-cr (100%),aph(3')-Ia (100%),aph(3'')-Ib (99%),aph(6)-Id (99%),blaCTX-M-15 (100%),blaOXA-1 (100%),blaSHV-28 (99%),blaTEM-1B (100%),catB3 (100%),dfrA14 (99%),fosA (96%),oqxA (99%),oqxB (98%),sul2 (100%),tet(D) (100%)	,Col(pHAD28) (94%),Col440I (95%),Col440II (91%),IncFIB(K) (98%),IncFII(pKP91) (96%),IncR (100%)	Klebsiella pneumoniae	strong	67	352391	771331	5605726	yes (4924)	ambiguous_bases	ST101	1	1	8	12	ybt 10; ICEKp4 (truncated)	20-2LV	-	0	-	0	-	0	-	0	-	0	wzi137	KL17	none	Very high	100.00%	0
K169-SA	K169-SA.fasta	Hospital	SAMN06106903/GCA_002528835.1	no SRA available	Urine	N/S	N/S	N/S	2013	South-Africa	-33.9189	18.4233		Southern Africa	NCBI	Founou, R.C., Founou, L.L., Allam, M. et al. Whole Genome Sequencing of Extended Spectrum β-lactamase (ESBL)-producing Klebsiella pneumoniae Isolated from Hospitalized Patients in KwaZulu-Natal, South Africa. Sci Rep 9, 6266 (2019). https://doi.org/10.1038/s41598-019-42672-2	,aac(3)-Iia (100%),aac(6')-Ib-cr (99%),aac(6')-Ib-cr (99%),aadA1 (100%),aph(3'')-Ib (99%),aph(6)-Id (99%),blaCTX-M-15 (100%),blaOXA-1 (100%),blaSHV-28 (99%),blaTEM-1B (100%),catA2 (96%),catB3 (100%),dfrA1 (99%),fosA (96%),oqxA (99%),oqxB (98%),sul1 (99%),sul2 (100%),tet(D) (100%)	,Col(pHAD28) (92%),Col(pHAD28) (93%),Col440I (93%),Col440II (96%),ColRNAI (100%),IncFIB(K) (100%),IncFII(K) (100%)	Klebsiella pneumoniae	strong	432	29219	115572	5643009	no	-	ST101	1	1	8	13	ybt 9; ICEKp3 (truncated)	183-2LV	-	0	-	0	-	0	-	0	-	0	wzi137	KL17	-	High	99.98%	KL17_06_wzc,KL17_07_wzy
K17-Egypt	K17-Egypt.fasta	Hospital	SAMN17207945/GCA_016652035.1	no SRA available	Wound swab	N/S	N/S	N/S	2018	Egypt	30.0333	31.2333		North Africa	NCBI	Sherif M, Palmieri M, Mirande C, El-Mahallawy H, Rashed HG, Abd-El-Reheem F, El-Manakhly AR, Abdel-Latif RAR, Aboulela AG, Saeed LY, Abdel-Rahman S, Elsayed E, van Belkum A, El-Kholy A. Whole-genome sequencing of Egyptian multidrug-resistant Klebsiella pneumoniae isolates: a multi-center pilot study. Eur J Clin Microbiol Infect Dis. 2021 Jul;40(7):1451-1460. doi: 10.1007/s10096-021-04177-7. Epub …	,aac(6')-Ib3 (99%),aac(6')-Ib-cr (99%),aph(3'')-Ib (99%),aph(6)-Id (100%),ARR-2 (100%),blaCTX-M-14b (100%),blaCTX-M-15 (100%),blaSHV-28 (99%),fosA (96%),oqxA (99%),oqxB (98%),qnrB1 (100%),rmtF (100%),sul1 (99%),sul2 (100%)	,Col(pHAD28) (93%),Col(pHAD28) (92%),Col440II (99%),IncFIA(HI1) (98%),IncFIB(K) (100%),IncFIB(pNDMMar) (99%),IncFII(K) (100%),IncHI1B(pNDMMAR) (99%),IncM1 (99%)	Klebsiella pneumoniae	strong	100	198363	724151	5991130	yes (5)	ambiguous_bases	ST101	4	1	4	8	ybt 9; ICEKp3	173-1LV	-	0	iuc 1	63	-	0	rmp 1; KpVP-1	26-1LV	rmpA2_6*-47%	1	wzi137	KL17	none	Very high	100.00%	0
K1798-UK	K1798-UK.fasta	Hospital	SAMEA2273748/GCA_900084605.1	ERR474547	Blood	Infection	N/S	N/S	2008	United Kingdom	51.5099	-0.118092		Western Europe	NCBI	Moradigaravand D, Boinett CJ, Martin V, Peacock SJ, Parkhill J. Recent independent emergence of multiple multidrug-resistant Serratia marcescens clones within the United Kingdom and Ireland. Genome Res. 2016 Aug;26(8):1101-9. doi: 10.1101/gr.205245.116. Epub 2016 Jul 18. PMID: 27432456; PMCID: PMC4971767.	,aac(3)-Iid (99%),aph(3'')-Ib (99%),aph(6)-Id (99%),blaSHV-28 (99%),blaTEM-1B (100%),fosA (96%),oqxA (99%),oqxB (98%),sul2 (100%),tet(A) (100%)	,IncR (100%)	Klebsiella pneumoniae	strong	34	464908	839792	5237209	yes (5340)	ambiguous_bases	ST101	0	0	4	6	-	0	-	0	-	0	-	0	-	0	-	0	wzi29	KL106	none	Very high	99.94%	0
K18-Egypt	K18-Egypt.fasta	Hospital	SAMN17207946/GCA_016652045.1	no SRA available	N/S	N/S	N/S	N/S	2018	Egypt	30.0333	31.2333		North Africa	NCBI	Sherif M, Palmieri M, Mirande C, El-Mahallawy H, Rashed HG, Abd-El-Reheem F, El-Manakhly AR, Abdel-Latif RAR, Aboulela AG, Saeed LY, Abdel-Rahman S, Elsayed E, van Belkum A, El-Kholy A. Whole-genome sequencing of Egyptian multidrug-resistant Klebsiella pneumoniae isolates: a multi-center pilot study. Eur J Clin Microbiol Infect Dis. 2021 Jul;40(7):1451-1460. doi: 10.1007/s10096-021-04177-7. Epub …	,aph(3'')-Ib (99%),blaCTX-M-14b (100%),blaSHV-28 (99%),blaTEM-1A (100%),dfrA14 (99%),fosA (96%),oqxA (99%),oqxB (98%),sul1 (99%)	,Col(pHAD28) (93%),Col(pHAD28) (92%),Col440II (99%),IncFIA(HI1) (98%),IncFIB(K) (100%),IncFII(K) (97%),IncR (100%)	Klebsiella pneumoniae	strong	56	387655	789113	5723891	no	-	ST101	1	1	5	4	ybt 9; ICEKp3	183-1LV	-	0	-	0	-	0	-	0	-	0	wzi137	KL17	none	Very high	99.99%	0
K18-Greece	K18-Greece.fasta	Hospital	SAMN08049053/GCA_003034505.1	no SRA available	Blood	Infection	Bloodstream infection	ICU	2016	Greece	37.9838	23.7275		Southeast Europe	NCBI	Avgoulea K, Di Pilato V, Zarkotou O, Sennati S, Politi L, Cannatelli A, Themeli-Digalaki K, Giani T, Tsakris A, Rossolini GM, Pournaras S. Characterization of Extensively Drug-Resistant or Pandrug-Resistant Sequence Type 147 and 101 OXA-48-Producing Klebsiella pneumoniae Causing Bloodstream Infections in Patients in an Intensive Care Unit. Antimicrob Agents Chemother. 2018 Jun 26;62(7):e02457-17.…	,aac(3)-IIa (99%),aac(6')-Ib (100%),aac(6')-Ib-cr (100%),aac(6')-Ib-cr (99%), aac(6')-Ib-cr (100%),aadA1 (100%),aph(3')-Ia (100%),aph(3'')-Ib (100%),aph(6)-Id (100%),blaOXA-1 (100%),blaOXA-48 (100%),blaOXA-9 (100%),blaSHV-28 (99%),blaTEM-1A (100%),catB3 (100%),dfrA14 (99%),floR (98%),fosA (96%),oqxA (99%),oqxB (98%),qnrS1 (100%),sul2 (100%),tet(A) (100%),tet(D) (100%)	,Col(pHAD28) (92%),Col(pHAD28) (93%),Col440II (99%),IncFIA(HI1) (98%),IncFIB(K) (100%),IncFII (100%),IncFII(K) (97%),IncL (100%),IncN (99%),IncR (100%)	Klebsiella pneumoniae	strong	125	237829	460172	5968972	yes (549)	ambiguous_bases	ST101	1	3	9	17	ybt 9; ICEKp3	183-1LV	-	0	-	0	-	0	-	0	-	0	wzi137	KL17	none	Very high	100.00%	0
K19_Greece	K19_Greece.fasta	Hospital	SAMN17207947/GCA_016652005.1	no SRA available	N/S	N/S	N/S	N/S	2018	Egypt	30.0333	31.2333		North Africa	NCBI	Sherif M, Palmieri M, Mirande C, El-Mahallawy H, Rashed HG, Abd-El-Reheem F, El-Manakhly AR, Abdel-Latif RAR, Aboulela AG, Saeed LY, Abdel-Rahman S, Elsayed E, van Belkum A, El-Kholy A. Whole-genome sequencing of Egyptian multidrug-resistant Klebsiella pneumoniae isolates: a multi-center pilot study. Eur J Clin Microbiol Infect Dis. 2021 Jul;40(7):1451-1460. doi: 10.1007/s10096-021-04177-7. Epub …	,aac(3)-IIa (99%),aac(6')-Ib-cr (99%),aac(6')-Ib-cr (99%),aadA1 (100%),aph(3')-Ia (100%),aph(3'')-Ib (100%),aph(6)-Id (99%),blaOXA-1 (100%),blaOXA-48 (100%),blaOXA-9 (100%),blaSHV-28 (99%),blaTEM-1A (100%),catB3 (100%),dfrA14 (99%),floR (98%),fosA (96%),oqxA (99%),oqxB (98%),qnrS1 (100%),sul2 (100%),tet(A) (100%),tet(D) (100%)	,Col(pHAD28) (92%),Col(pHAD28) (93%),Col440II (99%),IncFIA(HI1) (98%),IncFII (100%),IncFII(K) (97%),IncL (100%),IncN (99%),IncR (100%)	Klebsiella pneumoniae	strong	115	238781	592882	5847455	yes (278)	ambiguous_bases	ST101	1	3	9	16	ybt 9; ICEKp3	183-1LV	-	0	-	0	-	0	-	0	-	0	wzi137	KL17	none	Very high	100.00%	0
K19-Egypt	K19-Egypt.fasta	Hospital	SAMN08049054/GCA_003034425.1	no SRA available	Blood	Infection	Bloodstream infection	ICU	2016	Greece	37.9838	23.7275		Southeast Europe	NCBI	Sherif M, Palmieri M, Mirande C, El-Mahallawy H, Rashed HG, Abd-El-Reheem F, El-Manakhly AR, Abdel-Latif RAR, Aboulela AG, Saeed LY, Abdel-Rahman S, Elsayed E, van Belkum A, El-Kholy A. Whole-genome sequencing of Egyptian multidrug-resistant Klebsiella pneumoniae isolates: a multi-center pilot study. Eur J Clin Microbiol Infect Dis. 2021 Jul;40(7):1451-1460. doi: 10.1007/s10096-021-04177-7. Epub …	,aac(6')-Ib (100%),aac(6')-Ib-cr (99%),aadA1 (100%),aph(3'')-Ib (99%),aph(3')-VI (100%),aph(3')-Vib (99%),aph(6)-Id (100%),blaCTX-M-14b (100%),blaCTX-M-15 (100%),blaNDM-1 (100%),blaOXA-48 (100%),blaOXA-9 (100%),blaSHV-28 (99%),blaTEM-1A (100%),dfrA14 (99%),erm(B) (99%),fosA (96%),oqxA (99%),oqxB (98%),qnrS1 (100%),tet(D) (100%)	,Col(pHAD28) (93%),Col(pHAD28) (92%),Col440II (99%),IncFIA(HI1) (98%),IncFIB(K) (100%),IncFII(K) (97%),IncL (100%),IncR (100%)	Klebsiella pneumoniae	strong	63	350490	789112	5808831	yes (97)	ambiguous_bases	ST101	1	2	8	14	ybt 9; ICEKp3	183-1LV	-	0	-	0	-	0	-	0	-	0	wzi137	KL17	none	Very high	99.99%	0
k1953-UK	k1953-UK.fasta	Hospital	SAMEA2273763/GCA_900086465.1	ERR486798	Blood	Infection	N/S	N/S	2008	United Kingdom	51.5099	-0.118092		Western Europe	NCBI	Moradigaravand D, Boinett CJ, Martin V, Peacock SJ, Parkhill J. Recent independent emergence of multiple multidrug-resistant Serratia marcescens clones within the United Kingdom and Ireland. Genome Res. 2016 Aug;26(8):1101-9. doi: 10.1101/gr.205245.116. Epub 2016 Jul 18. PMID: 27432456; PMCID: PMC4971767.	,aac(3)-IIa (99%),aac(6')-Ib3 (99%),aac(6')-Ib-cr (99%),aadA1 (100%),blaCTX-M-15 (100%),blaOXA-1 (100%),blaOXA-9 (100%),blaSHV-28 (99%),blaTEM-1A (100%),catB3 (100%),dfrA14 (99%),fosA (96%),oqxA (99%),oqxB (98%),tet(D) (100%)	,Col(pHAD28) (92%),Col440II (99%),ColRNAI (100%),IncFIA(HI1) (98%),IncR (100%)	Klebsiella pneumoniae	strong	46	410003	773414	5458105	yes (8958)	ambiguous_bases	ST101	1	1	7	9	ybt 9; ICEKp3	183	-	0	-	0	-	0	-	0	-	0	wzi137	KL17	none	Very high	100.00%	0
K2311-UK	K2311-UK.fasta	Hospital	SAMEA2273805/GCA_900085505.1	ERR486413	Blood	Infection	N/S	N/S	2010	United Kingdom	51.5099	-0.118092		Western Europe	NCBI	Moradigaravand D, Boinett CJ, Martin V, Peacock SJ, Parkhill J. Recent independent emergence of multiple multidrug-resistant Serratia marcescens clones within the United Kingdom and Ireland. Genome Res. 2016 Aug;26(8):1101-9. doi: 10.1101/gr.205245.116. Epub 2016 Jul 18. PMID: 27432456; PMCID: PMC4971767.	,aac(3)-Iid (99%),aac(6')-Ib-cr (100%),aac(6')-Ib-cr (100%),aph(3'')-Ib (99%),aph(6)-Id (99%),blaCTX-M-15 (100%),blaOXA-1 (100%),blaSHV-28 (99%),blaTEM-1B (100%),catB3 (100%),dfrA14 (99%),fosA (96%),oqxA (99%),oqxB (98%),sul2 (100%),tet(D) (100%)	,Col(pHAD28) (94%),Col440I (95%),Col440II (91%),IncR (100%)	Klebsiella pneumoniae	strong	57	383204	815975	5535712	yes (5975)	ambiguous_bases	ST101	1	1	8	11	ybt 9; ICEKp3	183	-	0	-	0	-	0	-	0	-	0	wzi137	KL17	none	Perfect	100.00%	0
K33_Egypt	K33_Egypt.fasta	Hospital	SAMN17207952/GCA_016651875.1	no SRA available	Blood	N/S	N/S	N/S	2018	Egypt	30.0333	31.2333		North Africa	NCBI	Sherif M, Palmieri M, Mirande C, El-Mahallawy H, Rashed HG, Abd-El-Reheem F, El-Manakhly AR, Abdel-Latif RAR, Aboulela AG, Saeed LY, Abdel-Rahman S, Elsayed E, van Belkum A, El-Kholy A. Whole-genome sequencing of Egyptian multidrug-resistant Klebsiella pneumoniae isolates: a multi-center pilot study. Eur J Clin Microbiol Infect Dis. 2021 Jul;40(7):1451-1460. doi: 10.1007/s10096-021-04177-7. Epub …	,aph(3')-Ia (99%),armA (100%),blaOXA-181 (100%),blaSHV-28 (99%),blaTEM-1A (100%),dfrA5 (100%),fosA (96%),mph(A) (100%),mph(E) (100%),msr(E) (100%),oqxA (99%),oqxB (98%),qnrS1 (100%),sul1 (99%),sul2 (100%)	,Col(pHAD28) (92%),Col440II (99%),ColKP3 (100%),ColRNAI (100%),IncFIB(pNDMMar) (99%),IncFIB(pQil) (100%),IncHI1B(pNDMMAR) (99%),IncX3 (100%)	Klebsiella pneumoniae	strong	93	243680	750595	5783913	yes (8)	ambiguous_bases	ST101	4	2	7	11	ybt 9; ICEKp3	183-1LV	-	0	iuc 1	63	-	0	-	0	rmpA2_6*-55%	0	wzi137	KL17	?-	Good	99.99%	KL17_12_wcaJ
K49-Egypt	K49-Egypt.fasta	Hospital	SAMN17207960/GCA_016651405.1	no SRA available	Blood	N/S	N/S	N/S	2018	Egypt	30.0333	31.2333		North Africa	NCBI	Sherif M, Palmieri M, Mirande C, El-Mahallawy H, Rashed HG, Abd-El-Reheem F, El-Manakhly AR, Abdel-Latif RAR, Aboulela AG, Saeed LY, Abdel-Rahman S, Elsayed E, van Belkum A, El-Kholy A. Whole-genome sequencing of Egyptian multidrug-resistant Klebsiella pneumoniae isolates: a multi-center pilot study. Eur J Clin Microbiol Infect Dis. 2021 Jul;40(7):1451-1460. doi: 10.1007/s10096-021-04177-7. Epub …	,aac(3)-IIa (99%),aac(6')-Ib (100%),aac(6')-Ib-cr (99%),aadA1 (100%),aph(3'')-Ib (99%),aph(3')-VI (100%),aph(3')-Vib (99%),blaCTX-M-14b (100%),blaCTX-M-15 (100%),blaNDM-1 (100%),blaOXA-48 (100%),blaOXA-9 (100%),blaSHV-28 (99%),blaTEM-1A (100%),dfrA14 (99%),fosA (96%),mph(A) (100%),oqxA (99%),oqxB (98%),tet(D) (100%)	,Col(pHAD28) (92%),Col(pHAD28) (93%),Col440II (98%),IncFIA(HI1) (98%),IncM1 (99%),IncR (100%)	Klebsiella pneumoniae	strong	84	306479	771591	5603652	yes (294)	ambiguous_bases	ST101	1	3	9	14	ybt 9; ICEKp3	183-1LV	-	0	-	0	-	0	-	0	-	0	wzi137	KL17	-	High	99.98%	KL17_02_cpsACP
K5-Greece	K5-Greece.fasta	Hospital	SAMN08049049/GCA_003034445.1	no SRA available	Blood	Infection	Bloodstream infection	ICU	2015	Greece	37.9838	23.7275		Southeast Europe	NCBI	Avgoulea K, Di Pilato V, Zarkotou O, Sennati S, Politi L, Cannatelli A, Themeli-Digalaki K, Giani T, Tsakris A, Rossolini GM, Pournaras S. Characterization of Extensively Drug-Resistant or Pandrug-Resistant Sequence Type 147 and 101 OXA-48-Producing Klebsiella pneumoniae Causing Bloodstream Infections in Patients in an Intensive Care Unit. Antimicrob Agents Chemother. 2018 Jun 26;62(7):e02457-17.…	,aac(3)-IIa (99%),aac(6')-Ib-cr (100%),aac(6')-Ib-cr (99%), aac(6')-Ib-cr (100%), aac(6')-Ib-cr (99%),aadA1 (100%),blaCTX-M-15 (100%),blaOXA-1 (100%),blaOXA-48 (100%),blaOXA-9 (100%),blaSHV-28 (99%),blaTEM-1A (100%),catB3 (100%),dfrA14 (99%),fosA (96%),oqxA (99%),oqxB (98%),tet(D) (100%)	,Col(pHAD28) (93%),Col(pHAD28) (92%),Col440II (99%),IncFIA(HI1) (98%),IncFIB(K) (100%),IncFII (100%),IncFII(K) (97%),IncL (100%),IncR (100%)	Klebsiella pneumoniae	strong	110	238511	592882	5950708	yes (551)	ambiguous_bases	ST101	1	3	9	12	ybt 9; ICEKp3	183	-	0	-	0	-	0	-	0	-	0	wzi137	KL17	?	Good	100.00%	0
K50-Egypt	K50-Egypt.fasta	Hospital	SAMN17207962/GCA_016651775.1	no SRA available	Bronchoalveolar lavage	N/S	N/S	N/S	2018	Egypt	30.0333	31.2333		North Africa	NCBI	Sherif M, Palmieri M, Mirande C, El-Mahallawy H, Rashed HG, Abd-El-Reheem F, El-Manakhly AR, Abdel-Latif RAR, Aboulela AG, Saeed LY, Abdel-Rahman S, Elsayed E, van Belkum A, El-Kholy A. Whole-genome sequencing of Egyptian multidrug-resistant Klebsiella pneumoniae isolates: a multi-center pilot study. Eur J Clin Microbiol Infect Dis. 2021 Jul;40(7):1451-1460. doi: 10.1007/s10096-021-04177-7. Epub …	,aac(3)-Iia (100%),aac(3)-Iid (99%),aac(6')-Ib (100%),aac(6')-Ib-cr (99%),aadA1 (100%),aph(3'')-Ib (99%),aph(3')-VI (100%),aph(3')-Vib (99%),blaCTX-M-14b (100%),blaCTX-M-15 (100%),blaNDM-1 (100%),blaOXA-48 (100%),blaOXA-9 (100%),blaSHV-28 (99%),blaTEM-1A (100%),fosA (96%),mph(A) (100%),oqxA (99%),oqxB (98%),tet(D) (100%)	,Col(pHAD28) (93%),Col156 (94%),Col440II (99%),IncFIA(HI1) (98%),IncFIB(K) (98%),IncFII(K) (97%),IncM1 (99%),IncR (100%)	Klebsiella pneumoniae	strong	108	310897	771492	5796238	yes (194)	ambiguous_bases	ST101	1	3	8	13	ybt 9; ICEKp3	183-1LV	-	0	-	0	-	0	-	0	-	0	wzi137	KL17	-	High	99.98%	KL17_02_cpsACP
K5037	K5037.fasta	Hospital	SAMEA5226269/ERS3033715	ERR3063437	N/S	N/S	N/S	N/S	2012	Spain	40.4168	-3.70379		Southern Europe	NCBI	Pérez-Vázquez M, Sola Campoy PJ, Ortega A, Bautista V, Monzón S, Ruiz-Carrascoso G, Mingorance J, González-Barberá EM, Gimeno C, Aracil B, Sáez D, Lara N, Fernández S, González-López JJ, Campos J, Kingsley RA, Dougan G, Oteo-Iglesias J; Spanish NDM Study Group. Emergence of NDM-producing Klebsiella pneumoniae and Escherichia coli in Spain: phylogeny, resistome, virulence and plasmids encoding bla…	,aac(3)-IIa (99%),aac(6')-Ib-cr (100%),aac(6')-Ib-cr (100%),aph(3')-VI (100%),blaCTX-M-15 (100%),blaNDM-1 (100%),blaOXA-1 (100%),blaSHV-28 (99%),blaTEM-1B (99%),catB3 (100%),dfrA14 (99%),fosA (96%),qnrS1 (100%),tet(A) (100%)	,Col(pHAD28) (93%),Col440II (99%),IncFIB(K) (98%),IncFIB(pQil) (100%),IncFII(K) (97%)	Klebsiella pneumoniae	strong	77	224191	554178	5573093	yes (533)	ambiguous_bases	ST101	1	2	7	10	ybt 9; ICEKp3	172-1LV	-	0	-	0	-	0	-	0	-	0	wzi137	KL17	none	Perfect	100.00%	0
K5054	K5054.fasta	Hospital	SAMEA5226271/ERS3033717	ERR3063439	N/S	N/S	N/S	N/S	2015	Spain	40.4168	-3.70379		Southern Europe	NCBI	Pérez-Vázquez M, Sola Campoy PJ, Ortega A, Bautista V, Monzón S, Ruiz-Carrascoso G, Mingorance J, González-Barberá EM, Gimeno C, Aracil B, Sáez D, Lara N, Fernández S, González-López JJ, Campos J, Kingsley RA, Dougan G, Oteo-Iglesias J; Spanish NDM Study Group. Emergence of NDM-producing Klebsiella pneumoniae and Escherichia coli in Spain: phylogeny, resistome, virulence and plasmids encoding bla…	,aac(3)-IIa (99%),aac(6')-Ib-cr (100%),aac(6')-Ib-cr (100%),aph(3')-VI (100%),blaCTX-M-15 (100%),blaNDM-1 (100%),blaOXA-1 (100%),blaSHV-28 (99%),blaTEM-1B (99%),catB3 (100%),dfrA14 (99%),fosA (96%),qnrS1 (100%),tet(A) (100%)	,Col(pHAD28) (93%),Col440II (99%),IncFIB(K) (98%),IncFIB(pQil) (100%),IncFII(K) (97%)	Klebsiella pneumoniae	strong	83	221319	553904	5572530	yes (553)	ambiguous_bases	ST101	1	2	6	9	ybt 9; ICEKp3	172-1LV	-	0	-	0	-	0	-	0	-	0	wzi137	KL17	none	Perfect	100.00%	0
K518-UK	K518-UK.fasta	Hospital	SAMEA2273563/GCA_900084825.1	ERR486316	Blood	Infection	N/S	N/S	2003	United Kingdom	51.5099	-0.118092		Western Europe	NCBI	Palmieri M, D'Andrea MM, Pelegrin AC, et al. Genomic Epidemiology of Carbapenem- and Colistin-Resistant Klebsiella pneumoniae Isolates From Serbia: Predominance of ST101 Strains Carrying a Novel OXA-48 Plasmid. Front Microbiol. 2020;11:294. Published 2020 Feb 21. doi:10.3389/fmicb.2020.00294	,aac(3)-IIa (99%),aac(6')-Ib (100%),aac(6')-Ib-cr (99%),aadA1 (100%),aph(3')-Ia (100%),aph(3'')-Ib (99%),aph(6)-Id (100%),blaCTX-M-15 (100%),blaOXA-9 (100%),blaSHV-28 (99%),blaTEM-1A (100%),catA2 (96%),dfrA14 (99%),fosA (96%),oqxA (99%),oqxB (98%),sul2 (100%),tet(D) (100%)	,Col440I (97%),Col440I (93%),Col440II (90%),Col440II (96%),IncFIA(HI1) (98%),IncFIB(K) (98%),IncFII(pKP91) (96%),IncR (100%)	Klebsiella pneumoniae	strong	68	352403	771070	5611143	yes (5041)	ambiguous_bases	ST101	1	1	8	13	ybt 9; ICEKp3	183	-	0	-	0	-	0	-	0	-	0	wzi137	KL17	none	Perfect	100.00%	0
K548-UK	K548-UK.fasta	Hospital	SAMEA2273569/GCA_900084885.1	ERR486321	Blood	Infection	N/S	N/S	2003	United Kingdom	51.5099	-0.118092		Western Europe	NCBI	Palmieri M, D'Andrea MM, Pelegrin AC, et al. Genomic Epidemiology of Carbapenem- and Colistin-Resistant Klebsiella pneumoniae Isolates From Serbia: Predominance of ST101 Strains Carrying a Novel OXA-48 Plasmid. Front Microbiol. 2020;11:294. Published 2020 Feb 21. doi:10.3389/fmicb.2020.00294	,aac(3)-IIa (99%),aac(6')-Ib (100%),aac(6')-Ib-cr (99%),aadA1 (100%),blaCTX-M-15 (100%),blaOXA-9 (100%),blaSHV-28 (99%),blaTEM-1A (100%),catA2 (96%),dfrA14 (99%),fosA (96%),oqxA (99%),tet(D) (100%)	,Col440I (97%),Col440I (93%),Col440II (90%),Col440II (96%),IncFII(pKP91) (96%),IncR (100%)	Klebsiella pneumoniae	strong	53	350211	628306	5484119	yes (3075)	ambiguous_bases	ST101	1	1	7	9	ybt 9; ICEKp3	183	-	0	-	0	-	0	-	0	-	0	wzi137	KL17	none	Perfect	100.00%	0
K6-Egypt	K6-Egypt.fasta	Hospital	SAMN17207971/GCA_016651535.1	no SRA available	Urine	N/S	N/S	N/S	2018	Egypt	30.0333	31.2333		North Africa	NCBI	Sherif M, Palmieri M, Mirande C, El-Mahallawy H, Rashed HG, Abd-El-Reheem F, El-Manakhly AR, Abdel-Latif RAR, Aboulela AG, Saeed LY, Abdel-Rahman S, Elsayed E, van Belkum A, El-Kholy A. Whole-genome sequencing of Egyptian multidrug-resistant Klebsiella pneumoniae isolates: a multi-center pilot study. Eur J Clin Microbiol Infect Dis. 2021 Jul;40(7):1451-1460. doi: 10.1007/s10096-021-04177-7. Epub …	,blaCTX-M-14b (100%),blaSHV-28 (99%),fosA (96%),oqxA (99%),oqxB (98%)	,Col(pHAD28) (92%),Col440II (99%),IncFIB(pNDMMar) (99%),IncFIB(pQil) (100%),IncFII(K) (97%),IncHI1B(pNDMMAR) (99%)	Klebsiella pneumoniae	strong	51	245409	724307	5833011	yes (104)	ambiguous_bases	ST101	4	1	2	1	ybt 9; ICEKp3	183-1LV	-	0	iuc 1	63	-	0	rmp 1; KpVP-1	26-1LV	rmpA2_6*-47%	1	wzi137	KL17	none	Very high	99.98%	0
K9_Greece	K9_Greece.fasta	Hospital	SAMN08049050/GCA_003034395.1	no SRA available	Blood	Infection	Bloodstream infection	ICU	2015	Greece	37.9838	23.7275		Southeast Europe	NCBI	Avgoulea K, Di Pilato V, Zarkotou O, Sennati S, Politi L, Cannatelli A, Themeli-Digalaki K, Giani T, Tsakris A, Rossolini GM, Pournaras S. Characterization of Extensively Drug-Resistant or Pandrug-Resistant Sequence Type 147 and 101 OXA-48-Producing Klebsiella pneumoniae Causing Bloodstream Infections in Patients in an Intensive Care Unit. Antimicrob Agents Chemother. 2018 Jun 26;62(7):e02457-17.…	,aac(3)-IIa (99%),aac(6')-Ib (100%),aac(6')-Ib-cr (99%),aadA1 (100%),blaCTX-M-15 (100%),blaOXA-1 (100%),blaOXA-48 (100%),blaOXA-9 (100%),blaSHV-28 (99%),blaTEM-1A (100%),catB3 (100%),dfrA14 (99%),fosA (96%),oqxA (99%),oqxB (98%),tet(D) (100%)	,Col(pHAD28) (93%),Col(pHAD28) (92%),Col440II (99%),IncFIA(HI1) (98%),IncFIB(K) (100%),IncFII (100%),IncFII(K) (97%),IncL (100%),IncR (100%)	Klebsiella pneumoniae	strong	94	238781	592882	5873537	yes (278)	ambiguous_bases	ST101	1	3	9	11	ybt 9; ICEKp3	183	-	0	-	0	-	0	-	0	-	0	wzi137	KL17	none	Very high	100.00%	0
K9-Egypt	K9-Egypt.fasta	Hospital	SAMN17207977/GCA_016651965.1	no SRA available	Sputum	N/S	N/S	N/S	2018	Egypt	30.0333	31.2333		North Africa	NCBI	Sherif M, Palmieri M, Mirande C, El-Mahallawy H, Rashed HG, Abd-El-Reheem F, El-Manakhly AR, Abdel-Latif RAR, Aboulela AG, Saeed LY, Abdel-Rahman S, Elsayed E, van Belkum A, El-Kholy A. Whole-genome sequencing of Egyptian multidrug-resistant Klebsiella pneumoniae isolates: a multi-center pilot study. Eur J Clin Microbiol Infect Dis. 2021 Jul;40(7):1451-1460. doi: 10.1007/s10096-021-04177-7. Epub …	,aph(3'')-Ib (99%),aph(3')-VI (100%),aph(6)-Id (100%),armA (100%),blaCTX-M-14b (100%),blaCTX-M-15 (100%),blaNDM-1 (100%),blaOXA-48 (100%),blaSHV-28 (99%),blaTEM-1A (100%),dfrA5 (100%),fosA (96%),mph(A) (100%),mph(E) (100%),msr(E) (100%),oqxA (99%),oqxB (98%),qnrS1 (100%),sul1 (99%),sul2 (100%)	,Col(pHAD28) (92%),Col440II (99%),ColRNAI (100%),IncFIB(pNDMMar) (99%),IncFIB(pQil) (100%),IncFII(K) (97%),IncHI1B(pNDMMAR) (99%),IncM1 (99%)	Klebsiella pneumoniae	strong	71	323103	724307	5948358	yes (114)	ambiguous_bases	ST101	4	2	8	16	ybt 9; ICEKp3	183-1LV	-	0	iuc 1	63	-	0	rmp 1; KpVP-1	26-1LV	rmpA2_6*-47%	1	wzi137	KL17	none	Very high	99.98%	0
KL615329	KL615329.fasta	Hospital	SAMN07572625/GCA_003592035.1	no SRA available	Rectal swab	N/S	N/S	N/S	2016	Germany	52.52	13.405		Western Europe	NCBI	Boutin S, Klebsiella pneumoniae colistin resistance acquisition (unpublished) & Palmieri M, D'Andrea MM, Pelegrin AC, et al. Genomic Epidemiology of Carbapenem- and Colistin-Resistant Klebsiella pneumoniae Isolates From Serbia: Predominance of ST101 Strains Carrying a Novel OXA-48 Plasmid. Front Microbiol. 2020;11:294. Published 2020 Feb 21. doi:10.3389/fmicb.2020.00294	,blaCTX-M-14b (100%),blaOXA-48 (100%),blaSHV-28 (99%),blaTEM-1C (100%),dfrA14 (99%),fosA (96%),mph(A) (100%),oqxA (99%),oqxB (98%)	,Col(pHAD28) (93%),Col440I (92%),Col440II (96%),IncFIA(HI1) (98%),IncFIB(pKPHS1) (96%),IncM1 (99%),IncR (100%)	Klebsiella pneumoniae	strong	90	253858	651174	5715682	no	-	ST101	1	3	7	5	ybt 9; ICEKp3	183-1LV	-	0	-	0	-	0	-	0	-	0	wzi137	KL17	none	Very high	99.98%	0
Kleb_Syr	Kleb_Syr.fasta	Hospital	SAMN05892170/GCA_002093155	no SRA available	Wound swab (leg)	Infection	Wound infection	N/S	2015	Italy	41.8719	12.5674	refugee from Syria	Southern Europe	NCBI	Angeletti S, Cella E, Lai A, Lo Presti A, Antonelli F, Conti A, et al. Whole-genome sequencing of Klebsiella pneumoniae MDR strain isolated in a Syrian refugee. Pathog Glob Health. 2017;111(4):212–5. doi:10.1080/20477724.2017.1316918	,aac(3)-IIa (99%),aac(6')-Ib (100%),aac(6')-Ib-cr (100%), aac(6')-Ib-cr (100%),aac(6')-Ib-cr (99%),aadA1 (100%),armA (100%),blaCTX-M-15 (100%),blaDHA-1 (100%),blaNDM-1 (100%),blaOXA-1 (100%),blaOXA-9 (100%),blaSHV-28 (99%),blaTEM-1A (100%),catB3 (100%),dfrA14 (99%),fosA (96%),mph(E) (100%),msr(E) (100%),oqxA (99%),oqxB (98%),sul1 (99%),tet(D) (100%)	,Col(pHAD28) (93%),Col440II (96%),IncFIA(HI1) (97%),IncFII(K) (97%),IncM2 (100%),IncR (100%)	Klebsiella pneumoniae	strong	79	335801	753022	5691513	yes (93)	ambiguous_bases	ST101	1	2	10	16	ybt 9; ICEKp3	183	-	0	-	0	-	0	-	0	-	0	wzi137	KL17	none	Very high	99.99%	0
Kp_Goe_121641	Kp_Goe_121641.fasta	Hospital	SAMN05412452/GCA_001913175	no SRA available	Urine	Infection	Urinary tract infection	N/S (patient A)	2013	Germany	52.52	13.405	refugee from North Africa	Western Europe	NCBI	Zautner AE, Bunk B, Pfeifer Y, Spröer C, Reichard U, Eiffert H, et al. Monitoring microevolution of OXA-48-producing Klebsiella pneumoniae ST147 in a hospital setting by SMRT sequencing. J Antimicrob Chemother. 2017;72(10):2737–44. & Schwanbeck J, Bohne W, Hasdemir U, et al. Detection of a New Resistance-Mediating Plasmid Chimera in a blaOXA-48-Positive Klebsiella pneumoniae Strain at a German Un…	,aac(3)-IIa (99%),aac(6')-Ib (100%),aac(6')-Ib-cr (100%), aac(6')-Ib-cr (100%),aac(6')-Ib-cr (99%),aadA1 (100%),blaCTX-M-15 (100%),blaOXA-1 (100%),blaOXA-48 (100%),blaOXA-9 (100%),blaSHV-28 (99%),blaTEM-1A (100%),catB3 (100%),dfrA14 (99%),fosA (96%),oqxA (99%),oqxB (98%)	,Col(pHAD28) (92%),Col(pHAD28) (93%),Col440II (99%),IncFIA(HI1) (98%),IncL (100%),IncR (100%)	Klebsiella pneumoniae	strong	6	5478335	5478335	5627728	no	-	ST101	1	2	7	11	ybt 9; ICEKp3	183	-	0	-	0	-	0	-	0	-	0	wzi137	KL17	none	Very high	99.99%	0
Kp_Goe_33208	Kp_Goe_33208.fasta	Hospital	SAMN05412455/GCA_001902435	no SRA available	Wound	Infection	Wound infection	N/S (patient B)	2013	Germany	52.52	13.405	refugee from North Africa	Western Europe	NCBI	Zautner AE, Bunk B, Pfeifer Y, Spröer C, Reichard U, Eiffert H, et al. Monitoring microevolution of OXA-48-producing Klebsiella pneumoniae ST147 in a hospital setting by SMRT sequencing. J Antimicrob Chemother. 2017;72(10):2737–44. & Schwanbeck J, Bohne W, Hasdemir U, et al. Detection of a New Resistance-Mediating Plasmid Chimera in a blaOXA-48-Positive Klebsiella pneumoniae Strain at a German Un…	,aac(3)-IIa (99%),aac(6')-Ib (100%),aac(6')-Ib-cr (99%),aadA1 (100%), aadA1 (100%),aadA2 (99%),aph(3'')-Ib (99%), aph(3'')-Ib (99%),aph(3')-Vib (99%),blaCTX-M-14b (100%),blaOXA-48 (100%),blaOXA-9 (100%),blaSHV-28 (99%),blaTEM-1A (100%),blaTEM-1C (100%),cmlA1 (99%),dfrA14 (99%),floR (98%),fosA (96%),mph(A) (100%),oqxA (99%),oqxB (98%),sul3 (100%),tet(D) (100%)	,IncFIA(HI1) (98%),IncM1 (99%),IncR (100%)	Klebsiella pneumoniae	strong	3	5497872	5497872	5655658	no	-	ST101	1	2	10	19	ybt 9; ICEKp3	183-1LV	-	0	-	0	-	0	-	0	-	0	wzi137	KL17	none	Very high	99.98%	0
Kp_Goe_71070	Kp_Goe_71070.fasta	Hospital	SAMN05412456/GCA_001902515	no SRA available	Urine	Infection	Urinary tract infection	N/S (patient B)	2013	Germany	52.52	13.405	refugee from North Africa	Western Europe	NCBI	Zautner AE, Bunk B, Pfeifer Y, Spröer C, Reichard U, Eiffert H, et al. Monitoring microevolution of OXA-48-producing Klebsiella pneumoniae ST147 in a hospital setting by SMRT sequencing. J Antimicrob Chemother. 2017;72(10):2737–44. & Schwanbeck J, Bohne W, Hasdemir U, et al. Detection of a New Resistance-Mediating Plasmid Chimera in a blaOXA-48-Positive Klebsiella pneumoniae Strain at a German Un…	,aac(3)-IIa (99%),aac(6')-Ib (100%),aac(6')-Ib-cr (99%),aadA1 (100%), aadA1 (100%),aadA2 (99%),aph(3'')-Ib (99%), aph(3'')-Ib (99%),aph(3')-Vib (99%),blaCTX-M-14b (100%),blaOXA-48 (100%),blaOXA-9 (100%),blaSHV-28 (99%),blaTEM-1A (100%),blaTEM-1C (100%),cmlA1 (99%),dfrA14 (99%),floR (98%),fosA (96%),mph(A) (99%),oqxA (99%),oqxB (98%),sul3 (100%),tet(D) (100%)	,Col440II (95%),IncFIA(HI1) (98%),IncM1 (99%),IncR (100%)	Klebsiella pneumoniae	strong	4	5497083	5497083	5658942	no	-	ST101	1	2	10	19	ybt 9; ICEKp3	183-1LV	-	0	-	0	-	0	-	0	-	0	wzi137	KL17	none	Very high	99.98%	0
KP-K10	KP-K10.fasta	Hospital	SAMN08049051/GCA_003034545	no SRA available	Blood	Infection	Bloodstream infection	ICU	2015	Greece	37.9838	23.7275		Southeast Europe	NCBI	Avgoulea K, Di Pilato V, Zarkotou O, Sennati S, Politi L, Cannatelli A, Themeli-Digalaki K, Giani T, Tsakris A, Rossolini GM, Pournaras S. Characterization of Extensively Drug-Resistant or Pandrug-Resistant Sequence Type 147 and 101 OXA-48-Producing Klebsiella pneumoniae Causing Bloodstream Infections in Patients in an Intensive Care Unit. Antimicrob Agents Chemother. 2018 Jun 26;62(7):e02457-17.…	,aac(6')-Ib-cr (100%),aac(6')-Ib-cr (99%), aac(6')-Ib-cr (100%), aac(6')-Ib-cr (99%),aadA1 (100%),aph(3'')-Ib (99%),aph(6)-Id (99%),blaCTX-M-15 (100%),blaOXA-1 (100%),blaOXA-48 (100%),blaOXA-9 (100%),blaSHV-28 (99%),blaTEM-1A (100%),catB3 (100%),dfrA14 (99%),fosA (96%),oqxA (99%),oqxB (98%),qnrS1 (100%),sul2 (100%),tet(D) (100%)	,Col(pHAD28) (93%),Col440II (99%),IncFIB(K) (100%),IncFII(K) (97%),IncL (100%),IncR (100%)	Klebsiella pneumoniae	strong	101	220516	592700	5895283	yes (404)	ambiguous_bases	ST101	1	3	10	15	ybt 9; ICEKp3	183	-	0	-	0	-	0	-	0	-	0	wzi137	KL17	none	Very high	100.00%	0
KP-K13	KP-K13.fasta	Hospital	SAMN08049052/GCA_003034525	no SRA available	Blood	Infection	Bloodstream infection	ICU	2015	Greece	37.9838	23.7275		Southeast Europe	NCBI	Avgoulea K, Di Pilato V, Zarkotou O, Sennati S, Politi L, Cannatelli A, Themeli-Digalaki K, Giani T, Tsakris A, Rossolini GM, Pournaras S. Characterization of Extensively Drug-Resistant or Pandrug-Resistant Sequence Type 147 and 101 OXA-48-Producing Klebsiella pneumoniae Causing Bloodstream Infections in Patients in an Intensive Care Unit. Antimicrob Agents Chemother. 2018 Jun 26;62(7):e02457-17.…	,aac(3)-IIa (99%),aac(6')-Ib (100%),aac(6')-Ib-cr (100%), aac(6')-Ib-cr (100%),aac(6')-Ib-cr (99%),aadA1 (100%),aph(3'')-Ib (99%),aph(6)-Id (99%),blaCTX-M-15 (100%),blaOXA-1 (100%),blaOXA-48 (100%),blaOXA-9 (100%),blaSHV-28 (99%),blaTEM-1A (100%),catB3 (100%),dfrA14 (99%),fosA (96%),oqxA (99%),oqxB (98%),sul2 (100%),tet(A) (100%),tet(D) (100%)	,Col(pHAD28) (93%),Col440II (99%),IncFIA(HI1) (98%),IncFIB(K) (100%),IncFII (100%),IncFII(K) (97%),IncL (100%),IncN (99%),IncR (100%)	Klebsiella pneumoniae	strong	108	220516	358036	5929181	yes (638)	ambiguous_bases	ST101	1	3	10	16	ybt 9; ICEKp3	183	-	0	-	0	-	0	-	0	-	0	wzi137	KL17	?-	Good	99.95%	KL17_11_wctU,KL17_14_wzx
KP-K18	KP-K18.fasta	Hospital	SAMN08049053/GCA_003034505	no SRA available	Blood	Infection	Bloodstream infection	ICU	2016	Greece	37.9838	23.7275		Southeast Europe	NCBI	Avgoulea K, Di Pilato V, Zarkotou O, Sennati S, Politi L, Cannatelli A, Themeli-Digalaki K, Giani T, Tsakris A, Rossolini GM, Pournaras S. Characterization of Extensively Drug-Resistant or Pandrug-Resistant Sequence Type 147 and 101 OXA-48-Producing Klebsiella pneumoniae Causing Bloodstream Infections in Patients in an Intensive Care Unit. Antimicrob Agents Chemother. 2018 Jun 26;62(7):e02457-17.…	,aac(3)-IIa (99%),aac(6')-Ib (100%),aac(6')-Ib-cr (100%),aac(6')-Ib-cr (99%), aac(6')-Ib-cr (100%),aadA1 (100%),aph(3')-Ia (100%),aph(3'')-Ib (100%),aph(6)-Id (100%),blaOXA-1 (100%),blaOXA-48 (100%),blaOXA-9 (100%),blaSHV-28 (99%),blaTEM-1A (100%),catB3 (100%),dfrA14 (99%),floR (98%),fosA (96%),oqxA (99%),oqxB (98%),qnrS1 (100%),sul2 (100%),tet(A) (100%),tet(D) (100%)	,Col(pHAD28) (93%),Col440II (99%),IncFIA(HI1) (98%),IncFIB(K) (100%),IncFII (100%),IncFII(K) (97%),IncL (100%),IncN (99%),IncR (100%)	Klebsiella pneumoniae	strong	125	237829	460172	5968972	yes (549)	ambiguous_bases	ST101	1	3	9	17	ybt 9; ICEKp3	183-1LV	-	0	-	0	-	0	-	0	-	0	wzi137	KL17	none	Very high	100.00%	0
KP-K19	KP-K19.fasta	Hospital	SAMN08049054/GCA_003034425	no SRA available	Blood	Infection	Bloodstream infection	ICU	2016	Greece	37.9838	23.7275		Southeast Europe	NCBI	Avgoulea K, Di Pilato V, Zarkotou O, Sennati S, Politi L, Cannatelli A, Themeli-Digalaki K, Giani T, Tsakris A, Rossolini GM, Pournaras S. Characterization of Extensively Drug-Resistant or Pandrug-Resistant Sequence Type 147 and 101 OXA-48-Producing Klebsiella pneumoniae Causing Bloodstream Infections in Patients in an Intensive Care Unit. Antimicrob Agents Chemother. 2018 Jun 26;62(7):e02457-17.…	,aac(3)-IIa (99%),aac(6')-Ib-cr (99%),aac(6')-Ib-cr (99%),aadA1 (100%),aph(3')-Ia (100%),aph(3'')-Ib (100%),aph(6)-Id (99%),blaOXA-1 (100%),blaOXA-48 (100%),blaOXA-9 (100%),blaSHV-28 (99%),blaTEM-1A (100%),catB3 (100%),dfrA14 (99%),floR (98%),fosA (96%),oqxA (99%),oqxB (98%),qnrS1 (100%),sul2 (100%),tet(A) (100%),tet(D) (100%)	,Col(pHAD28) (93%),Col440II (99%),IncFIA(HI1) (98%),IncFII (100%),IncFII(K) (97%),IncL (100%),IncN (99%),IncR (100%)	Klebsiella pneumoniae	strong	123	238781	592882	5850706	yes (278)	ambiguous_bases	ST101	1	3	9	16	ybt 9; ICEKp3	183-1LV	-	0	-	0	-	0	-	0	-	0	wzi137	KL17	none	Very high	100.00%	0
KP-K5	KP-K5.fasta	Hospital	SAMN08049049/GCA_003034445	no SRA available	Blood	Infection	Bloodstream infection	ICU	2015	Greece	37.9838	23.7275		Southeast Europe	NCBI	Avgoulea K, Di Pilato V, Zarkotou O, Sennati S, Politi L, Cannatelli A, Themeli-Digalaki K, Giani T, Tsakris A, Rossolini GM, Pournaras S. Characterization of Extensively Drug-Resistant or Pandrug-Resistant Sequence Type 147 and 101 OXA-48-Producing Klebsiella pneumoniae Causing Bloodstream Infections in Patients in an Intensive Care Unit. Antimicrob Agents Chemother. 2018 Jun 26;62(7):e02457-17.…	,aac(3)-IIa (99%),aac(6')-Ib-cr (100%),aac(6')-Ib-cr (99%), aac(6')-Ib-cr (100%), aac(6')-Ib-cr (99%),aadA1 (100%),blaCTX-M-15 (100%),blaOXA-1 (100%),blaOXA-48 (100%),blaOXA-9 (100%),blaSHV-28 (99%),blaTEM-1A (100%),catB3 (100%),dfrA14 (99%),fosA (96%),oqxA (99%),oqxB (98%),tet(D) (100%)	,Col(pHAD28) (93%),Col440II (99%),IncFIA(HI1) (98%),IncFIB(K) (100%),IncFII (100%),IncFII(K) (97%),IncL (100%),IncR (100%)	Klebsiella pneumoniae	strong	110	238511	592882	5950708	yes (551)	ambiguous_bases	ST101	1	3	9	12	ybt 9; ICEKp3	183	-	0	-	0	-	0	-	0	-	0	wzi137	KL17	?	Good	100.00%	0
KP-K9	KP-K9.fasta	Hospital	SAMN08049050/GCA_003034395	no SRA available	Blood	Infection	Bloodstream infection	ICU	2015	Greece	37.9838	23.7275		Southeast Europe	NCBI	Avgoulea K, Di Pilato V, Zarkotou O, Sennati S, Politi L, Cannatelli A, Themeli-Digalaki K, Giani T, Tsakris A, Rossolini GM, Pournaras S. Characterization of Extensively Drug-Resistant or Pandrug-Resistant Sequence Type 147 and 101 OXA-48-Producing Klebsiella pneumoniae Causing Bloodstream Infections in Patients in an Intensive Care Unit. Antimicrob Agents Chemother. 2018 Jun 26;62(7):e02457-17.…	,aac(3)-IIa (99%),aac(6')-Ib (100%),aac(6')-Ib-cr (99%),aadA1 (100%),blaCTX-M-15 (100%),blaOXA-1 (100%),blaOXA-48 (100%),blaOXA-9 (100%),blaSHV-28 (99%),blaTEM-1A (100%),catB3 (100%),dfrA14 (99%),fosA (96%),oqxA (99%),oqxB (98%),tet(D) (100%)	,Col(pHAD28) (93%),Col440II (99%),IncFIA(HI1) (98%),IncFIB(K) (100%),IncFII (100%),IncFII(K) (97%),IncL (100%),IncR (100%)	Klebsiella pneumoniae	strong	94	238781	592882	5873537	yes (278)	ambiguous_bases	ST101	1	3	9	11	ybt 9; ICEKp3	183	-	0	-	0	-	0	-	0	-	0	wzi137	KL17	none	Very high	100.00%	0
Kp002	Kp002.fasta	Hospital	SAMN01831504/SRS397923	SRR867655	Abdominal fluid	Infection	N/S	ICU	2011	Australia	-33.8651	151.21		Oceania	Pathogenwatch	Espedido BA, Steen JA, Ziochos H, Grimmond SM, Cooper MA, et al. (2013) Whole Genome Sequence Analysis of the First Australian OXA-48-Producing	,aac(3)-Iia (100%),aac(6')-Ib (99%),aac(6')-Ib-cr (99%),aadA1 (100%),aph(3'')-Ib (99%), aph(3'')-Ib (99%),aph(3')-Vib (99%),aph(6)-Id (100%),blaCTX-M-14b (100%),blaOXA-48 (100%),blaOXA-9 (100%),blaSHV-28 (99%),blaTEM-1D (99%),erm(B) (99%),fosA (96%),oqxA (99%),oqxB (98%)	,Col(MG828) (94%),Col440II (96%),IncFIB(pQil) (100%),IncFII(pKP91) (96%),IncL (100%),IncR (100%),IncX4 (99%)	Klebsiella pneumoniae	strong	80	188133	370866	5652091	yes (882)	ambiguous_bases	ST101	1	2	6	12	ybt 9; ICEKp3	183	-	0	-	0	-	0	-	0	-	0	wzi137	KL17	?-	Good	100.00%	KL17_12_wcaJ
KP1-19	KP1-19.fasta	Hospital	SAMEA6474131/ERS4238621	ERR3813663	N/S	N/S	N/S	N/S	2019	Italy	41.8719	12.5674		Southern Europe	Pathogenwatch	Perini, M., Piazza, A., Panelli, S. et al. EasyPrimer: user-friendly tool for pan-PCR/HRM primers design. Development of an HRM protocol on wzi gene for fast Klebsiella pneumoniae typing. Sci Rep 10, 1307 (2020). https://doi.org/10.1038/s41598-020-57742-z	,blaKPC-3 (100%),blaSHV-28 (99%),dfrA5 (100%),fosA (96%),oqxA (99%),oqxB (98%)	,Col(pHAD28) (91%),ColRNAI (100%),IncFIB(K) (98%),IncFII(K) (97%)	Klebsiella pneumoniae	strong	143	186004	440513	5584066	yes (1310)	ambiguous_bases	ST101	1	2	3	2	ybt 9; ICEKp3	183	-	0	-	0	-	0	-	0	-	0	wzi137	unknown (best match = KL107)	?-*	None	92.05%	KL107_02_cpsACP,KL107_05_wzb,KL107_06_wzc,KL107_07_wbaP,KL107_08,KL107_09,KL107_10
[truncated: 190 more rows]
[truncated: 81 more columns]
