# Supplementary material for: Diversity in the Characteristics of Klebsiella pneumoniae ST101 of Human, Environmental, and Animal Origin
Source: Front Microbiol. 2022 Feb 10;13:838207. doi: 10.3389/fmicb.2022.838207 (PMC8866942; doi:10.3389/fmicb.2022.838207)
Supplement: Supplementary file 2 [file Table_2.xlsx]

## Sheet: Sheet1
Supplementary Table 2: Distance matrix of Klebsiella pneumoniae ST101 isolates based on core genome multilocus sequence typing
596	P0518.fasta	P0517.fasta	N19-01364.fasta	F0025.fasta	E2029.fasta	CRE525.fasta	E58.fasta	4300STDY6636976.fasta	4300STDY6636963.fasta	G18600041.fasta	SCP13-72.fasta	EuSCAPE-TR304.fasta	101.fasta	67.fasta	102.fasta	121.fasta	77.fasta	20_HS-C.fasta	87_HS-C.fasta	ENT1706.fasta	G18000973.fasta	G18762780.fasta	1977-ESBL.fasta	21523_2#41.fasta	21523_2#42.fasta	MyNCGM143.fasta	G3504.fasta	KP83.fasta	K1798-UK.fasta	NEK81.fasta	TG64566.fasta	1101433chr-islandsremoved.fasta	1101124chr-islandsremoved.fasta	KPSW02.fasta	SB5560.fasta	MyNCGM127.fasta	G18255712.fasta	SU3.fasta	WP2-S17-ESBL-02.fasta	08EU827.fasta	VRES0160.fasta	KPN97.fasta	MGF007.fasta	SB5442.fasta	EuSCAPE-GR162.fasta	510128-18.fasta	PB295.fasta	PB425.fasta	106.fasta
P0518.fasta	0	3	19	16	10	1282	1212	1235	1206	1312	1181	1127	903	903	902	902	902	1197	1197	1561	1495	1472	1430	1417	1414	1567	1383	1637	1511	1583	1483	1651	1643	1565	1470	1468	1461	1455	1379	1354	1409	1403	1401	1399	1388	1377	1196	1194	902
P0517.fasta	3	0	16	13	7	1279	1209	1232	1203	1309	1178	1124	900	900	899	899	899	1194	1194	1558	1492	1469	1427	1414	1411	1564	1380	1634	1508	1580	1480	1648	1640	1562	1467	1465	1458	1452	1376	1351	1406	1400	1398	1396	1385	1374	1193	1191	899
N19-01364.fasta	19	16	0	15	9	1281	1211	1234	1205	1311	1180	1126	902	902	901	901	901	1196	1196	1560	1494	1471	1429	1416	1413	1566	1382	1636	1510	1582	1482	1650	1642	1564	1469	1467	1460	1454	1378	1353	1408	1402	1400	1398	1387	1376	1195	1193	901
F0025.fasta	16	13	15	0	6	1278	1208	1231	1202	1308	1177	1123	899	899	898	898	898	1193	1193	1557	1491	1468	1426	1413	1410	1563	1379	1633	1507	1579	1479	1647	1639	1561	1466	1464	1457	1451	1375	1350	1405	1399	1397	1395	1384	1373	1192	1190	898
E2029.fasta	10	7	9	6	0	1272	1202	1225	1196	1302	1171	1117	893	893	892	892	892	1187	1187	1551	1485	1462	1420	1407	1404	1557	1373	1627	1501	1573	1473	1641	1633	1555	1460	1458	1451	1445	1369	1344	1399	1393	1391	1389	1378	1367	1186	1184	892
CRE525.fasta	1282	1279	1281	1278	1272	0	70	263	234	340	209	155	381	381	380	380	380	675	675	1039	973	950	908	895	892	1045	861	1115	989	1061	961	1129	1121	1043	948	946	939	933	857	832	887	881	879	877	866	855	674	672	380
E58.fasta	1212	1209	1211	1208	1202	70	0	193	164	270	139	85	311	311	310	310	310	605	605	969	903	880	838	825	822	975	791	1045	919	991	891	1059	1051	973	878	876	869	863	787	762	817	811	809	807	796	785	604	602	310
4300STDY6636976.fasta	1235	1232	1234	1231	1225	263	193	0	29	293	162	108	334	334	333	333	333	628	628	992	926	903	861	848	845	998	814	1068	942	1014	914	1082	1074	996	901	899	892	886	810	785	840	834	832	830	819	808	627	625	333
4300STDY6636963.fasta	1206	1203	1205	1202	1196	234	164	29	0	264	133	79	305	305	304	304	304	599	599	963	897	874	832	819	816	969	785	1039	913	985	885	1053	1045	967	872	870	863	857	781	756	811	805	803	801	790	779	598	596	304
G18600041.fasta	1312	1309	1311	1308	1302	340	270	293	264	0	239	185	411	411	410	410	410	705	705	1069	1003	980	938	925	922	1075	891	1145	1019	1091	991	1159	1151	1073	978	976	969	963	887	862	917	911	909	907	896	885	704	702	410
SCP13-72.fasta	1181	1178	1180	1177	1171	209	139	162	133	239	0	54	280	280	279	279	279	574	574	938	872	849	807	794	791	944	760	1014	888	960	860	1028	1020	942	847	845	838	832	756	731	786	780	778	776	765	754	573	571	279
EuSCAPE-TR304.fasta	1127	1124	1126	1123	1117	155	85	108	79	185	54	0	226	226	225	225	225	520	520	884	818	795	753	740	737	890	706	960	834	906	806	974	966	888	793	791	784	778	702	677	732	726	724	722	711	700	519	517	225
101.fasta	903	900	902	899	893	381	311	334	305	411	280	226	0	0	1	1	1	296	296	660	594	571	529	516	513	666	482	736	610	682	582	750	742	664	569	567	560	554	478	453	508	502	500	498	487	476	295	293	1
67.fasta	903	900	902	899	893	381	311	334	305	411	280	226	0	0	1	1	1	296	296	660	594	571	529	516	513	666	482	736	610	682	582	750	742	664	569	567	560	554	478	453	508	502	500	498	487	476	295	293	1
102.fasta	902	899	901	898	892	380	310	333	304	410	279	225	1	1	0	0	0	295	295	659	593	570	528	515	512	665	481	735	609	681	581	749	741	663	568	566	559	553	477	452	507	501	499	497	486	475	294	292	0
121.fasta	902	899	901	898	892	380	310	333	304	410	279	225	1	1	0	0	0	295	295	659	593	570	528	515	512	665	481	735	609	681	581	749	741	663	568	566	559	553	477	452	507	501	499	497	486	475	294	292	0
77.fasta	902	899	901	898	892	380	310	333	304	410	279	225	1	1	0	0	0	295	295	659	593	570	528	515	512	665	481	735	609	681	581	749	741	663	568	566	559	553	477	452	507	501	499	497	486	475	294	292	0
20_HS-C.fasta	1197	1194	1196	1193	1187	675	605	628	599	705	574	520	296	296	295	295	295	0	0	954	888	865	823	810	807	960	776	1030	904	976	876	1044	1036	958	863	861	854	848	772	747	802	796	794	792	781	770	589	587	295
87_HS-C.fasta	1197	1194	1196	1193	1187	675	605	628	599	705	574	520	296	296	295	295	295	0	0	954	888	865	823	810	807	960	776	1030	904	976	876	1044	1036	958	863	861	854	848	772	747	802	796	794	792	781	770	589	587	295
ENT1706.fasta	1561	1558	1560	1557	1551	1039	969	992	963	1069	938	884	660	660	659	659	659	954	954	0	66	173	131	590	587	740	556	810	684	756	656	824	816	738	643	641	634	628	552	527	582	576	574	572	561	550	369	367	659
G18000973.fasta	1495	1492	1494	1491	1485	973	903	926	897	1003	872	818	594	594	593	593	593	888	888	66	0	107	65	524	521	674	490	744	618	690	590	758	750	672	577	575	568	562	486	461	516	510	508	506	495	484	303	301	593
G18762780.fasta	1472	1469	1471	1468	1462	950	880	903	874	980	849	795	571	571	570	570	570	865	865	173	107	0	42	501	498	651	467	721	595	667	567	735	727	649	554	552	545	539	463	438	493	487	485	483	472	461	280	278	570
1977-ESBL.fasta	1430	1427	1429	1426	1420	908	838	861	832	938	807	753	529	529	528	528	528	823	823	131	65	42	0	459	456	609	425	679	553	625	525	693	685	607	512	510	503	497	421	396	451	445	443	441	430	419	238	236	528
21523_2#41.fasta	1417	1414	1416	1413	1407	895	825	848	819	925	794	740	516	516	515	515	515	810	810	590	524	501	459	0	3	596	412	666	540	612	512	680	672	594	499	497	490	484	408	383	438	432	430	428	417	406	225	223	515
21523_2#42.fasta	1414	1411	1413	1410	1404	892	822	845	816	922	791	737	513	513	512	512	512	807	807	587	521	498	456	3	0	593	409	663	537	609	509	677	669	591	496	494	487	481	405	380	435	429	427	425	414	403	222	220	512
MyNCGM143.fasta	1567	1564	1566	1563	1557	1045	975	998	969	1075	944	890	666	666	665	665	665	960	960	740	674	651	609	596	593	0	184	816	690	762	662	830	822	744	649	647	640	634	558	533	588	582	580	578	567	556	375	373	665
G3504.fasta	1383	1380	1382	1379	1373	861	791	814	785	891	760	706	482	482	481	481	481	776	776	556	490	467	425	412	409	184	0	632	506	578	478	646	638	560	465	463	456	450	374	349	404	398	396	394	383	372	191	189	481
KP83.fasta	1637	1634	1636	1633	1627	1115	1045	1068	1039	1145	1014	960	736	736	735	735	735	1030	1030	810	744	721	679	666	663	816	632	0	126	512	412	580	572	494	399	397	390	384	308	283	658	652	650	648	637	626	445	443	735
K1798-UK.fasta	1511	1508	1510	1507	1501	989	919	942	913	1019	888	834	610	610	609	609	609	904	904	684	618	595	553	540	537	690	506	126	0	386	286	454	446	368	273	271	264	258	182	157	532	526	524	522	511	500	319	317	609
NEK81.fasta	1583	1580	1582	1579	1573	1061	991	1014	985	1091	960	906	682	682	681	681	681	976	976	756	690	667	625	612	609	762	578	512	386	0	100	526	518	440	345	343	336	330	254	229	604	598	596	594	583	572	391	389	681
TG64566.fasta	1483	1480	1482	1479	1473	961	891	914	885	991	860	806	582	582	581	581	581	876	876	656	590	567	525	512	509	662	478	412	286	100	0	426	418	340	245	243	236	230	154	129	504	498	496	494	483	472	291	289	581
1101433chr-islandsremoved.fasta	1651	1648	1650	1647	1641	1129	1059	1082	1053	1159	1028	974	750	750	749	749	749	1044	1044	824	758	735	693	680	677	830	646	580	454	526	426	0	164	86	181	411	404	398	322	297	672	666	664	662	651	640	459	457	749
1101124chr-islandsremoved.fasta	1643	1640	1642	1639	1633	1121	1051	1074	1045	1151	1020	966	742	742	741	741	741	1036	1036	816	750	727	685	672	669	822	638	572	446	518	418	164	0	78	173	403	396	390	314	289	664	658	656	654	643	632	451	449	741
KPSW02.fasta	1565	1562	1564	1561	1555	1043	973	996	967	1073	942	888	664	664	663	663	663	958	958	738	672	649	607	594	591	744	560	494	368	440	340	86	78	0	95	325	318	312	236	211	586	580	578	576	565	554	373	371	663
SB5560.fasta	1470	1467	1469	1466	1460	948	878	901	872	978	847	793	569	569	568	568	568	863	863	643	577	554	512	499	496	649	465	399	273	345	245	181	173	95	0	230	223	217	141	116	491	485	483	481	470	459	278	276	568
MyNCGM127.fasta	1468	1465	1467	1464	1458	946	876	899	870	976	845	791	567	567	566	566	566	861	861	641	575	552	510	497	494	647	463	397	271	343	243	411	403	325	230	0	221	215	139	114	489	483	481	479	468	457	276	274	566
G18255712.fasta	1461	1458	1460	1457	1451	939	869	892	863	969	838	784	560	560	559	559	559	854	854	634	568	545	503	490	487	640	456	390	264	336	236	404	396	318	223	221	0	208	132	107	482	476	474	472	461	450	269	267	559
SU3.fasta	1455	1452	1454	1451	1445	933	863	886	857	963	832	778	554	554	553	553	553	848	848	628	562	539	497	484	481	634	450	384	258	330	230	398	390	312	217	215	208	0	126	101	476	470	468	466	455	444	263	261	553
WP2-S17-ESBL-02.fasta	1379	1376	1378	1375	1369	857	787	810	781	887	756	702	478	478	477	477	477	772	772	552	486	463	421	408	405	558	374	308	182	254	154	322	314	236	141	139	132	126	0	25	400	394	392	390	379	368	187	185	477
08EU827.fasta	1354	1351	1353	1350	1344	832	762	785	756	862	731	677	453	453	452	452	452	747	747	527	461	438	396	383	380	533	349	283	157	229	129	297	289	211	116	114	107	101	25	0	375	369	367	365	354	343	162	160	452
VRES0160.fasta	1409	1406	1408	1405	1399	887	817	840	811	917	786	732	508	508	507	507	507	802	802	582	516	493	451	438	435	588	404	658	532	604	504	672	664	586	491	489	482	476	400	375	0	424	422	420	409	398	217	215	507
KPN97.fasta	1403	1400	1402	1399	1393	881	811	834	805	911	780	726	502	502	501	501	501	796	796	576	510	487	445	432	429	582	398	652	526	598	498	666	658	580	485	483	476	470	394	369	424	0	416	414	403	392	211	209	501
MGF007.fasta	1401	1398	1400	1397	1391	879	809	832	803	909	778	724	500	500	499	499	499	794	794	574	508	485	443	430	427	580	396	650	524	596	496	664	656	578	483	481	474	468	392	367	422	416	0	412	401	390	209	207	499
SB5442.fasta	1399	1396	1398	1395	1389	877	807	830	801	907	776	722	498	498	497	497	497	792	792	572	506	483	441	428	425	578	394	648	522	594	494	662	654	576	481	479	472	466	390	365	420	414	412	0	399	388	207	205	497
EuSCAPE-GR162.fasta	1388	1385	1387	1384	1378	866	796	819	790	896	765	711	487	487	486	486	486	781	781	561	495	472	430	417	414	567	383	637	511	583	483	651	643	565	470	468	461	455	379	354	409	403	401	399	0	377	196	194	486
510128-18.fasta	1377	1374	1376	1373	1367	855	785	808	779	885	754	700	476	476	475	475	475	770	770	550	484	461	419	406	403	556	372	626	500	572	472	640	632	554	459	457	450	444	368	343	398	392	390	388	377	0	185	183	475
PB295.fasta	1196	1193	1195	1192	1186	674	604	627	598	704	573	519	295	295	294	294	294	589	589	369	303	280	238	225	222	375	191	445	319	391	291	459	451	373	278	276	269	263	187	162	217	211	209	207	196	185	0	2	294
PB425.fasta	1194	1191	1193	1190	1184	672	602	625	596	702	571	517	293	293	292	292	292	587	587	367	301	278	236	223	220	373	189	443	317	389	289	457	449	371	276	274	267	261	185	160	215	209	207	205	194	183	2	0	292
106.fasta	902	899	901	898	892	380	310	333	304	410	279	225	1	1	0	0	0	295	295	659	593	570	528	515	512	665	481	735	609	681	581	749	741	663	568	566	559	553	477	452	507	501	499	497	486	475	294	292	0
108.fasta	902	899	901	898	892	380	310	333	304	410	279	225	1	1	0	0	0	295	295	659	593	570	528	515	512	665	481	735	609	681	581	749	741	663	568	566	559	553	477	452	507	501	499	497	486	475	294	292	0
110.fasta	902	899	901	898	892	380	310	333	304	410	279	225	1	1	0	0	0	295	295	659	593	570	528	515	512	665	481	735	609	681	581	749	741	663	568	566	559	553	477	452	507	501	499	497	486	475	294	292	0
112.fasta	902	899	901	898	892	380	310	333	304	410	279	225	1	1	0	0	0	295	295	659	593	570	528	515	512	665	481	735	609	681	581	749	741	663	568	566	559	553	477	452	507	501	499	497	486	475	294	292	0
123.fasta	902	899	901	898	892	380	310	333	304	410	279	225	1	1	0	0	0	295	295	659	593	570	528	515	512	665	481	735	609	681	581	749	741	663	568	566	559	553	477	452	507	501	499	497	486	475	294	292	0
57.fasta	902	899	901	898	892	380	310	333	304	410	279	225	1	1	0	0	0	295	295	659	593	570	528	515	512	665	481	735	609	681	581	749	741	663	568	566	559	553	477	452	507	501	499	497	486	475	294	292	0
69.fasta	902	899	901	898	892	380	310	333	304	410	279	225	1	1	0	0	0	295	295	659	593	570	528	515	512	665	481	735	609	681	581	749	741	663	568	566	559	553	477	452	507	501	499	497	486	475	294	292	0
75.fasta	902	899	901	898	892	380	310	333	304	410	279	225	1	1	0	0	0	295	295	659	593	570	528	515	512	665	481	735	609	681	581	749	741	663	568	566	559	553	477	452	507	501	499	497	486	475	294	292	0
83.fasta	902	899	901	898	892	380	310	333	304	410	279	225	1	1	0	0	0	295	295	659	593	570	528	515	512	665	481	735	609	681	581	749	741	663	568	566	559	553	477	452	507	501	499	497	486	475	294	292	0
87.fasta	902	899	901	898	892	380	310	333	304	410	279	225	1	1	0	0	0	295	295	659	593	570	528	515	512	665	481	735	609	681	581	749	741	663	568	566	559	553	477	452	507	501	499	497	486	475	294	292	0
89.fasta	902	899	901	898	892	380	310	333	304	410	279	225	1	1	0	0	0	295	295	659	593	570	528	515	512	665	481	735	609	681	581	749	741	663	568	566	559	553	477	452	507	501	499	497	486	475	294	292	0
21523_2#87.fasta	957	954	956	953	947	435	365	388	359	465	334	280	56	56	55	55	55	350	350	714	648	625	583	570	567	720	536	790	664	736	636	804	796	718	623	621	614	608	532	507	562	556	554	552	541	530	349	347	55
129.fasta	914	911	913	910	904	392	322	345	316	422	291	237	13	13	12	12	12	307	307	671	605	582	540	527	524	677	493	747	621	693	593	761	753	675	580	578	571	565	489	464	519	513	511	509	498	487	306	304	12
132.fasta	910	907	909	906	900	388	318	341	312	418	287	233	9	9	8	8	8	303	303	667	601	578	536	523	520	673	489	743	617	689	589	757	749	671	576	574	567	561	485	460	515	509	507	505	494	483	302	300	8
49.fasta	910	907	909	906	900	388	318	341	312	418	287	233	9	9	8	8	8	303	303	667	601	578	536	523	520	673	489	743	617	689	589	757	749	671	576	574	567	561	485	460	515	509	507	505	494	483	302	300	8
99.fasta	904	901	903	900	894	382	312	335	306	412	281	227	3	3	2	2	2	297	297	661	595	572	530	517	514	667	483	737	611	683	583	751	743	665	570	568	561	555	479	454	509	503	501	499	488	477	296	294	2
116.fasta	904	901	903	900	894	382	312	335	306	412	281	227	3	3	2	2	2	297	297	661	595	572	530	517	514	667	483	737	611	683	583	751	743	665	570	568	561	555	479	454	509	503	501	499	488	477	296	294	2
105.fasta	903	900	902	899	893	381	311	334	305	411	280	226	2	2	1	1	1	296	296	660	594	571	529	516	513	666	482	736	610	682	582	750	742	664	569	567	560	554	478	453	508	502	500	498	487	476	295	293	1
120.fasta	903	900	902	899	893	381	311	334	305	411	280	226	2	2	1	1	1	296	296	660	594	571	529	516	513	666	482	736	610	682	582	750	742	664	569	567	560	554	478	453	508	502	500	498	487	476	295	293	1
72.fasta	903	900	902	899	893	381	311	334	305	411	280	226	2	2	1	1	1	296	296	660	594	571	529	516	513	666	482	736	610	682	582	750	742	664	569	567	560	554	478	453	508	502	500	498	487	476	295	293	1
114.fasta	903	900	902	899	893	381	311	334	305	411	280	226	2	2	1	1	1	296	296	660	594	571	529	516	513	666	482	736	610	682	582	750	742	664	569	567	560	554	478	453	508	502	500	498	487	476	295	293	1
G18255120.fasta	745	742	744	741	735	783	713	736	707	813	682	628	404	404	403	403	403	698	698	1062	996	973	931	918	915	1068	884	1138	1012	1084	984	1152	1144	1066	971	969	962	956	880	855	910	904	902	900	889	878	697	695	403
G18255580.fasta	728	725	727	724	718	766	696	719	690	796	665	611	387	387	386	386	386	681	681	1045	979	956	914	901	898	1051	867	1121	995	1067	967	1135	1127	1049	954	952	945	939	863	838	893	887	885	883	872	861	680	678	386
EuSCAPE-GR071.fasta	779	776	778	775	769	817	747	770	741	847	716	662	438	438	437	437	437	732	732	1096	1030	1007	965	952	949	1102	918	1172	1046	1118	1018	1186	1178	1100	1005	1003	996	990	914	889	944	938	936	934	923	912	731	729	437
LC_MS_AMR_276_15.fasta	763	760	762	759	753	801	731	754	725	831	700	646	422	422	421	421	421	716	716	1080	1014	991	949	936	933	1086	902	1156	1030	1102	1002	1170	1162	1084	989	987	980	974	898	873	928	922	920	918	907	896	715	713	421
276_15.fasta	725	722	724	721	715	763	693	716	687	793	662	608	384	384	383	383	383	678	678	1042	976	953	911	898	895	1048	864	1118	992	1064	964	1132	1124	1046	951	949	942	936	860	835	890	884	882	880	869	858	677	675	383
2485STDY5438287.fasta	862	859	861	858	852	900	830	853	824	930	799	745	521	521	520	520	520	815	815	1179	1113	1090	1048	1035	1032	1185	1001	1255	1129	1201	1101	1269	1261	1183	1088	1086	1079	1073	997	972	1027	1021	1019	1017	1006	995	814	812	520
50752501.fasta	814	811	813	810	804	852	782	805	776	882	751	697	473	473	472	472	472	767	767	1131	1065	1042	1000	987	984	1137	953	1207	1081	1153	1053	1221	1213	1135	1040	1038	1031	1025	949	924	979	973	971	969	958	947	766	764	472
EuSCAPE-NO002.fasta	805	802	804	801	795	843	773	796	767	873	742	688	464	464	463	463	463	758	758	1122	1056	1033	991	978	975	1128	944	1198	1072	1144	1044	1212	1204	1126	1031	1029	1022	1016	940	915	970	964	962	960	949	938	757	755	463
MyNCGM499.fasta	792	789	791	788	782	830	760	783	754	860	729	675	451	451	450	450	450	745	745	1109	1043	1020	978	965	962	1115	931	1185	1059	1131	1031	1199	1191	1113	1018	1016	1009	1003	927	902	957	951	949	947	936	925	744	742	450
M616.fasta	725	722	724	721	715	763	693	716	687	793	662	608	384	384	383	383	383	678	678	1042	976	953	911	898	895	1048	864	1118	992	1064	964	1132	1124	1046	951	949	942	936	860	835	890	884	882	880	869	858	677	675	383
M602.fasta	724	721	723	720	714	762	692	715	686	792	661	607	383	383	382	382	382	677	677	1041	975	952	910	897	894	1047	863	1117	991	1063	963	1131	1123	1045	950	948	941	935	859	834	889	883	881	879	868	857	676	674	382
M605.fasta	724	721	723	720	714	762	692	715	686	792	661	607	383	383	382	382	382	677	677	1041	975	952	910	897	894	1047	863	1117	991	1063	963	1131	1123	1045	950	948	941	935	859	834	889	883	881	879	868	857	676	674	382
MyNCGM438.fasta	787	784	786	783	777	825	755	778	749	855	724	670	446	446	445	445	445	740	740	1104	1038	1015	973	960	957	1110	926	1180	1054	1126	1026	1194	1186	1108	1013	1011	1004	998	922	897	952	946	944	942	931	920	739	737	445
MyNCGM505.fasta	785	782	784	781	775	823	753	776	747	853	722	668	444	444	443	443	443	738	738	1102	1036	1013	971	958	955	1108	924	1178	1052	1124	1024	1192	1184	1106	1011	1009	1002	996	920	895	950	944	942	940	929	918	737	735	443
MyNCGM441.fasta	753	750	752	749	743	791	721	744	715	821	690	636	412	412	411	411	411	706	706	1070	1004	981	939	926	923	1076	892	1146	1020	1092	992	1160	1152	1074	979	977	970	964	888	863	918	912	910	908	897	886	705	703	411
MyNCGM439.fasta	745	742	744	741	735	783	713	736	707	813	682	628	404	404	403	403	403	698	698	1062	996	973	931	918	915	1068	884	1138	1012	1084	984	1152	1144	1066	971	969	962	956	880	855	910	904	902	900	889	878	697	695	403
MyNCGM437.fasta	741	738	740	737	731	779	709	732	703	809	678	624	400	400	399	399	399	694	694	1058	992	969	927	914	911	1064	880	1134	1008	1080	980	1148	1140	1062	967	965	958	952	876	851	906	900	898	896	885	874	693	691	399
MyNCGM444.fasta	734	731	733	730	724	772	702	725	696	802	671	617	393	393	392	392	392	687	687	1051	985	962	920	907	904	1057	873	1127	1001	1073	973	1141	1133	1055	960	958	951	945	869	844	899	893	891	889	878	867	686	684	392
MyNCGM459.fasta	728	725	727	724	718	766	696	719	690	796	665	611	387	387	386	386	386	681	681	1045	979	956	914	901	898	1051	867	1121	995	1067	967	1135	1127	1049	954	952	945	939	863	838	893	887	885	883	872	861	680	678	386
M620.fasta	726	723	725	722	716	764	694	717	688	794	663	609	385	385	384	384	384	679	679	1043	977	954	912	899	896	1049	865	1119	993	1065	965	1133	1125	1047	952	950	943	937	861	836	891	885	883	881	870	859	678	676	384
M612.fasta	725	722	724	721	715	763	693	716	687	793	662	608	384	384	383	383	383	678	678	1042	976	953	911	898	895	1048	864	1118	992	1064	964	1132	1124	1046	951	949	942	936	860	835	890	884	882	880	869	858	677	675	383
3-K284.fasta	733	730	732	729	723	771	701	724	695	801	670	616	392	392	391	391	391	686	686	1050	984	961	919	906	903	1056	872	1126	1000	1072	972	1140	1132	1054	959	957	950	944	868	843	898	892	890	888	877	866	685	683	391
MPVK8051_S23.fasta	743	740	742	739	733	781	711	734	705	811	680	626	402	402	401	401	401	696	696	1060	994	971	929	916	913	1066	882	1136	1010	1082	982	1150	1142	1064	969	967	960	954	878	853	908	902	900	898	887	876	695	693	401
MPVK8539_S43.fasta	737	734	736	733	727	775	705	728	699	805	674	620	396	396	395	395	395	690	690	1054	988	965	923	910	907	1060	876	1130	1004	1076	976	1144	1136	1058	963	961	954	948	872	847	902	896	894	892	881	870	689	687	395
MPVK8053_S21.fasta	735	732	734	731	725	773	703	726	697	803	672	618	394	394	393	393	393	688	688	1052	986	963	921	908	905	1058	874	1128	1002	1074	974	1142	1134	1056	961	959	952	946	870	845	900	894	892	890	879	868	687	685	393
MPVK7904_S19.fasta	735	732	734	731	725	773	703	726	697	803	672	618	394	394	393	393	393	688	688	1052	986	963	921	908	905	1058	874	1128	1002	1074	974	1142	1134	1056	961	959	952	946	870	845	900	894	892	890	879	868	687	685	393
MPVK7670_S24.fasta	729	726	728	725	719	767	697	720	691	797	666	612	388	388	387	387	387	682	682	1046	980	957	915	902	899	1052	868	1122	996	1068	968	1136	1128	1050	955	953	946	940	864	839	894	888	886	884	873	862	681	679	387
MPVK7335_S49.fasta	738	735	737	734	728	776	706	729	700	806	675	621	397	397	396	396	396	691	691	1055	989	966	924	911	908	1061	877	1131	1005	1077	977	1145	1137	1059	964	962	955	949	873	848	903	897	895	893	882	871	690	688	396
G19.fasta	731	728	730	727	721	769	699	722	693	799	668	614	390	390	389	389	389	684	684	1048	982	959	917	904	901	1054	870	1124	998	1070	970	1138	1130	1052	957	955	948	942	866	841	896	890	888	886	875	864	683	681	389
FE1669.fasta	730	727	729	726	720	768	698	721	692	798	667	613	389	389	388	388	388	683	683	1047	981	958	916	903	900	1053	869	1123	997	1069	969	1137	1129	1051	956	954	947	941	865	840	895	889	887	885	874	863	682	680	388
MPVK8542_S41.fasta	727	724	726	723	717	765	695	718	689	795	664	610	386	386	385	385	385	680	680	1044	978	955	913	900	897	1050	866	1120	994	1066	966	1134	1126	1048	953	951	944	938	862	837	892	886	884	882	871	860	679	677	385
MPVK8195D_S85.fasta	727	724	726	723	717	765	695	718	689	795	664	610	386	386	385	385	385	680	680	1044	978	955	913	900	897	1050	866	1120	994	1066	966	1134	1126	1048	953	951	944	938	862	837	892	886	884	882	871	860	679	677	385
MPVK8538_S42.fasta	727	724	726	723	717	765	695	718	689	795	664	610	386	386	385	385	385	680	680	1044	978	955	913	900	897	1050	866	1120	994	1066	966	1134	1126	1048	953	951	944	938	862	837	892	886	884	882	871	860	679	677	385
MPVK8408_S8.fasta	726	723	725	722	716	764	694	717	688	794	663	609	385	385	384	384	384	679	679	1043	977	954	912	899	896	1049	865	1119	993	1065	965	1133	1125	1047	952	950	943	937	861	836	891	885	883	881	870	859	678	676	384
MPVK8544P_S87.fasta	724	721	723	720	714	762	692	715	686	792	661	607	383	383	382	382	382	677	677	1041	975	952	910	897	894	1047	863	1117	991	1063	963	1131	1123	1045	950	948	941	935	859	834	889	883	881	879	868	857	676	674	382
G18503425.fasta	852	849	851	848	842	890	820	843	814	920	789	735	511	511	510	510	510	805	805	1169	1103	1080	1038	1025	1022	1175	991	1245	1119	1191	1091	1259	1251	1173	1078	1076	1069	1063	987	962	1017	1011	1009	1007	996	985	804	802	510
G18584197.fasta	835	832	834	831	825	873	803	826	797	903	772	718	494	494	493	493	493	788	788	1152	1086	1063	1021	1008	1005	1158	974	1228	1102	1174	1074	1242	1234	1156	1061	1059	1052	1046	970	945	1000	994	992	990	979	968	787	785	493
CARB058.fasta	833	830	832	829	823	871	801	824	795	901	770	716	492	492	491	491	491	786	786	1150	1084	1061	1019	1006	1003	1156	972	1226	1100	1172	1072	1240	1232	1154	1059	1057	1050	1044	968	943	998	992	990	988	977	966	785	783	491
RIVM_C015923.fasta	787	784	786	783	777	825	755	778	749	855	724	670	446	446	445	445	445	740	740	1104	1038	1015	973	960	957	1110	926	1180	1054	1126	1026	1194	1186	1108	1013	1011	1004	998	922	897	952	946	944	942	931	920	739	737	445
RIVM_C016761.fasta	782	779	781	778	772	820	750	773	744	850	719	665	441	441	440	440	440	735	735	1099	1033	1010	968	955	952	1105	921	1175	1049	1121	1021	1189	1181	1103	1008	1006	999	993	917	892	947	941	939	937	926	915	734	732	440
G18584184.fasta	837	834	836	833	827	875	805	828	799	905	774	720	496	496	495	495	495	790	790	1154	1088	1065	1023	1010	1007	1160	976	1230	1104	1176	1076	1244	1236	1158	1063	1061	1054	1048	972	947	1002	996	994	992	981	970	789	787	495
G18584173.fasta	835	832	834	831	825	873	803	826	797	903	772	718	494	494	493	493	493	788	788	1152	1086	1063	1021	1008	1005	1158	974	1228	1102	1174	1074	1242	1234	1156	1061	1059	1052	1046	970	945	1000	994	992	990	979	968	787	785	493
RIVM_C012375.fasta	807	804	806	803	797	845	775	798	769	875	744	690	466	466	465	465	465	760	760	1124	1058	1035	993	980	977	1130	946	1200	1074	1146	1046	1214	1206	1128	1033	1031	1024	1018	942	917	972	966	964	962	951	940	759	757	465
KPN1920.fasta	823	820	822	819	813	861	791	814	785	891	760	706	482	482	481	481	481	776	776	1140	1074	1051	1009	996	993	1146	962	1216	1090	1162	1062	1230	1222	1144	1049	1047	1040	1034	958	933	988	982	980	978	967	956	775	773	481
KPN2032.fasta	815	812	814	811	805	853	783	806	777	883	752	698	474	474	473	473	473	768	768	1132	1066	1043	1001	988	985	1138	954	1208	1082	1154	1054	1222	1214	1136	1041	1039	1032	1026	950	925	980	974	972	970	959	948	767	765	473
KPN3340.fasta	804	801	803	800	794	842	772	795	766	872	741	687	463	463	462	462	462	757	757	1121	1055	1032	990	977	974	1127	943	1197	1071	1143	1043	1211	1203	1125	1030	1028	1021	1015	939	914	969	963	961	959	948	937	756	754	462
G18584166.fasta	776	773	775	772	766	814	744	767	738	844	713	659	435	435	434	434	434	729	729	1093	1027	1004	962	949	946	1099	915	1169	1043	1115	1015	1183	1175	1097	1002	1000	993	987	911	886	941	935	933	931	920	909	728	726	434
G18584165.fasta	772	769	771	768	762	810	740	763	734	840	709	655	431	431	430	430	430	725	725	1089	1023	1000	958	945	942	1095	911	1165	1039	1111	1011	1179	1171	1093	998	996	989	983	907	882	937	931	929	927	916	905	724	722	430
RIVM_C016522.fasta	788	785	787	784	778	826	756	779	750	856	725	671	447	447	446	446	446	741	741	1105	1039	1016	974	961	958	1111	927	1181	1055	1127	1027	1195	1187	1109	1014	1012	1005	999	923	898	953	947	945	943	932	921	740	738	446
K5037.fasta	722	719	721	718	712	760	690	713	684	790	659	605	381	381	380	380	380	675	675	1039	973	950	908	895	892	1045	861	1115	989	1061	961	1129	1121	1043	948	946	939	933	857	832	887	881	879	877	866	855	674	672	380
K5054.fasta	721	718	720	717	711	759	689	712	683	789	658	604	380	380	379	379	379	674	674	1038	972	949	907	894	891	1044	860	1114	988	1060	960	1128	1120	1042	947	945	938	932	856	831	886	880	878	876	865	854	673	671	379
SK.fasta	809	806	808	805	799	847	777	800	771	877	746	692	468	468	467	467	467	762	762	1126	1060	1037	995	982	979	1132	948	1202	1076	1148	1048	1216	1208	1130	1035	1033	1026	1020	944	919	974	968	966	964	953	942	761	759	467
SF.fasta	898	895	897	894	888	936	866	889	860	966	835	781	557	557	556	556	556	851	851	1215	1149	1126	1084	1071	1068	1221	1037	1291	1165	1237	1137	1305	1297	1219	1124	1122	1115	1109	1033	1008	1063	1057	1055	1053	1042	1031	850	848	556
GCID-CRE-0012.fasta	848	845	847	844	838	886	816	839	810	916	785	731	507	507	506	506	506	801	801	1165	1099	1076	1034	1021	1018	1171	987	1241	1115	1187	1087	1255	1247	1169	1074	1072	1065	1059	983	958	1013	1007	1005	1003	992	981	800	798	506
HM.fasta	808	805	807	804	798	846	776	799	770	876	745	691	467	467	466	466	466	761	761	1125	1059	1036	994	981	978	1131	947	1201	1075	1147	1047	1215	1207	1129	1034	1032	1025	1019	943	918	973	967	965	963	952	941	760	758	466
SMART372.fasta	790	787	789	786	780	828	758	781	752	858	727	673	449	449	448	448	448	743	743	1107	1041	1018	976	963	960	1113	929	1183	1057	1129	1029	1197	1189	1111	1016	1014	1007	1001	925	900	955	949	947	945	934	923	742	740	448
SMART498.fasta	761	758	760	757	751	799	729	752	723	829	698	644	420	420	419	419	419	714	714	1078	1012	989	947	934	931	1084	900	1154	1028	1100	1000	1168	1160	1082	987	985	978	972	896	871	926	920	918	916	905	894	713	711	419
JIE2218.fasta	732	729	731	728	722	770	700	723	694	800	669	615	391	391	390	390	390	685	685	1049	983	960	918	905	902	1055	871	1125	999	1071	971	1139	1131	1053	958	956	949	943	867	842	897	891	889	887	876	865	684	682	390
JIE1383.fasta	728	725	727	724	718	766	696	719	690	796	665	611	387	387	386	386	386	681	681	1045	979	956	914	901	898	1051	867	1121	995	1067	967	1135	1127	1049	954	952	945	939	863	838	893	887	885	883	872	861	680	678	386
JIE1482.fasta	727	724	726	723	717	765	695	718	689	795	664	610	386	386	385	385	385	680	680	1044	978	955	913	900	897	1050	866	1120	994	1066	966	1134	1126	1048	953	951	944	938	862	837	892	886	884	882	871	860	679	677	385
Kp002.fasta	727	724	726	723	717	765	695	718	689	795	664	610	386	386	385	385	385	680	680	1044	978	955	913	900	897	1050	866	1120	994	1066	966	1134	1126	1048	953	951	944	938	862	837	892	886	884	882	871	860	679	677	385
JIE1348.fasta	726	723	725	722	716	764	694	717	688	794	663	609	385	385	384	384	384	679	679	1043	977	954	912	899	896	1049	865	1119	993	1065	965	1133	1125	1047	952	950	943	937	861	836	891	885	883	881	870	859	678	676	384
JIE1335.fasta	721	718	720	717	711	759	689	712	683	789	658	604	380	380	379	379	379	674	674	1038	972	949	907	894	891	1044	860	1114	988	1060	960	1128	1120	1042	947	945	938	932	856	831	886	880	878	876	865	854	673	671	379
JIE1333.fasta	720	717	719	716	710	758	688	711	682	788	657	603	379	379	378	378	378	673	673	1037	971	948	906	893	890	1043	859	1113	987	1059	959	1127	1119	1041	946	944	937	931	855	830	885	879	877	875	864	853	672	670	378
JIE1334.fasta	718	715	717	714	708	756	686	709	680	786	655	601	377	377	376	376	376	671	671	1035	969	946	904	891	888	1041	857	1111	985	1057	957	1125	1117	1039	944	942	935	929	853	828	883	877	875	873	862	851	670	668	376
SIKP092.fasta	785	782	784	781	775	823	753	776	747	853	722	668	444	444	443	443	443	738	738	1102	1036	1013	971	958	955	1108	924	1178	1052	1124	1024	1192	1184	1106	1011	1009	1002	996	920	895	950	944	942	940	929	918	737	735	443
KPCRETH20.fasta	781	778	780	777	771	819	749	772	743	849	718	664	440	440	439	439	439	734	734	1098	1032	1009	967	954	951	1104	920	1174	1048	1120	1020	1188	1180	1102	1007	1005	998	992	916	891	946	940	938	936	925	914	733	731	439
KPCRETH19.fasta	779	776	778	775	769	817	747	770	741	847	716	662	438	438	437	437	437	732	732	1096	1030	1007	965	952	949	1102	918	1172	1046	1118	1018	1186	1178	1100	1005	1003	996	990	914	889	944	938	936	934	923	912	731	729	437
KPCRETH18.fasta	778	775	777	774	768	816	746	769	740	846	715	661	437	437	436	436	436	731	731	1095	1029	1006	964	951	948	1101	917	1171	1045	1117	1017	1185	1177	1099	1004	1002	995	989	913	888	943	937	935	933	922	911	730	728	436
183.fasta	806	803	805	802	796	844	774	797	768	874	743	689	465	465	464	464	464	759	759	1123	1057	1034	992	979	976	1129	945	1199	1073	1145	1045	1213	1205	1127	1032	1030	1023	1017	941	916	971	965	963	961	950	939	758	756	464
KPPUTH07.fasta	799	796	798	795	789	837	767	790	761	867	736	682	458	458	457	457	457	752	752	1116	1050	1027	985	972	969	1122	938	1192	1066	1138	1038	1206	1198	1120	1025	1023	1016	1010	934	909	964	958	956	954	943	932	751	749	457
SIKP043.fasta	767	764	766	763	757	805	735	758	729	835	704	650	426	426	425	425	425	720	720	1084	1018	995	953	940	937	1090	906	1160	1034	1106	1006	1174	1166	1088	993	991	984	978	902	877	932	926	924	922	911	900	719	717	425
SIKP044.fasta	765	762	764	761	755	803	733	756	727	833	702	648	424	424	423	423	423	718	718	1082	1016	993	951	938	935	1088	904	1158	1032	1104	1004	1172	1164	1086	991	989	982	976	900	875	930	924	922	920	909	898	717	715	423
SIKP045.fasta	765	762	764	761	755	803	733	756	727	833	702	648	424	424	423	423	423	718	718	1082	1016	993	951	938	935	1088	904	1158	1032	1104	1004	1172	1164	1086	991	989	982	976	900	875	930	924	922	920	909	898	717	715	423
SIKP041.fasta	763	760	762	759	753	801	731	754	725	831	700	646	422	422	421	421	421	716	716	1080	1014	991	949	936	933	1086	902	1156	1030	1102	1002	1170	1162	1084	989	987	980	974	898	873	928	922	920	918	907	896	715	713	421
G18763374.fasta	760	757	759	756	750	798	728	751	722	828	697	643	419	419	418	418	418	713	713	1077	1011	988	946	933	930	1083	899	1153	1027	1099	999	1167	1159	1081	986	984	977	971	895	870	925	919	917	915	904	893	712	710	418
21523_2#91.fasta	740	737	739	736	730	778	708	731	702	808	677	623	399	399	398	398	398	693	693	1057	991	968	926	913	910	1063	879	1133	1007	1079	979	1147	1139	1061	966	964	957	951	875	850	905	899	897	895	884	873	692	690	398
DD37.fasta	778	775	777	774	768	816	746	769	740	846	715	661	437	437	436	436	436	731	731	1095	1029	1006	964	951	948	1101	917	1171	1045	1117	1017	1185	1177	1099	1004	1002	995	989	913	888	943	937	935	933	922	911	730	728	436
N18-04620.fasta	771	768	770	767	761	809	739	762	733	839	708	654	430	430	429	429	429	724	724	1088	1022	999	957	944	941	1094	910	1164	1038	1110	1010	1178	1170	1092	997	995	988	982	906	881	936	930	928	926	915	904	723	721	429
206-P26-81.fasta	769	766	768	765	759	807	737	760	731	837	706	652	428	428	427	427	427	722	722	1086	1020	997	955	942	939	1092	908	1162	1036	1108	1008	1176	1168	1090	995	993	986	980	904	879	934	928	926	924	913	902	721	719	427
21523_3#24.fasta	747	744	746	743	737	785	715	738	709	815	684	630	406	406	405	405	405	700	700	1064	998	975	933	920	917	1070	886	1140	1014	1086	986	1154	1146	1068	973	971	964	958	882	857	912	906	904	902	891	880	699	697	405
21523_2#36.fasta	717	714	716	713	707	755	685	708	679	785	654	600	376	376	375	375	375	670	670	1034	968	945	903	890	887	1040	856	1110	984	1056	956	1124	1116	1038	943	941	934	928	852	827	882	876	874	872	861	850	669	667	375
21523_2#35.fasta	717	714	716	713	707	755	685	708	679	785	654	600	376	376	375	375	375	670	670	1034	968	945	903	890	887	1040	856	1110	984	1056	956	1124	1116	1038	943	941	934	928	852	827	882	876	874	872	861	850	669	667	375
A0907.fasta	777	774	776	773	767	815	745	768	739	845	714	660	436	436	435	435	435	730	730	1094	1028	1005	963	950	947	1100	916	1170	1044	1116	1016	1184	1176	1098	1003	1001	994	988	912	887	942	936	934	932	921	910	729	727	435
ST101-KPC2.fasta	777	774	776	773	767	815	745	768	739	845	714	660	436	436	435	435	435	730	730	1094	1028	1005	963	950	947	1100	916	1170	1044	1116	1016	1184	1176	1098	1003	1001	994	988	912	887	942	936	934	932	921	910	729	727	435
SCP18-23.fasta	766	763	765	762	756	804	734	757	728	834	703	649	425	425	424	424	424	719	719	1083	1017	994	952	939	936	1089	905	1159	1033	1105	1005	1173	1165	1087	992	990	983	977	901	876	931	925	923	921	910	899	718	716	424
SCK51-74.fasta	757	754	756	753	747	795	725	748	719	825	694	640	416	416	415	415	415	710	710	1074	1008	985	943	930	927	1080	896	1150	1024	1096	996	1164	1156	1078	983	981	974	968	892	867	922	916	914	912	901	890	709	707	415
U44822.fasta	767	764	766	763	757	805	735	758	729	835	704	650	426	426	425	425	425	720	720	1084	1018	995	953	940	937	1090	906	1160	1034	1106	1006	1174	1166	1088	993	991	984	978	902	877	932	926	924	922	911	900	719	717	425
945169659.fasta	764	761	763	760	754	802	732	755	726	832	701	647	423	423	422	422	422	717	717	1081	1015	992	950	937	934	1087	903	1157	1031	1103	1003	1171	1163	1085	990	988	981	975	899	874	929	923	921	919	908	897	716	714	422
945154233.fasta	767	764	766	763	757	805	735	758	729	835	704	650	426	426	425	425	425	720	720	1084	1018	995	953	940	937	1090	906	1160	1034	1106	1006	1174	1166	1088	993	991	984	978	902	877	932	926	924	922	911	900	719	717	425
945165838.fasta	766	763	765	762	756	804	734	757	728	834	703	649	425	425	424	424	424	719	719	1083	1017	994	952	939	936	1089	905	1159	1033	1105	1005	1173	1165	1087	992	990	983	977	901	876	931	925	923	921	910	899	718	716	424
939996824.fasta	765	762	764	761	755	803	733	756	727	833	702	648	424	424	423	423	423	718	718	1082	1016	993	951	938	935	1088	904	1158	1032	1104	1004	1172	1164	1086	991	989	982	976	900	875	930	924	922	920	909	898	717	715	423
957083320.fasta	759	756	758	755	749	797	727	750	721	827	696	642	418	418	417	417	417	712	712	1076	1010	987	945	932	929	1082	898	1152	1026	1098	998	1166	1158	1080	985	983	976	970	894	869	924	918	916	914	903	892	711	709	417
957083896.fasta	759	756	758	755	749	797	727	750	721	827	696	642	418	418	417	417	417	712	712	1076	1010	987	945	932	929	1082	898	1152	1026	1098	998	1166	1158	1080	985	983	976	970	894	869	924	918	916	914	903	892	711	709	417
957089165.fasta	755	752	754	751	745	793	723	746	717	823	692	638	414	414	413	413	413	708	708	1072	1006	983	941	928	925	1078	894	1148	1022	1094	994	1162	1154	1076	981	979	972	966	890	865	920	914	912	910	899	888	707	705	413
950171785.fasta	711	708	710	707	701	749	679	702	673	779	648	594	370	370	369	369	369	664	664	1028	962	939	897	884	881	1034	850	1104	978	1050	950	1118	1110	1032	937	935	928	922	846	821	876	870	868	866	855	844	663	661	369
950173000.fasta	711	708	710	707	701	749	679	702	673	779	648	594	370	370	369	369	369	664	664	1028	962	939	897	884	881	1034	850	1104	978	1050	950	1118	1110	1032	937	935	928	922	846	821	876	870	868	866	855	844	663	661	369
K085.fasta	793	790	792	789	783	831	761	784	755	861	730	676	452	452	451	451	451	746	746	1110	1044	1021	979	966	963	1116	932	1186	1060	1132	1032	1200	1192	1114	1019	1017	1010	1004	928	903	958	952	950	948	937	926	745	743	451
Kpn01735.fasta	781	778	780	777	771	819	749	772	743	849	718	664	440	440	439	439	439	734	734	1098	1032	1009	967	954	951	1104	920	1174	1048	1120	1020	1188	1180	1102	1007	1005	998	992	916	891	946	940	938	936	925	914	733	731	439
2485STDY5438277.fasta	752	749	751	748	742	790	720	743	714	820	689	635	411	411	410	410	410	705	705	1069	1003	980	938	925	922	1075	891	1145	1019	1091	991	1159	1151	1073	978	976	969	963	887	862	917	911	909	907	896	885	704	702	410
960186733.fasta	720	717	719	716	710	758	688	711	682	788	657	603	379	379	378	378	378	673	673	1037	971	948	906	893	890	1043	859	1113	987	1059	959	1127	1119	1041	946	944	937	931	855	830	885	879	877	875	864	853	672	670	378
951363981.fasta	715	712	714	711	705	753	683	706	677	783	652	598	374	374	373	373	373	668	668	1032	966	943	901	888	885	1038	854	1108	982	1054	954	1122	1114	1036	941	939	932	926	850	825	880	874	872	870	859	848	667	665	373
951373950.fasta	713	710	712	709	703	751	681	704	675	781	650	596	372	372	371	371	371	666	666	1030	964	941	899	886	883	1036	852	1106	980	1052	952	1120	1112	1034	939	937	930	924	848	823	878	872	870	868	857	846	665	663	371
951362657.fasta	713	710	712	709	703	751	681	704	675	781	650	596	372	372	371	371	371	666	666	1030	964	941	899	886	883	1036	852	1106	980	1052	952	1120	1112	1034	939	937	930	924	848	823	878	872	870	868	857	846	665	663	371
951384356.fasta	711	708	710	707	701	749	679	702	673	779	648	594	370	370	369	369	369	664	664	1028	962	939	897	884	881	1034	850	1104	978	1050	950	1118	1110	1032	937	935	928	922	846	821	876	870	868	866	855	844	663	661	369
EuSCAPE-RS034.fasta	768	765	767	764	758	806	736	759	730	836	705	651	427	427	426	426	426	721	721	1085	1019	996	954	941	938	1091	907	1161	1035	1107	1007	1175	1167	1089	994	992	985	979	903	878	933	927	925	923	912	901	720	718	426
EuSCAPE-RS099.fasta	768	765	767	764	758	806	736	759	730	836	705	651	427	427	426	426	426	721	721	1085	1019	996	954	941	938	1091	907	1161	1035	1107	1007	1175	1167	1089	994	992	985	979	903	878	933	927	925	923	912	901	720	718	426
EuSCAPE-SI001.fasta	773	770	772	769	763	811	741	764	735	841	710	656	432	432	431	431	431	726	726	1090	1024	1001	959	946	943	1096	912	1166	1040	1112	1012	1180	1172	1094	999	997	990	984	908	883	938	932	930	928	917	906	725	723	431
EuSCAPE-RS063.fasta	770	767	769	766	760	808	738	761	732	838	707	653	429	429	428	428	428	723	723	1087	1021	998	956	943	940	1093	909	1163	1037	1109	1009	1177	1169	1091	996	994	987	981	905	880	935	929	927	925	914	903	722	720	428
EuSCAPE-RS067.fasta	764	761	763	760	754	802	732	755	726	832	701	647	423	423	422	422	422	717	717	1081	1015	992	950	937	934	1087	903	1157	1031	1103	1003	1171	1163	1085	990	988	981	975	899	874	929	923	921	919	908	897	716	714	422
EuSCAPE-RS069.fasta	760	757	759	756	750	798	728	751	722	828	697	643	419	419	418	418	418	713	713	1077	1011	988	946	933	930	1083	899	1153	1027	1099	999	1167	1159	1081	986	984	977	971	895	870	925	919	917	915	904	893	712	710	418
EuSCAPE-RS025.fasta	755	752	754	751	745	793	723	746	717	823	692	638	414	414	413	413	413	708	708	1072	1006	983	941	928	925	1078	894	1148	1022	1094	994	1162	1154	1076	981	979	972	966	890	865	920	914	912	910	899	888	707	705	413
EuSCAPE-RS018.fasta	730	727	729	726	720	768	698	721	692	798	667	613	389	389	388	388	388	683	683	1047	981	958	916	903	900	1053	869	1123	997	1069	969	1137	1129	1051	956	954	947	941	865	840	895	889	887	885	874	863	682	680	388
EuSCAPE-RS006.fasta	735	732	734	731	725	773	703	726	697	803	672	618	394	394	393	393	393	688	688	1052	986	963	921	908	905	1058	874	1128	1002	1074	974	1142	1134	1056	961	959	952	946	870	845	900	894	892	890	879	868	687	685	393
EuSCAPE-RS071.fasta	724	721	723	720	714	762	692	715	686	792	661	607	383	383	382	382	382	677	677	1041	975	952	910	897	894	1047	863	1117	991	1063	963	1131	1123	1045	950	948	941	935	859	834	889	883	881	879	868	857	676	674	382
EuSCAPE-RS038.fasta	722	719	721	718	712	760	690	713	684	790	659	605	381	381	380	380	380	675	675	1039	973	950	908	895	892	1045	861	1115	989	1061	961	1129	1121	1043	948	946	939	933	857	832	887	881	879	877	866	855	674	672	380
EuSCAPE-RS035.fasta	720	717	719	716	710	758	688	711	682	788	657	603	379	379	378	378	378	673	673	1037	971	948	906	893	890	1043	859	1113	987	1059	959	1127	1119	1041	946	944	937	931	855	830	885	879	877	875	864	853	672	670	378
EuSCAPE-RS033.fasta	747	744	746	743	737	785	715	738	709	815	684	630	406	406	405	405	405	700	700	1064	998	975	933	920	917	1070	886	1140	1014	1086	986	1154	1146	1068	973	971	964	958	882	857	912	906	904	902	891	880	699	697	405
EuSCAPE-RS047.fasta	740	737	739	736	730	778	708	731	702	808	677	623	399	399	398	398	398	693	693	1057	991	968	926	913	910	1063	879	1133	1007	1079	979	1147	1139	1061	966	964	957	951	875	850	905	899	897	895	884	873	692	690	398
EuSCAPE-RS044.fasta	719	716	718	715	709	757	687	710	681	787	656	602	378	378	377	377	377	672	672	1036	970	947	905	892	889	1042	858	1112	986	1058	958	1126	1118	1040	945	943	936	930	854	829	884	878	876	874	863	852	671	669	377
EuSCAPE-RS058.fasta	738	735	737	734	728	776	706	729	700	806	675	621	397	397	396	396	396	691	691	1055	989	966	924	911	908	1061	877	1131	1005	1077	977	1145	1137	1059	964	962	955	949	873	848	903	897	895	893	882	871	690	688	396
EuSCAPE-RS012.fasta	733	730	732	729	723	771	701	724	695	801	670	616	392	392	391	391	391	686	686	1050	984	961	919	906	903	1056	872	1126	1000	1072	972	1140	1132	1054	959	957	950	944	868	843	898	892	890	888	877	866	685	683	391
EuSCAPE-RS010.fasta	730	727	729	726	720	768	698	721	692	798	667	613	389	389	388	388	388	683	683	1047	981	958	916	903	900	1053	869	1123	997	1069	969	1137	1129	1051	956	954	947	941	865	840	895	889	887	885	874	863	682	680	388
EuSCAPE-RS115.fasta	727	724	726	723	717	765	695	718	689	795	664	610	386	386	385	385	385	680	680	1044	978	955	913	900	897	1050	866	1120	994	1066	966	1134	1126	1048	953	951	944	938	862	837	892	886	884	882	871	860	679	677	385
EuSCAPE-RS060.fasta	725	722	724	721	715	763	693	716	687	793	662	608	384	384	383	383	383	678	678	1042	976	953	911	898	895	1048	864	1118	992	1064	964	1132	1124	1046	951	949	942	936	860	835	890	884	882	880	869	858	677	675	383
SCP21-78.fasta	717	714	716	713	707	755	685	708	679	785	654	600	376	376	375	375	375	670	670	1034	968	945	903	890	887	1040	856	1110	984	1056	956	1124	1116	1038	943	941	934	928	852	827	882	876	874	872	861	850	669	667	375
EuSCAPE-ME012.fasta	703	700	702	699	693	741	671	694	665	771	640	586	362	362	361	361	361	656	656	1020	954	931	889	876	873	1026	842	1096	970	1042	942	1110	1102	1024	929	927	920	914	838	813	868	862	860	858	847	836	655	653	361
OM506.fasta	759	756	758	755	749	797	727	750	721	827	696	642	418	418	417	417	417	712	712	1076	1010	987	945	932	929	1082	898	1152	1026	1098	998	1166	1158	1080	985	983	976	970	894	869	924	918	916	914	903	892	711	709	417
OM920.fasta	756	753	755	752	746	794	724	747	718	824	693	639	415	415	414	414	414	709	709	1073	1007	984	942	929	926	1079	895	1149	1023	1095	995	1163	1155	1077	982	980	973	967	891	866	921	915	913	911	900	889	708	706	414
OM1167.fasta	755	752	754	751	745	793	723	746	717	823	692	638	414	414	413	413	413	708	708	1072	1006	983	941	928	925	1078	894	1148	1022	1094	994	1162	1154	1076	981	979	972	966	890	865	920	914	912	910	899	888	707	705	413
N16-03123.fasta	737	734	736	733	727	775	705	728	699	805	674	620	396	396	395	395	395	690	690	1054	988	965	923	910	907	1060	876	1130	1004	1076	976	1144	1136	1058	963	961	954	948	872	847	902	896	894	892	881	870	689	687	395
N16-03126.fasta	736	733	735	732	726	774	704	727	698	804	673	619	395	395	394	394	394	689	689	1053	987	964	922	909	906	1059	875	1129	1003	1075	975	1143	1135	1057	962	960	953	947	871	846	901	895	893	891	880	869	688	686	394
N16-03112.fasta	733	730	732	729	723	771	701	724	695	801	670	616	392	392	391	391	391	686	686	1050	984	961	919	906	903	1056	872	1126	1000	1072	972	1140	1132	1054	959	957	950	944	868	843	898	892	890	888	877	866	685	683	391
N16-03118.fasta	733	730	732	729	723	771	701	724	695	801	670	616	392	392	391	391	391	686	686	1050	984	961	919	906	903	1056	872	1126	1000	1072	972	1140	1132	1054	959	957	950	944	868	843	898	892	890	888	877	866	685	683	391
N16-03115.fasta	766	763	765	762	756	804	734	757	728	834	703	649	425	425	424	424	424	719	719	1083	1017	994	952	939	936	1089	905	1159	1033	1105	1005	1173	1165	1087	992	990	983	977	901	876	931	925	923	921	910	899	718	716	424
N16-03111.fasta	734	731	733	730	724	772	702	725	696	802	671	617	393	393	392	392	392	687	687	1051	985	962	920	907	904	1057	873	1127	1001	1073	973	1141	1133	1055	960	958	951	945	869	844	899	893	891	889	878	867	686	684	392
COL-Kpn97.fasta	717	714	716	713	707	755	685	708	679	785	654	600	376	376	375	375	375	670	670	1034	968	945	903	890	887	1040	856	1110	984	1056	956	1124	1116	1038	943	941	934	928	852	827	882	876	874	872	861	850	669	667	375
COL-Kpn80.fasta	717	714	716	713	707	755	685	708	679	785	654	600	376	376	375	375	375	670	670	1034	968	945	903	890	887	1040	856	1110	984	1056	956	1124	1116	1038	943	941	934	928	852	827	882	876	874	872	861	850	669	667	375
EuSCAPE-IL084.fasta	772	769	771	768	762	810	740	763	734	840	709	655	431	431	430	430	430	725	725	1089	1023	1000	958	945	942	1095	911	1165	1039	1111	1011	1179	1171	1093	998	996	989	983	907	882	937	931	929	927	916	905	724	722	430
NR5435.fasta	765	762	764	761	755	803	733	756	727	833	702	648	424	424	423	423	423	718	718	1082	1016	993	951	938	935	1088	904	1158	1032	1104	1004	1172	1164	1086	991	989	982	976	900	875	930	924	922	920	909	898	717	715	423
EuSCAPE-AT031.fasta	759	756	758	755	749	797	727	750	721	827	696	642	418	418	417	417	417	712	712	1076	1010	987	945	932	929	1082	898	1152	1026	1098	998	1166	1158	1080	985	983	976	970	894	869	924	918	916	914	903	892	711	709	417
PO1407.fasta	736	733	735	732	726	774	704	727	698	804	673	619	395	395	394	394	394	689	689	1053	987	964	922	909	906	1059	875	1129	1003	1075	975	1143	1135	1057	962	960	953	947	871	846	901	895	893	891	880	869	688	686	394
K518-UK.fasta	726	723	725	722	716	764	694	717	688	794	663	609	385	385	384	384	384	679	679	1043	977	954	912	899	896	1049	865	1119	993	1065	965	1133	1125	1047	952	950	943	937	861	836	891	885	883	881	870	859	678	676	384
K548-UK.fasta	720	717	719	716	710	758	688	711	682	788	657	603	379	379	378	378	378	673	673	1037	971	948	906	893	890	1043	859	1113	987	1059	959	1127	1119	1041	946	944	937	931	855	830	885	879	877	875	864	853	672	670	378
COL-Kpn51.fasta	714	711	713	710	704	752	682	705	676	782	651	597	373	373	372	372	372	667	667	1031	965	942	900	887	884	1037	853	1107	981	1053	953	1121	1113	1035	940	938	931	925	849	824	879	873	871	869	858	847	666	664	372
COL-Kpn56.fasta	713	710	712	709	703	751	681	704	675	781	650	596	372	372	371	371	371	666	666	1030	964	941	899	886	883	1036	852	1106	980	1052	952	1120	1112	1034	939	937	930	924	848	823	878	872	870	868	857	846	665	663	371
COL-Kpn43.fasta	706	703	705	702	696	744	674	697	668	774	643	589	365	365	364	364	364	659	659	1023	957	934	892	879	876	1029	845	1099	973	1045	945	1113	1105	1027	932	930	923	917	841	816	871	865	863	861	850	839	658	656	364
COL-Kpn55.fasta	699	696	698	695	689	737	667	690	661	767	636	582	358	358	357	357	357	652	652	1016	950	927	885	872	869	1022	838	1092	966	1038	938	1106	1098	1020	925	923	916	910	834	809	864	858	856	854	843	832	651	649	357
K1061-UK.fasta	709	706	708	705	699	747	677	700	671	777	646	592	368	368	367	367	367	662	662	1026	960	937	895	882	879	1032	848	1102	976	1048	948	1116	1108	1030	935	933	926	920	844	819	874	868	866	864	853	842	661	659	367
k1070-UK.fasta	695	692	694	691	685	733	663	686	657	763	632	578	354	354	353	353	353	648	648	1012	946	923	881	868	865	1018	834	1088	962	1034	934	1102	1094	1016	921	919	912	906	830	805	860	854	852	850	839	828	647	645	353
CARB077.fasta	739	736	738	735	729	777	707	730	701	807	676	622	398	398	397	397	397	692	692	1056	990	967	925	912	909	1062	878	1132	1006	1078	978	1146	1138	1060	965	963	956	950	874	849	904	898	896	894	883	872	691	689	397
Kp938-Spain.fasta	707	704	706	703	697	745	675	698	669	775	644	590	366	366	365	365	365	660	660	1024	958	935	893	880	877	1030	846	1100	974	1046	946	1114	1106	1028	933	931	924	918	842	817	872	866	864	862	851	840	659	657	365
BC_R0133.fasta	690	687	689	686	680	728	658	681	652	758	627	573	349	349	348	348	348	643	643	1007	941	918	876	863	860	1013	829	1083	957	1029	929	1097	1089	1011	916	914	907	901	825	800	855	849	847	845	834	823	642	640	348
BC_R0495.fasta	689	686	688	685	679	727	657	680	651	757	626	572	348	348	347	347	347	642	642	1006	940	917	875	862	859	1012	828	1082	956	1028	928	1096	1088	1010	915	913	906	900	824	799	854	848	846	844	833	822	641	639	347
BC_R0504.fasta	686	683	685	682	676	724	654	677	648	754	623	569	345	345	344	344	344	639	639	1003	937	914	872	859	856	1009	825	1079	953	1025	925	1093	1085	1007	912	910	903	897	821	796	851	845	843	841	830	819	638	636	344
KP4-19.fasta	992	989	991	988	982	1030	960	983	954	1060	929	875	651	651	650	650	650	945	945	1309	1243	1220	1178	1165	1162	1315	1131	1385	1259	1331	1231	1399	1391	1313	1218	1216	1209	1203	1127	1102	1157	1151	1149	1147	1136	1125	944	942	650
GCID_CRE_0149.fasta	976	973	975	972	966	1014	944	967	938	1044	913	859	635	635	634	634	634	929	929	1293	1227	1204	1162	1149	1146	1299	1115	1369	1243	1315	1215	1383	1375	1297	1202	1200	1193	1187	1111	1086	1141	1135	1133	1131	1120	1109	928	926	634
K17-Egypt.fasta	963	960	962	959	953	1001	931	954	925	1031	900	846	622	622	621	621	621	916	916	1280	1214	1191	1149	1136	1133	1286	1102	1356	1230	1302	1202	1370	1362	1284	1189	1187	1180	1174	1098	1073	1128	1122	1120	1118	1107	1096	915	913	621
GCID_CRE_0127.fasta	908	905	907	904	898	946	876	899	870	976	845	791	567	567	566	566	566	861	861	1225	1159	1136	1094	1081	1078	1231	1047	1301	1175	1247	1147	1315	1307	1229	1134	1132	1125	1119	1043	1018	1073	1067	1065	1063	1052	1041	860	858	566
GCID_CRE_0118.fasta	912	909	911	908	902	950	880	903	874	980	849	795	571	571	570	570	570	865	865	1229	1163	1140	1098	1085	1082	1235	1051	1305	1179	1251	1151	1319	1311	1233	1138	1136	1129	1123	1047	1022	1077	1071	1069	1067	1056	1045	864	862	570
GCID_CRE_0147.fasta	912	909	911	908	902	950	880	903	874	980	849	795	571	571	570	570	570	865	865	1229	1163	1140	1098	1085	1082	1235	1051	1305	1179	1251	1151	1319	1311	1233	1138	1136	1129	1123	1047	1022	1077	1071	1069	1067	1056	1045	864	862	570
GCID_CRE_0124.fasta	904	901	903	900	894	942	872	895	866	972	841	787	563	563	562	562	562	857	857	1221	1155	1132	1090	1077	1074	1227	1043	1297	1171	1243	1143	1311	1303	1225	1130	1128	1121	1115	1039	1014	1069	1063	1061	1059	1048	1037	856	854	562
GCID_CRE_0117.fasta	925	922	924	921	915	963	893	916	887	993	862	808	584	584	583	583	583	878	878	1242	1176	1153	1111	1098	1095	1248	1064	1318	1192	1264	1164	1332	1324	1246	1151	1149	1142	1136	1060	1035	1090	1084	1082	1080	1069	1058	877	875	583
GCID_CRE_0119.fasta	896	893	895	892	886	934	864	887	858	964	833	779	555	555	554	554	554	849	849	1213	1147	1124	1082	1069	1066	1219	1035	1289	1163	1235	1135	1303	1295	1217	1122	1120	1113	1107	1031	1006	1061	1055	1053	1051	1040	1029	848	846	554
GCID_CRE_0120.fasta	896	893	895	892	886	934	864	887	858	964	833	779	555	555	554	554	554	849	849	1213	1147	1124	1082	1069	1066	1219	1035	1289	1163	1235	1135	1303	1295	1217	1122	1120	1113	1107	1031	1006	1061	1055	1053	1051	1040	1029	848	846	554
388.fasta	916	913	915	912	906	954	884	907	878	984	853	799	575	575	574	574	574	869	869	1233	1167	1144	1102	1089	1086	1239	1055	1309	1183	1255	1155	1323	1315	1237	1142	1140	1133	1127	1051	1026	1081	1075	1073	1071	1060	1049	868	866	574
401.fasta	894	891	893	890	884	932	862	885	856	962	831	777	553	553	552	552	552	847	847	1211	1145	1122	1080	1067	1064	1217	1033	1287	1161	1233	1133	1301	1293	1215	1120	1118	1111	1105	1029	1004	1059	1053	1051	1049	1038	1027	846	844	552
RADAR89.fasta	901	898	900	897	891	939	869	892	863	969	838	784	560	560	559	559	559	854	854	1218	1152	1129	1087	1074	1071	1224	1040	1294	1168	1240	1140	1308	1300	1222	1127	1125	1118	1112	1036	1011	1066	1060	1058	1056	1045	1034	853	851	559
RADAR82.fasta	899	896	898	895	889	937	867	890	861	967	836	782	558	558	557	557	557	852	852	1216	1150	1127	1085	1072	1069	1222	1038	1292	1166	1238	1138	1306	1298	1220	1125	1123	1116	1110	1034	1009	1064	1058	1056	1054	1043	1032	851	849	557
RADAR86.fasta	893	890	892	889	883	931	861	884	855	961	830	776	552	552	551	551	551	846	846	1210	1144	1121	1079	1066	1063	1216	1032	1286	1160	1232	1132	1300	1292	1214	1119	1117	1110	1104	1028	1003	1058	1052	1050	1048	1037	1026	845	843	551
RADAR41.fasta	882	879	881	878	872	920	850	873	844	950	819	765	541	541	540	540	540	835	835	1199	1133	1110	1068	1055	1052	1205	1021	1275	1149	1221	1121	1289	1281	1203	1108	1106	1099	1093	1017	992	1047	1041	1039	1037	1026	1015	834	832	540
RADAR43.fasta	881	878	880	877	871	919	849	872	843	949	818	764	540	540	539	539	539	834	834	1198	1132	1109	1067	1054	1051	1204	1020	1274	1148	1220	1120	1288	1280	1202	1107	1105	1098	1092	1016	991	1046	1040	1038	1036	1025	1014	833	831	539
RADAR23.fasta	878	875	877	874	868	916	846	869	840	946	815	761	537	537	536	536	536	831	831	1195	1129	1106	1064	1051	1048	1201	1017	1271	1145	1217	1117	1285	1277	1199	1104	1102	1095	1089	1013	988	1043	1037	1035	1033	1022	1011	830	828	536
RADAR22.fasta	878	875	877	874	868	916	846	869	840	946	815	761	537	537	536	536	536	831	831	1195	1129	1106	1064	1051	1048	1201	1017	1271	1145	1217	1117	1285	1277	1199	1104	1102	1095	1089	1013	988	1043	1037	1035	1033	1022	1011	830	828	536
RADAR36.fasta	877	874	876	873	867	915	845	868	839	945	814	760	536	536	535	535	535	830	830	1194	1128	1105	1063	1050	1047	1200	1016	1270	1144	1216	1116	1284	1276	1198	1103	1101	1094	1088	1012	987	1042	1036	1034	1032	1021	1010	829	827	535
N14-00964.fasta	875	872	874	871	865	913	843	866	837	943	812	758	534	534	533	533	533	828	828	1192	1126	1103	1061	1048	1045	1198	1014	1268	1142	1214	1114	1282	1274	1196	1101	1099	1092	1086	1010	985	1040	1034	1032	1030	1019	1008	827	825	533
N16-03161.fasta	875	872	874	871	865	913	843	866	837	943	812	758	534	534	533	533	533	828	828	1192	1126	1103	1061	1048	1045	1198	1014	1268	1142	1214	1114	1282	1274	1196	1101	1099	1092	1086	1010	985	1040	1034	1032	1030	1019	1008	827	825	533
RIVM_C012891.fasta	894	891	893	890	884	932	862	885	856	962	831	777	553	553	552	552	552	847	847	1211	1145	1122	1080	1067	1064	1217	1033	1287	1161	1233	1133	1301	1293	1215	1120	1118	1111	1105	1029	1004	1059	1053	1051	1049	1038	1027	846	844	552
RIVM_C015189.fasta	893	890	892	889	883	931	861	884	855	961	830	776	552	552	551	551	551	846	846	1210	1144	1121	1079	1066	1063	1216	1032	1286	1160	1232	1132	1300	1292	1214	1119	1117	1110	1104	1028	1003	1058	1052	1050	1048	1037	1026	845	843	551
EuSCAPE-TR224.fasta	884	881	883	880	874	922	852	875	846	952	821	767	543	543	542	542	542	837	837	1201	1135	1112	1070	1057	1054	1207	1023	1277	1151	1223	1123	1291	1283	1205	1110	1108	1101	1095	1019	994	1049	1043	1041	1039	1028	1017	836	834	542
EuSCAPE-TR230.fasta	865	862	864	861	855	903	833	856	827	933	802	748	524	524	523	523	523	818	818	1182	1116	1093	1051	1038	1035	1188	1004	1258	1132	1204	1104	1272	1264	1186	1091	1089	1082	1076	1000	975	1030	1024	1022	1020	1009	998	817	815	523
319_15.fasta	914	911	913	910	904	952	882	905	876	982	851	797	573	573	572	572	572	867	867	1231	1165	1142	1100	1087	1084	1237	1053	1307	1181	1253	1153	1321	1313	1235	1140	1138	1131	1125	1049	1024	1079	1073	1071	1069	1058	1047	866	864	572
EuSCAPE-TR276.fasta	858	855	857	854	848	896	826	849	820	926	795	741	517	517	516	516	516	811	811	1175	1109	1086	1044	1031	1028	1181	997	1251	1125	1197	1097	1265	1257	1179	1084	1082	1075	1069	993	968	1023	1017	1015	1013	1002	991	810	808	516
RIVM_C015656.fasta	857	854	856	853	847	895	825	848	819	925	794	740	516	516	515	515	515	810	810	1174	1108	1085	1043	1030	1027	1180	996	1250	1124	1196	1096	1264	1256	1178	1083	1081	1074	1068	992	967	1022	1016	1014	1012	1001	990	809	807	515
sam_2017-156.fasta	857	854	856	853	847	895	825	848	819	925	794	740	516	516	515	515	515	810	810	1174	1108	1085	1043	1030	1027	1180	996	1250	1124	1196	1096	1264	1256	1178	1083	1081	1074	1068	992	967	1022	1016	1014	1012	1001	990	809	807	515
EuSCAPE-TR280.fasta	881	878	880	877	871	919	849	872	843	949	818	764	540	540	539	539	539	834	834	1198	1132	1109	1067	1054	1051	1204	1020	1274	1148	1220	1120	1288	1280	1202	1107	1105	1098	1092	1016	991	1046	1040	1038	1036	1025	1014	833	831	539
EuSCAPE-TR277.fasta	869	866	868	865	859	907	837	860	831	937	806	752	528	528	527	527	527	822	822	1186	1120	1097	1055	1042	1039	1192	1008	1262	1136	1208	1108	1276	1268	1190	1095	1093	1086	1080	1004	979	1034	1028	1026	1024	1013	1002	821	819	527
s123.fasta	866	863	865	862	856	904	834	857	828	934	803	749	525	525	524	524	524	819	819	1183	1117	1094	1052	1039	1036	1189	1005	1259	1133	1205	1105	1273	1265	1187	1092	1090	1083	1077	1001	976	1031	1025	1023	1021	1010	999	818	816	524
s130.fasta	865	862	864	861	855	903	833	856	827	933	802	748	524	524	523	523	523	818	818	1182	1116	1093	1051	1038	1035	1188	1004	1258	1132	1204	1104	1272	1264	1186	1091	1089	1082	1076	1000	975	1030	1024	1022	1020	1009	998	817	815	523
RIVM_C010499.fasta	876	873	875	872	866	914	844	867	838	944	813	759	535	535	534	534	534	829	829	1193	1127	1104	1062	1049	1046	1199	1015	1269	1143	1215	1115	1283	1275	1197	1102	1100	1093	1087	1011	986	1041	1035	1033	1031	1020	1009	828	826	534
AUSMDU00003544.fasta	879	876	878	875	869	917	847	870	841	947	816	762	538	538	537	537	537	832	832	1196	1130	1107	1065	1052	1049	1202	1018	1272	1146	1218	1118	1286	1278	1200	1105	1103	1096	1090	1014	989	1044	1038	1036	1034	1023	1012	831	829	537
EuSCAPE-TR207.fasta	859	856	858	855	849	897	827	850	821	927	796	742	518	518	517	517	517	812	812	1176	1110	1087	1045	1032	1029	1182	998	1252	1126	1198	1098	1266	1258	1180	1085	1083	1076	1070	994	969	1024	1018	1016	1014	1003	992	811	809	517
EuSCAPE-TR273.fasta	898	895	897	894	888	936	866	889	860	966	835	781	557	557	556	556	556	851	851	1215	1149	1126	1084	1071	1068	1221	1037	1291	1165	1237	1137	1305	1297	1219	1124	1122	1115	1109	1033	1008	1063	1057	1055	1053	1042	1031	850	848	556
482_12.fasta	858	855	857	854	848	896	826	849	820	926	795	741	517	517	516	516	516	811	811	1175	1109	1086	1044	1031	1028	1181	997	1251	1125	1197	1097	1265	1257	1179	1084	1082	1075	1069	993	968	1023	1017	1015	1013	1002	991	810	808	516
RIVM_C010752.fasta	869	866	868	865	859	907	837	860	831	937	806	752	528	528	527	527	527	822	822	1186	1120	1097	1055	1042	1039	1192	1008	1262	1136	1208	1108	1276	1268	1190	1095	1093	1086	1080	1004	979	1034	1028	1026	1024	1013	1002	821	819	527
RIVM_C009885.fasta	860	857	859	856	850	898	828	851	822	928	797	743	519	519	518	518	518	813	813	1177	1111	1088	1046	1033	1030	1183	999	1253	1127	1199	1099	1267	1259	1181	1086	1084	1077	1071	995	970	1025	1019	1017	1015	1004	993	812	810	518
EuSCAPE-TR004.fasta	857	854	856	853	847	895	825	848	819	925	794	740	516	516	515	515	515	810	810	1174	1108	1085	1043	1030	1027	1180	996	1250	1124	1196	1096	1264	1256	1178	1083	1081	1074	1068	992	967	1022	1016	1014	1012	1001	990	809	807	515
EuSCAPE-TR186.fasta	856	853	855	852	846	894	824	847	818	924	793	739	515	515	514	514	514	809	809	1173	1107	1084	1042	1029	1026	1179	995	1249	1123	1195	1095	1263	1255	1177	1082	1080	1073	1067	991	966	1021	1015	1013	1011	1000	989	808	806	514
EuSCAPE-GR006.fasta	856	853	855	852	846	894	824	847	818	924	793	739	515	515	514	514	514	809	809	1173	1107	1084	1042	1029	1026	1179	995	1249	1123	1195	1095	1263	1255	1177	1082	1080	1073	1067	991	966	1021	1015	1013	1011	1000	989	808	806	514
kpneu019.fasta	846	843	845	842	836	884	814	837	808	914	783	729	505	505	504	504	504	799	799	1163	1097	1074	1032	1019	1016	1169	985	1239	1113	1185	1085	1253	1245	1167	1072	1070	1063	1057	981	956	1011	1005	1003	1001	990	979	798	796	504
kpneu041.fasta	845	842	844	841	835	883	813	836	807	913	782	728	504	504	503	503	503	798	798	1162	1096	1073	1031	1018	1015	1168	984	1238	1112	1184	1084	1252	1244	1166	1071	1069	1062	1056	980	955	1010	1004	1002	1000	989	978	797	795	503
EuSCAPE-TR290.fasta	839	836	838	835	829	877	807	830	801	907	776	722	498	498	497	497	497	792	792	1156	1090	1067	1025	1012	1009	1162	978	1232	1106	1178	1078	1246	1238	1160	1065	1063	1056	1050	974	949	1004	998	996	994	983	972	791	789	497
1707127.fasta	883	880	882	879	873	921	851	874	845	951	820	766	542	542	541	541	541	836	836	1200	1134	1111	1069	1056	1053	1206	1022	1276	1150	1222	1122	1290	1282	1204	1109	1107	1100	1094	1018	993	1048	1042	1040	1038	1027	1016	835	833	541
1707129.fasta	878	875	877	874	868	916	846	869	840	946	815	761	537	537	536	536	536	831	831	1195	1129	1106	1064	1051	1048	1201	1017	1271	1145	1217	1117	1285	1277	1199	1104	1102	1095	1089	1013	988	1043	1037	1035	1033	1022	1011	830	828	536
1707136.fasta	883	880	882	879	873	921	851	874	845	951	820	766	542	542	541	541	541	836	836	1200	1134	1111	1069	1056	1053	1206	1022	1276	1150	1222	1122	1290	1282	1204	1109	1107	1100	1094	1018	993	1048	1042	1040	1038	1027	1016	835	833	541
BR615-16.fasta	875	872	874	871	865	913	843	866	837	943	812	758	534	534	533	533	533	828	828	1192	1126	1103	1061	1048	1045	1198	1014	1268	1142	1214	1114	1282	1274	1196	1101	1099	1092	1086	1010	985	1040	1034	1032	1030	1019	1008	827	825	533
1707142.fasta	875	872	874	871	865	913	843	866	837	943	812	758	534	534	533	533	533	828	828	1192	1126	1103	1061	1048	1045	1198	1014	1268	1142	1214	1114	1282	1274	1196	1101	1099	1092	1086	1010	985	1040	1034	1032	1030	1019	1008	827	825	533
1707124.fasta	867	864	866	863	857	905	835	858	829	935	804	750	526	526	525	525	525	820	820	1184	1118	1095	1053	1040	1037	1190	1006	1260	1134	1206	1106	1274	1266	1188	1093	1091	1084	1078	1002	977	1032	1026	1024	1022	1011	1000	819	817	525
1707118.fasta	866	863	865	862	856	904	834	857	828	934	803	749	525	525	524	524	524	819	819	1183	1117	1094	1052	1039	1036	1189	1005	1259	1133	1205	1105	1273	1265	1187	1092	1090	1083	1077	1001	976	1031	1025	1023	1021	1010	999	818	816	524
1707116.fasta	862	859	861	858	852	900	830	853	824	930	799	745	521	521	520	520	520	815	815	1179	1113	1090	1048	1035	1032	1185	1001	1255	1129	1201	1101	1269	1261	1183	1088	1086	1079	1073	997	972	1027	1021	1019	1017	1006	995	814	812	520
1707138.fasta	898	895	897	894	888	936	866	889	860	966	835	781	557	557	556	556	556	851	851	1215	1149	1126	1084	1071	1068	1221	1037	1291	1165	1237	1137	1305	1297	1219	1124	1122	1115	1109	1033	1008	1063	1057	1055	1053	1042	1031	850	848	556
1707137.fasta	891	888	890	887	881	929	859	882	853	959	828	774	550	550	549	549	549	844	844	1208	1142	1119	1077	1064	1061	1214	1030	1284	1158	1230	1130	1298	1290	1212	1117	1115	1108	1102	1026	1001	1056	1050	1048	1046	1035	1024	843	841	549
1707131.fasta	897	894	896	893	887	935	865	888	859	965	834	780	556	556	555	555	555	850	850	1214	1148	1125	1083	1070	1067	1220	1036	1290	1164	1236	1136	1304	1296	1218	1123	1121	1114	1108	1032	1007	1062	1056	1054	1052	1041	1030	849	847	555
1707133.fasta	889	886	888	885	879	927	857	880	851	957	826	772	548	548	547	547	547	842	842	1206	1140	1117	1075	1062	1059	1212	1028	1282	1156	1228	1128	1296	1288	1210	1115	1113	1106	1100	1024	999	1054	1048	1046	1044	1033	1022	841	839	547
1707128.fasta	873	870	872	869	863	911	841	864	835	941	810	756	532	532	531	531	531	826	826	1190	1124	1101	1059	1046	1043	1196	1012	1266	1140	1212	1112	1280	1272	1194	1099	1097	1090	1084	1008	983	1038	1032	1030	1028	1017	1006	825	823	531
1707120.fasta	900	897	899	896	890	938	868	891	862	968	837	783	559	559	558	558	558	853	853	1217	1151	1128	1086	1073	1070	1223	1039	1293	1167	1239	1139	1307	1299	1221	1126	1124	1117	1111	1035	1010	1065	1059	1057	1055	1044	1033	852	850	558
1707144.fasta	889	886	888	885	879	927	857	880	851	957	826	772	548	548	547	547	547	842	842	1206	1140	1117	1075	1062	1059	1212	1028	1282	1156	1228	1128	1296	1288	1210	1115	1113	1106	1100	1024	999	1054	1048	1046	1044	1033	1022	841	839	547
1707114.fasta	869	866	868	865	859	907	837	860	831	937	806	752	528	528	527	527	527	822	822	1186	1120	1097	1055	1042	1039	1192	1008	1262	1136	1208	1108	1276	1268	1190	1095	1093	1086	1080	1004	979	1034	1028	1026	1024	1013	1002	821	819	527
1707123.fasta	856	853	855	852	846	894	824	847	818	924	793	739	515	515	514	514	514	809	809	1173	1107	1084	1042	1029	1026	1179	995	1249	1123	1195	1095	1263	1255	1177	1082	1080	1073	1067	991	966	1021	1015	1013	1011	1000	989	808	806	514
1707117.fasta	854	851	853	850	844	892	822	845	816	922	791	737	513	513	512	512	512	807	807	1171	1105	1082	1040	1027	1024	1177	993	1247	1121	1193	1093	1261	1253	1175	1080	1078	1071	1065	989	964	1019	1013	1011	1009	998	987	806	804	512
1707139.fasta	859	856	858	855	849	897	827	850	821	927	796	742	518	518	517	517	517	812	812	1176	1110	1087	1045	1032	1029	1182	998	1252	1126	1198	1098	1266	1258	1180	1085	1083	1076	1070	994	969	1024	1018	1016	1014	1003	992	811	809	517
1707132.fasta	853	850	852	849	843	891	821	844	815	921	790	736	512	512	511	511	511	806	806	1170	1104	1081	1039	1026	1023	1176	992	1246	1120	1192	1092	1260	1252	1174	1079	1077	1070	1064	988	963	1018	1012	1010	1008	997	986	805	803	511
RIVM_C015286.fasta	846	843	845	842	836	884	814	837	808	914	783	729	505	505	504	504	504	799	799	1163	1097	1074	1032	1019	1016	1169	985	1239	1113	1185	1085	1253	1245	1167	1072	1070	1063	1057	981	956	1011	1005	1003	1001	990	979	798	796	504
RIVM_C010148.fasta	845	842	844	841	835	883	813	836	807	913	782	728	504	504	503	503	503	798	798	1162	1096	1073	1031	1018	1015	1168	984	1238	1112	1184	1084	1252	1244	1166	1071	1069	1062	1056	980	955	1010	1004	1002	1000	989	978	797	795	503
BR605-15.fasta	869	866	868	865	859	907	837	860	831	937	806	752	528	528	527	527	527	822	822	1186	1120	1097	1055	1042	1039	1192	1008	1262	1136	1208	1108	1276	1268	1190	1095	1093	1086	1080	1004	979	1034	1028	1026	1024	1013	1002	821	819	527
1707122.fasta	866	863	865	862	856	904	834	857	828	934	803	749	525	525	524	524	524	819	819	1183	1117	1094	1052	1039	1036	1189	1005	1259	1133	1205	1105	1273	1265	1187	1092	1090	1083	1077	1001	976	1031	1025	1023	1021	1010	999	818	816	524
1707134.fasta	852	849	851	848	842	890	820	843	814	920	789	735	511	511	510	510	510	805	805	1169	1103	1080	1038	1025	1022	1175	991	1245	1119	1191	1091	1259	1251	1173	1078	1076	1069	1063	987	962	1017	1011	1009	1007	996	985	804	802	510
1707121.fasta	852	849	851	848	842	890	820	843	814	920	789	735	511	511	510	510	510	805	805	1169	1103	1080	1038	1025	1022	1175	991	1245	1119	1191	1091	1259	1251	1173	1078	1076	1069	1063	987	962	1017	1011	1009	1007	996	985	804	802	510
1707130.fasta	850	847	849	846	840	888	818	841	812	918	787	733	509	509	508	508	508	803	803	1167	1101	1078	1036	1023	1020	1173	989	1243	1117	1189	1089	1257	1249	1171	1076	1074	1067	1061	985	960	1015	1009	1007	1005	994	983	802	800	508
RIVM_C010233.fasta	844	841	843	840	834	882	812	835	806	912	781	727	503	503	502	502	502	797	797	1161	1095	1072	1030	1017	1014	1167	983	1237	1111	1183	1083	1251	1243	1165	1070	1068	1061	1055	979	954	1009	1003	1001	999	988	977	796	794	502
1707140.fasta	850	847	849	846	840	888	818	841	812	918	787	733	509	509	508	508	508	803	803	1167	1101	1078	1036	1023	1020	1173	989	1243	1117	1189	1089	1257	1249	1171	1076	1074	1067	1061	985	960	1015	1009	1007	1005	994	983	802	800	508
1707126.fasta	844	841	843	840	834	882	812	835	806	912	781	727	503	503	502	502	502	797	797	1161	1095	1072	1030	1017	1014	1167	983	1237	1111	1183	1083	1251	1243	1165	1070	1068	1061	1055	979	954	1009	1003	1001	999	988	977	796	794	502
1707110.fasta	843	840	842	839	833	881	811	834	805	911	780	726	502	502	501	501	501	796	796	1160	1094	1071	1029	1016	1013	1166	982	1236	1110	1182	1082	1250	1242	1164	1069	1067	1060	1054	978	953	1008	1002	1000	998	987	976	795	793	501
1707105.fasta	841	838	840	837	831	879	809	832	803	909	778	724	500	500	499	499	499	794	794	1158	1092	1069	1027	1014	1011	1164	980	1234	1108	1180	1080	1248	1240	1162	1067	1065	1058	1052	976	951	1006	1000	998	996	985	974	793	791	499
1707104.fasta	838	835	837	834	828	876	806	829	800	906	775	721	497	497	496	496	496	791	791	1155	1089	1066	1024	1011	1008	1161	977	1231	1105	1177	1077	1245	1237	1159	1064	1062	1055	1049	973	948	1003	997	995	993	982	971	790	788	496
1707111.fasta	838	835	837	834	828	876	806	829	800	906	775	721	497	497	496	496	496	791	791	1155	1089	1066	1024	1011	1008	1161	977	1231	1105	1177	1077	1245	1237	1159	1064	1062	1055	1049	973	948	1003	997	995	993	982	971	790	788	496
1707125.fasta	851	848	850	847	841	889	819	842	813	919	788	734	510	510	509	509	509	804	804	1168	1102	1079	1037	1024	1021	1174	990	1244	1118	1190	1090	1258	1250	1172	1077	1075	1068	1062	986	961	1016	1010	1008	1006	995	984	803	801	509
1707109.fasta	843	840	842	839	833	881	811	834	805	911	780	726	502	502	501	501	501	796	796	1160	1094	1071	1029	1016	1013	1166	982	1236	1110	1182	1082	1250	1242	1164	1069	1067	1060	1054	978	953	1008	1002	1000	998	987	976	795	793	501
1707106.fasta	841	838	840	837	831	879	809	832	803	909	778	724	500	500	499	499	499	794	794	1158	1092	1069	1027	1014	1011	1164	980	1234	1108	1180	1080	1248	1240	1162	1067	1065	1058	1052	976	951	1006	1000	998	996	985	974	793	791	499
1707108.fasta	840	837	839	836	830	878	808	831	802	908	777	723	499	499	498	498	498	793	793	1157	1091	1068	1026	1013	1010	1163	979	1233	1107	1179	1079	1247	1239	1161	1066	1064	1057	1051	975	950	1005	999	997	995	984	973	792	790	498
1707112.fasta	840	837	839	836	830	878	808	831	802	908	777	723	499	499	498	498	498	793	793	1157	1091	1068	1026	1013	1010	1163	979	1233	1107	1179	1079	1247	1239	1161	1066	1064	1057	1051	975	950	1005	999	997	995	984	973	792	790	498
1707113.fasta	840	837	839	836	830	878	808	831	802	908	777	723	499	499	498	498	498	793	793	1157	1091	1068	1026	1013	1010	1163	979	1233	1107	1179	1079	1247	1239	1161	1066	1064	1057	1051	975	950	1005	999	997	995	984	973	792	790	498
1707107.fasta	839	836	838	835	829	877	807	830	801	907	776	722	498	498	497	497	497	792	792	1156	1090	1067	1025	1012	1009	1162	978	1232	1106	1178	1078	1246	1238	1160	1065	1063	1056	1050	974	949	1004	998	996	994	983	972	791	789	497
1707103.fasta	839	836	838	835	829	877	807	830	801	907	776	722	498	498	497	497	497	792	792	1156	1090	1067	1025	1012	1009	1162	978	1232	1106	1178	1078	1246	1238	1160	1065	1063	1056	1050	974	949	1004	998	996	994	983	972	791	789	497
EuSCAPE-RS085.fasta	827	824	826	823	817	865	795	818	789	895	764	710	486	486	485	485	485	780	780	1144	1078	1055	1013	1000	997	1150	966	1220	1094	1166	1066	1234	1226	1148	1053	1051	1044	1038	962	937	992	986	984	982	971	960	779	777	485
EuSCAPE-RS088.fasta	826	823	825	822	816	864	794	817	788	894	763	709	485	485	484	484	484	779	779	1143	1077	1054	1012	999	996	1149	965	1219	1093	1165	1065	1233	1225	1147	1052	1050	1043	1037	961	936	991	985	983	981	970	959	778	776	484
EuSCAPE-RS092.fasta	825	822	824	821	815	863	793	816	787	893	762	708	484	484	483	483	483	778	778	1142	1076	1053	1011	998	995	1148	964	1218	1092	1164	1064	1232	1224	1146	1051	1049	1042	1036	960	935	990	984	982	980	969	958	777	775	483
EuSCAPE-RS086.fasta	823	820	822	819	813	861	791	814	785	891	760	706	482	482	481	481	481	776	776	1140	1074	1051	1009	996	993	1146	962	1216	1090	1162	1062	1230	1222	1144	1049	1047	1040	1034	958	933	988	982	980	978	967	956	775	773	481
EuSCAPE-RS052.fasta	828	825	827	824	818	866	796	819	790	896	765	711	487	487	486	486	486	781	781	1145	1079	1056	1014	1001	998	1151	967	1221	1095	1167	1067	1235	1227	1149	1054	1052	1045	1039	963	938	993	987	985	983	972	961	780	778	486
EuSCAPE-RS100.fasta	820	817	819	816	810	858	788	811	782	888	757	703	479	479	478	478	478	773	773	1137	1071	1048	1006	993	990	1143	959	1213	1087	1159	1059	1227	1219	1141	1046	1044	1037	1031	955	930	985	979	977	975	964	953	772	770	478
EuSCAPE-RS103.fasta	819	816	818	815	809	857	787	810	781	887	756	702	478	478	477	477	477	772	772	1136	1070	1047	1005	992	989	1142	958	1212	1086	1158	1058	1226	1218	1140	1045	1043	1036	1030	954	929	984	978	976	974	963	952	771	769	477
EuSCAPE-RO057.fasta	1078	1075	1077	1074	1068	1116	1046	1069	1040	1146	1015	961	737	737	736	736	736	1031	1031	1395	1329	1306	1264	1251	1248	1401	1217	1471	1345	1417	1317	1485	1477	1399	1304	1302	1295	1289	1213	1188	1243	1237	1235	1233	1222	1211	1030	1028	736
EuSCAPE-RO012.fasta	1054	1051	1053	1050	1044	1092	1022	1045	1016	1122	991	937	713	713	712	712	712	1007	1007	1371	1305	1282	1240	1227	1224	1377	1193	1447	1321	1393	1293	1461	1453	1375	1280	1278	1271	1265	1189	1164	1219	1213	1211	1209	1198	1187	1006	1004	712
EuSCAPE-RO089.fasta	1076	1073	1075	1072	1066	1114	1044	1067	1038	1144	1013	959	735	735	734	734	734	1029	1029	1393	1327	1304	1262	1249	1246	1399	1215	1469	1343	1415	1315	1483	1475	1397	1302	1300	1293	1287	1211	1186	1241	1235	1233	1231	1220	1209	1028	1026	734
EuSCAPE-RO095.fasta	1073	1070	1072	1069	1063	1111	1041	1064	1035	1141	1010	956	732	732	731	731	731	1026	1026	1390	1324	1301	1259	1246	1243	1396	1212	1466	1340	1412	1312	1480	1472	1394	1299	1297	1290	1284	1208	1183	1238	1232	1230	1228	1217	1206	1025	1023	731
EuSCAPE-RO088.fasta	1068	1065	1067	1064	1058	1106	1036	1059	1030	1136	1005	951	727	727	726	726	726	1021	1021	1385	1319	1296	1254	1241	1238	1391	1207	1461	1335	1407	1307	1475	1467	1389	1294	1292	1285	1279	1203	1178	1233	1227	1225	1223	1212	1201	1020	1018	726
EuSCAPE_RO122.fasta	1066	1063	1065	1062	1056	1104	1034	1057	1028	1134	1003	949	725	725	724	724	724	1019	1019	1383	1317	1294	1252	1239	1236	1389	1205	1459	1333	1405	1305	1473	1465	1387	1292	1290	1283	1277	1201	1176	1231	1225	1223	1221	1210	1199	1018	1016	724
EuSCAPE-RO119.fasta	1065	1062	1064	1061	1055	1103	1033	1056	1027	1133	1002	948	724	724	723	723	723	1018	1018	1382	1316	1293	1251	1238	1235	1388	1204	1458	1332	1404	1304	1472	1464	1386	1291	1289	1282	1276	1200	1175	1230	1224	1222	1220	1209	1198	1017	1015	723
EuSCAPE-RO118.fasta	1056	1053	1055	1052	1046	1094	1024	1047	1018	1124	993	939	715	715	714	714	714	1009	1009	1373	1307	1284	1242	1229	1226	1379	1195	1449	1323	1395	1295	1463	1455	1377	1282	1280	1273	1267	1191	1166	1221	1215	1213	1211	1200	1189	1008	1006	714
EuSCAPE-RO084.fasta	1064	1061	1063	1060	1054	1102	1032	1055	1026	1132	1001	947	723	723	722	722	722	1017	1017	1381	1315	1292	1250	1237	1234	1387	1203	1457	1331	1403	1303	1471	1463	1385	1290	1288	1281	1275	1199	1174	1229	1223	1221	1219	1208	1197	1016	1014	722
EuSCAPE-RO126.fasta	1054	1051	1053	1050	1044	1092	1022	1045	1016	1122	991	937	713	713	712	712	712	1007	1007	1371	1305	1282	1240	1227	1224	1377	1193	1447	1321	1393	1293	1461	1453	1375	1280	1278	1271	1265	1189	1164	1219	1213	1211	1209	1198	1187	1006	1004	712
EuSCAPE-RO124.fasta	1053	1050	1052	1049	1043	1091	1021	1044	1015	1121	990	936	712	712	711	711	711	1006	1006	1370	1304	1281	1239	1226	1223	1376	1192	1446	1320	1392	1292	1460	1452	1374	1279	1277	1270	1264	1188	1163	1218	1212	1210	1208	1197	1186	1005	1003	711
EuSCAPE-RO123.fasta	1047	1044	1046	1043	1037	1085	1015	1038	1009	1115	984	930	706	706	705	705	705	1000	1000	1364	1298	1275	1233	1220	1217	1370	1186	1440	1314	1386	1286	1454	1446	1368	1273	1271	1264	1258	1182	1157	1212	1206	1204	1202	1191	1180	999	997	705
EuSCAPE-RO125.fasta	1045	1042	1044	1041	1035	1083	1013	1036	1007	1113	982	928	704	704	703	703	703	998	998	1362	1296	1273	1231	1218	1215	1368	1184	1438	1312	1384	1284	1452	1444	1366	1271	1269	1262	1256	1180	1155	1210	1204	1202	1200	1189	1178	997	995	703
EuSCAPE-RO061.fasta	1041	1038	1040	1037	1031	1079	1009	1032	1003	1109	978	924	700	700	699	699	699	994	994	1358	1292	1269	1227	1214	1211	1364	1180	1434	1308	1380	1280	1448	1440	1362	1267	1265	1258	1252	1176	1151	1206	1200	1198	1196	1185	1174	993	991	699
EuSCAPE-RO004.fasta	1032	1029	1031	1028	1022	1070	1000	1023	994	1100	969	915	691	691	690	690	690	985	985	1349	1283	1260	1218	1205	1202	1355	1171	1425	1299	1371	1271	1439	1431	1353	1258	1256	1249	1243	1167	1142	1197	1191	1189	1187	1176	1165	984	982	690
EuSCAPE-RO083.fasta	1063	1060	1062	1059	1053	1101	1031	1054	1025	1131	1000	946	722	722	721	721	721	1016	1016	1380	1314	1291	1249	1236	1233	1386	1202	1456	1330	1402	1302	1470	1462	1384	1289	1287	1280	1274	1198	1173	1228	1222	1220	1218	1207	1196	1015	1013	721
EuSCAPE-RO082.fasta	1056	1053	1055	1052	1046	1094	1024	1047	1018	1124	993	939	715	715	714	714	714	1009	1009	1373	1307	1284	1242	1229	1226	1379	1195	1449	1323	1395	1295	1463	1455	1377	1282	1280	1273	1267	1191	1166	1221	1215	1213	1211	1200	1189	1008	1006	714
EuSCAPE-RO103.fasta	1040	1037	1039	1036	1030	1078	1008	1031	1002	1108	977	923	699	699	698	698	698	993	993	1357	1291	1268	1226	1213	1210	1363	1179	1433	1307	1379	1279	1447	1439	1361	1266	1264	1257	1251	1175	1150	1205	1199	1197	1195	1184	1173	992	990	698
EuSCAPE-RO111.fasta	1032	1029	1031	1028	1022	1070	1000	1023	994	1100	969	915	691	691	690	690	690	985	985	1349	1283	1260	1218	1205	1202	1355	1171	1425	1299	1371	1271	1439	1431	1353	1258	1256	1249	1243	1167	1142	1197	1191	1189	1187	1176	1165	984	982	690
EuSCAPE-RO115.fasta	1033	1030	1032	1029	1023	1071	1001	1024	995	1101	970	916	692	692	691	691	691	986	986	1350	1284	1261	1219	1206	1203	1356	1172	1426	1300	1372	1272	1440	1432	1354	1259	1257	1250	1244	1168	1143	1198	1192	1190	1188	1177	1166	985	983	691
EuSCAPE-RO107.fasta	1031	1028	1030	1027	1021	1069	999	1022	993	1099	968	914	690	690	689	689	689	984	984	1348	1282	1259	1217	1204	1201	1354	1170	1424	1298	1370	1270	1438	1430	1352	1257	1255	1248	1242	1166	1141	1196	1190	1188	1186	1175	1164	983	981	689
EuSCAPE-RO101.fasta	1030	1027	1029	1026	1020	1068	998	1021	992	1098	967	913	689	689	688	688	688	983	983	1347	1281	1258	1216	1203	1200	1353	1169	1423	1297	1369	1269	1437	1429	1351	1256	1254	1247	1241	1165	1140	1195	1189	1187	1185	1174	1163	982	980	688
EuSCAPE-RO113.fasta	1027	1024	1026	1023	1017	1065	995	1018	989	1095	964	910	686	686	685	685	685	980	980	1344	1278	1255	1213	1200	1197	1350	1166	1420	1294	1366	1266	1434	1426	1348	1253	1251	1244	1238	1162	1137	1192	1186	1184	1182	1171	1160	979	977	685
DHQP1402243.fasta	1030	1027	1029	1026	1020	1068	998	1021	992	1098	967	913	689	689	688	688	688	983	983	1347	1281	1258	1216	1203	1200	1353	1169	1423	1297	1369	1269	1437	1429	1351	1256	1254	1247	1241	1165	1140	1195	1189	1187	1185	1174	1163	982	980	688
DHQP1402187_29.fasta	1030	1027	1029	1026	1020	1068	998	1021	992	1098	967	913	689	689	688	688	688	983	983	1347	1281	1258	1216	1203	1200	1353	1169	1423	1297	1369	1269	1437	1429	1351	1256	1254	1247	1241	1165	1140	1195	1189	1187	1185	1174	1163	982	980	688
DHQP1401984.fasta	1026	1023	1025	1022	1016	1064	994	1017	988	1094	963	909	685	685	684	684	684	979	979	1343	1277	1254	1212	1199	1196	1349	1165	1419	1293	1365	1265	1433	1425	1347	1252	1250	1243	1237	1161	1136	1191	1185	1183	1181	1170	1159	978	976	684
EuSCAPE-RO117.fasta	1057	1054	1056	1053	1047	1095	1025	1048	1019	1125	994	940	716	716	715	715	715	1010	1010	1374	1308	1285	1243	1230	1227	1380	1196	1450	1324	1396	1296	1464	1456	1378	1283	1281	1274	1268	1192	1167	1222	1216	1214	1212	1201	1190	1009	1007	715
EuSCAPE-RO067.fasta	1037	1034	1036	1033	1027	1075	1005	1028	999	1105	974	920	696	696	695	695	695	990	990	1354	1288	1265	1223	1210	1207	1360	1176	1430	1304	1376	1276	1444	1436	1358	1263	1261	1254	1248	1172	1147	1202	1196	1194	1192	1181	1170	989	987	695
EuSCAPE-RO015.fasta	1022	1019	1021	1018	1012	1060	990	1013	984	1090	959	905	681	681	680	680	680	975	975	1339	1273	1250	1208	1195	1192	1345	1161	1415	1289	1361	1261	1429	1421	1343	1248	1246	1239	1233	1157	1132	1187	1181	1179	1177	1166	1155	974	972	680
EuSCAPE-RO010.fasta	1022	1019	1021	1018	1012	1060	990	1013	984	1090	959	905	681	681	680	680	680	975	975	1339	1273	1250	1208	1195	1192	1345	1161	1415	1289	1361	1261	1429	1421	1343	1248	1246	1239	1233	1157	1132	1187	1181	1179	1177	1166	1155	974	972	680
EuSCAPE-RO026.fasta	1020	1017	1019	1016	1010	1058	988	1011	982	1088	957	903	679	679	678	678	678	973	973	1337	1271	1248	1206	1193	1190	1343	1159	1413	1287	1359	1259	1427	1419	1341	1246	1244	1237	1231	1155	1130	1185	1179	1177	1175	1164	1153	972	970	678
EuSCAPE-RO014.fasta	1019	1016	1018	1015	1009	1057	987	1010	981	1087	956	902	678	678	677	677	677	972	972	1336	1270	1247	1205	1192	1189	1342	1158	1412	1286	1358	1258	1426	1418	1340	1245	1243	1236	1230	1154	1129	1184	1178	1176	1174	1163	1152	971	969	677
EuSCAPE-RO105.fasta	1047	1044	1046	1043	1037	1085	1015	1038	1009	1115	984	930	706	706	705	705	705	1000	1000	1364	1298	1275	1233	1220	1217	1370	1186	1440	1314	1386	1286	1454	1446	1368	1273	1271	1264	1258	1182	1157	1212	1206	1204	1202	1191	1180	999	997	705
EuSCAPE-RO099.fasta	1039	1036	1038	1035	1029	1077	1007	1030	1001	1107	976	922	698	698	697	697	697	992	992	1356	1290	1267	1225	1212	1209	1362	1178	1432	1306	1378	1278	1446	1438	1360	1265	1263	1256	1250	1174	1149	1204	1198	1196	1194	1183	1172	991	989	697
EuSCAPE-RO029.fasta	1000	997	999	996	990	1038	968	991	962	1068	937	883	659	659	658	658	658	953	953	1317	1251	1228	1186	1173	1170	1323	1139	1393	1267	1339	1239	1407	1399	1321	1226	1224	1217	1211	1135	1110	1165	1159	1157	1155	1144	1133	952	950	658
EuSCAPE-RO023.fasta	1000	997	999	996	990	1038	968	991	962	1068	937	883	659	659	658	658	658	953	953	1317	1251	1228	1186	1173	1170	1323	1139	1393	1267	1339	1239	1407	1399	1321	1226	1224	1217	1211	1135	1110	1165	1159	1157	1155	1144	1133	952	950	658
EuSCAPE-RO056.fasta	999	996	998	995	989	1037	967	990	961	1067	936	882	658	658	657	657	657	952	952	1316	1250	1227	1185	1172	1169	1322	1138	1392	1266	1338	1238	1406	1398	1320	1225	1223	1216	1210	1134	1109	1164	1158	1156	1154	1143	1132	951	949	657
RIVM_C011816.fasta	1023	1020	1022	1019	1013	1061	991	1014	985	1091	960	906	682	682	681	681	681	976	976	1340	1274	1251	1209	1196	1193	1346	1162	1416	1290	1362	1262	1430	1422	1344	1249	1247	1240	1234	1158	1133	1188	1182	1180	1178	1167	1156	975	973	681
RIVM_C009980.fasta	986	983	985	982	976	1024	954	977	948	1054	923	869	645	645	644	644	644	939	939	1303	1237	1214	1172	1159	1156	1309	1125	1379	1253	1325	1225	1393	1385	1307	1212	1210	1203	1197	1121	1096	1151	1145	1143	1141	1130	1119	938	936	644
C12-E8-15.fasta	1115	1112	1114	1111	1105	1153	1083	1106	1077	1183	1052	998	774	774	773	773	773	1068	1068	1432	1366	1343	1301	1288	1285	1438	1254	1508	1382	1454	1354	1522	1514	1436	1341	1339	1332	1326	1250	1225	1280	1274	1272	1270	1259	1248	1067	1065	773
C11-E7-15.fasta	1101	1098	1100	1097	1091	1139	1069	1092	1063	1169	1038	984	760	760	759	759	759	1054	1054	1418	1352	1329	1287	1274	1271	1424	1240	1494	1368	1440	1340	1508	1500	1422	1327	1325	1318	1312	1236	1211	1266	1260	1258	1256	1245	1234	1053	1051	759
IT0132Achr-islandsremoved.fasta	1109	1106	1108	1105	1099	1147	1077	1100	1071	1177	1046	992	768	768	767	767	767	1062	1062	1426	1360	1337	1295	1282	1279	1432	1248	1502	1376	1448	1348	1516	1508	1430	1335	1333	1326	1320	1244	1219	1274	1268	1266	1264	1253	1242	1061	1059	767
IT0132R2.fasta	1101	1098	1100	1097	1091	1139	1069	1092	1063	1169	1038	984	760	760	759	759	759	1054	1054	1418	1352	1329	1287	1274	1271	1424	1240	1494	1368	1440	1340	1508	1500	1422	1327	1325	1318	1312	1236	1211	1266	1260	1258	1256	1245	1234	1053	1051	759
IT0132R1.fasta	1098	1095	1097	1094	1088	1136	1066	1089	1060	1166	1035	981	757	757	756	756	756	1051	1051	1415	1349	1326	1284	1271	1268	1421	1237	1491	1365	1437	1337	1505	1497	1419	1324	1322	1315	1309	1233	1208	1263	1257	1255	1253	1242	1231	1050	1048	756
C7-E3-14.fasta	1101	1098	1100	1097	1091	1139	1069	1092	1063	1169	1038	984	760	760	759	759	759	1054	1054	1418	1352	1329	1287	1274	1271	1424	1240	1494	1368	1440	1340	1508	1500	1422	1327	1325	1318	1312	1236	1211	1266	1260	1258	1256	1245	1234	1053	1051	759
C6-E2-14.fasta	1096	1093	1095	1092	1086	1134	1064	1087	1058	1164	1033	979	755	755	754	754	754	1049	1049	1413	1347	1324	1282	1269	1266	1419	1235	1489	1363	1435	1335	1503	1495	1417	1322	1320	1313	1307	1231	1206	1261	1255	1253	1251	1240	1229	1048	1046	754
RADAR29.fasta	1128	1125	1127	1124	1118	1166	1096	1119	1090	1196	1065	1011	787	787	786	786	786	1081	1081	1445	1379	1356	1314	1301	1298	1451	1267	1521	1395	1467	1367	1535	1527	1449	1354	1352	1345	1339	1263	1238	1293	1287	1285	1283	1272	1261	1080	1078	786
RADAR34.fasta	1111	1108	1110	1107	1101	1149	1079	1102	1073	1179	1048	994	770	770	769	769	769	1064	1064	1428	1362	1339	1297	1284	1281	1434	1250	1504	1378	1450	1350	1518	1510	1432	1337	1335	1328	1322	1246	1221	1276	1270	1268	1266	1255	1244	1063	1061	769
RIVM_C010607.fasta	1092	1089	1091	1088	1082	1130	1060	1083	1054	1160	1029	975	751	751	750	750	750	1045	1045	1409	1343	1320	1278	1265	1262	1415	1231	1485	1359	1431	1331	1499	1491	1413	1318	1316	1309	1303	1227	1202	1257	1251	1249	1247	1236	1225	1044	1042	750
RIVM_C010610.fasta	1092	1089	1091	1088	1082	1130	1060	1083	1054	1160	1029	975	751	751	750	750	750	1045	1045	1409	1343	1320	1278	1265	1262	1415	1231	1485	1359	1431	1331	1499	1491	1413	1318	1316	1309	1303	1227	1202	1257	1251	1249	1247	1236	1225	1044	1042	750
RIVM_C010856.fasta	1093	1090	1092	1089	1083	1131	1061	1084	1055	1161	1030	976	752	752	751	751	751	1046	1046	1410	1344	1321	1279	1266	1263	1416	1232	1486	1360	1432	1332	1500	1492	1414	1319	1317	1310	1304	1228	1203	1258	1252	1250	1248	1237	1226	1045	1043	751
RIVM_C010736.fasta	1090	1087	1089	1086	1080	1128	1058	1081	1052	1158	1027	973	749	749	748	748	748	1043	1043	1407	1341	1318	1276	1263	1260	1413	1229	1483	1357	1429	1329	1497	1489	1411	1316	1314	1307	1301	1225	1200	1255	1249	1247	1245	1234	1223	1042	1040	748
RIVM_C010748.fasta	1090	1087	1089	1086	1080	1128	1058	1081	1052	1158	1027	973	749	749	748	748	748	1043	1043	1407	1341	1318	1276	1263	1260	1413	1229	1483	1357	1429	1329	1497	1489	1411	1316	1314	1307	1301	1225	1200	1255	1249	1247	1245	1234	1223	1042	1040	748
RIVM_C010703.fasta	1100	1097	1099	1096	1090	1138	1068	1091	1062	1168	1037	983	759	759	758	758	758	1053	1053	1417	1351	1328	1286	1273	1270	1423	1239	1493	1367	1439	1339	1507	1499	1421	1326	1324	1317	1311	1235	1210	1265	1259	1257	1255	1244	1233	1052	1050	758
RADAR37.fasta	1131	1128	1130	1127	1121	1169	1099	1122	1093	1199	1068	1014	790	790	789	789	789	1084	1084	1448	1382	1359	1317	1304	1301	1454	1270	1524	1398	1470	1370	1538	1530	1452	1357	1355	1348	1342	1266	1241	1296	1290	1288	1286	1275	1264	1083	1081	789
RIVM_C013898.fasta	1107	1104	1106	1103	1097	1145	1075	1098	1069	1175	1044	990	766	766	765	765	765	1060	1060	1424	1358	1335	1293	1280	1277	1430	1246	1500	1374	1446	1346	1514	1506	1428	1333	1331	1324	1318	1242	1217	1272	1266	1264	1262	1251	1240	1059	1057	765
RIVM_C014093.fasta	1106	1103	1105	1102	1096	1144	1074	1097	1068	1174	1043	989	765	765	764	764	764	1059	1059	1423	1357	1334	1292	1279	1276	1429	1245	1499	1373	1445	1345	1513	1505	1427	1332	1330	1323	1317	1241	1216	1271	1265	1263	1261	1250	1239	1058	1056	764
K9_Greece.fasta	1104	1101	1103	1100	1094	1142	1072	1095	1066	1172	1041	987	763	763	762	762	762	1057	1057	1421	1355	1332	1290	1277	1274	1427	1243	1497	1371	1443	1343	1511	1503	1425	1330	1328	1321	1315	1239	1214	1269	1263	1261	1259	1248	1237	1056	1054	762
KP-K9.fasta	1104	1101	1103	1100	1094	1142	1072	1095	1066	1172	1041	987	763	763	762	762	762	1057	1057	1421	1355	1332	1290	1277	1274	1427	1243	1497	1371	1443	1343	1511	1503	1425	1330	1328	1321	1315	1239	1214	1269	1263	1261	1259	1248	1237	1056	1054	762
K19_Greece.fasta	1107	1104	1106	1103	1097	1145	1075	1098	1069	1175	1044	990	766	766	765	765	765	1060	1060	1424	1358	1335	1293	1280	1277	1430	1246	1500	1374	1446	1346	1514	1506	1428	1333	1331	1324	1318	1242	1217	1272	1266	1264	1262	1251	1240	1059	1057	765
KP-K19.fasta	1107	1104	1106	1103	1097	1145	1075	1098	1069	1175	1044	990	766	766	765	765	765	1060	1060	1424	1358	1335	1293	1280	1277	1430	1246	1500	1374	1446	1346	1514	1506	1428	1333	1331	1324	1318	1242	1217	1272	1266	1264	1262	1251	1240	1059	1057	765
K18-Greece.fasta	1102	1099	1101	1098	1092	1140	1070	1093	1064	1170	1039	985	761	761	760	760	760	1055	1055	1419	1353	1330	1288	1275	1272	1425	1241	1495	1369	1441	1341	1509	1501	1423	1328	1326	1319	1313	1237	1212	1267	1261	1259	1257	1246	1235	1054	1052	760
KP-K18.fasta	1102	1099	1101	1098	1092	1140	1070	1093	1064	1170	1039	985	761	761	760	760	760	1055	1055	1419	1353	1330	1288	1275	1272	1425	1241	1495	1369	1441	1341	1509	1501	1423	1328	1326	1319	1313	1237	1212	1267	1261	1259	1257	1246	1235	1054	1052	760
K10-Greece.fasta	1100	1097	1099	1096	1090	1138	1068	1091	1062	1168	1037	983	759	759	758	758	758	1053	1053	1417	1351	1328	1286	1273	1270	1423	1239	1493	1367	1439	1339	1507	1499	1421	1326	1324	1317	1311	1235	1210	1265	1259	1257	1255	1244	1233	1052	1050	758
KP-K10.fasta	1100	1097	1099	1096	1090	1138	1068	1091	1062	1168	1037	983	759	759	758	758	758	1053	1053	1417	1351	1328	1286	1273	1270	1423	1239	1493	1367	1439	1339	1507	1499	1421	1326	1324	1317	1311	1235	1210	1265	1259	1257	1255	1244	1233	1052	1050	758
K5-Greece.fasta	1095	1092	1094	1091	1085	1133	1063	1086	1057	1163	1032	978	754	754	753	753	753	1048	1048	1412	1346	1323	1281	1268	1265	1418	1234	1488	1362	1434	1334	1502	1494	1416	1321	1319	1312	1306	1230	1205	1260	1254	1252	1250	1239	1228	1047	1045	753
KP-K5.fasta	1095	1092	1094	1091	1085	1133	1063	1086	1057	1163	1032	978	754	754	753	753	753	1048	1048	1412	1346	1323	1281	1268	1265	1418	1234	1488	1362	1434	1334	1502	1494	1416	1321	1319	1312	1306	1230	1205	1260	1254	1252	1250	1239	1228	1047	1045	753
K13-Greece.fasta	1111	1108	1110	1107	1101	1149	1079	1102	1073	1179	1048	994	770	770	769	769	769	1064	1064	1428	1362	1339	1297	1284	1281	1434	1250	1504	1378	1450	1350	1518	1510	1432	1337	1335	1328	1322	1246	1221	1276	1270	1268	1266	1255	1244	1063	1061	769
KP-K13.fasta	1111	1108	1110	1107	1101	1149	1079	1102	1073	1179	1048	994	770	770	769	769	769	1064	1064	1428	1362	1339	1297	1284	1281	1434	1250	1504	1378	1450	1350	1518	1510	1432	1337	1335	1328	1322	1246	1221	1276	1270	1268	1266	1255	1244	1063	1061	769
kpneu012.fasta	1112	1109	1111	1108	1102	1150	1080	1103	1074	1180	1049	995	771	771	770	770	770	1065	1065	1429	1363	1340	1298	1285	1282	1435	1251	1505	1379	1451	1351	1519	1511	1433	1338	1336	1329	1323	1247	1222	1277	1271	1269	1267	1256	1245	1064	1062	770
EuSCAPE-GR125.fasta	1087	1084	1086	1083	1077	1125	1055	1078	1049	1155	1024	970	746	746	745	745	745	1040	1040	1404	1338	1315	1273	1260	1257	1410	1226	1480	1354	1426	1326	1494	1486	1408	1313	1311	1304	1298	1222	1197	1252	1246	1244	1242	1231	1220	1039	1037	745
21523_3#32.fasta	1091	1088	1090	1087	1081	1129	1059	1082	1053	1159	1028	974	750	750	749	749	749	1044	1044	1408	1342	1319	1277	1264	1261	1414	1230	1484	1358	1430	1330	1498	1490	1412	1317	1315	1308	1302	1226	1201	1256	1250	1248	1246	1235	1224	1043	1041	749
21523_2#126.fasta	1086	1083	1085	1082	1076	1124	1054	1077	1048	1154	1023	969	745	745	744	744	744	1039	1039	1403	1337	1314	1272	1259	1256	1409	1225	1479	1353	1425	1325	1493	1485	1407	1312	1310	1303	1297	1221	1196	1251	1245	1243	1241	1230	1219	1038	1036	744
321_15.fasta	1125	1122	1124	1121	1115	1163	1093	1116	1087	1193	1062	1008	784	784	783	783	783	1078	1078	1442	1376	1353	1311	1298	1295	1448	1264	1518	1392	1464	1364	1532	1524	1446	1351	1349	1342	1336	1260	1235	1290	1284	1282	1280	1269	1258	1077	1075	783
EN5387.fasta	1124	1121	1123	1120	1114	1162	1092	1115	1086	1192	1061	1007	783	783	782	782	782	1077	1077	1441	1375	1352	1310	1297	1294	1447	1263	1517	1391	1463	1363	1531	1523	1445	1350	1348	1341	1335	1259	1234	1289	1283	1281	1279	1268	1257	1076	1074	782
EuSCAPE-BE053.fasta	1109	1106	1108	1105	1099	1147	1077	1100	1071	1177	1046	992	768	768	767	767	767	1062	1062	1426	1360	1337	1295	1282	1279	1432	1248	1502	1376	1448	1348	1516	1508	1430	1335	1333	1326	1320	1244	1219	1274	1268	1266	1264	1253	1242	1061	1059	767
sam_195G7.fasta	1108	1105	1107	1104	1098	1146	1076	1099	1070	1176	1045	991	767	767	766	766	766	1061	1061	1425	1359	1336	1294	1281	1278	1431	1247	1501	1375	1447	1347	1515	1507	1429	1334	1332	1325	1319	1243	1218	1273	1267	1265	1263	1252	1241	1060	1058	766
EuSCAPE-FR003.fasta	1089	1086	1088	1085	1079	1127	1057	1080	1051	1157	1026	972	748	748	747	747	747	1042	1042	1406	1340	1317	1275	1262	1259	1412	1228	1482	1356	1428	1328	1496	1488	1410	1315	1313	1306	1300	1224	1199	1254	1248	1246	1244	1233	1222	1041	1039	747
RIVM_C009000.fasta	1089	1086	1088	1085	1079	1127	1057	1080	1051	1157	1026	972	748	748	747	747	747	1042	1042	1406	1340	1317	1275	1262	1259	1412	1228	1482	1356	1428	1328	1496	1488	1410	1315	1313	1306	1300	1224	1199	1254	1248	1246	1244	1233	1222	1041	1039	747
EuSCAPE-DE010.fasta	1087	1084	1086	1083	1077	1125	1055	1078	1049	1155	1024	970	746	746	745	745	745	1040	1040	1404	1338	1315	1273	1260	1257	1410	1226	1480	1354	1426	1326	1494	1486	1408	1313	1311	1304	1298	1222	1197	1252	1246	1244	1242	1231	1220	1039	1037	745
653-15.fasta	1067	1064	1066	1063	1057	1105	1035	1058	1029	1135	1004	950	726	726	725	725	725	1020	1020	1384	1318	1295	1253	1240	1237	1390	1206	1460	1334	1406	1306	1474	1466	1388	1293	1291	1284	1278	1202	1177	1232	1226	1224	1222	1211	1200	1019	1017	725
339.fasta	1132	1129	1131	1128	1122	1170	1100	1123	1094	1200	1069	1015	791	791	790	790	790	1085	1085	1449	1383	1360	1318	1305	1302	1455	1271	1525	1399	1471	1371	1539	1531	1453	1358	1356	1349	1343	1267	1242	1297	1291	1289	1287	1276	1265	1084	1082	790
301B.fasta	1126	1123	1125	1122	1116	1164	1094	1117	1088	1194	1063	1009	785	785	784	784	784	1079	1079	1443	1377	1354	1312	1299	1296	1449	1265	1519	1393	1465	1365	1533	1525	1447	1352	1350	1343	1337	1261	1236	1291	1285	1283	1281	1270	1259	1078	1076	784
208F.fasta	1125	1122	1124	1121	1115	1163	1093	1116	1087	1193	1062	1008	784	784	783	783	783	1078	1078	1442	1376	1353	1311	1298	1295	1448	1264	1518	1392	1464	1364	1532	1524	1446	1351	1349	1342	1336	1260	1235	1290	1284	1282	1280	1269	1258	1077	1075	783
RIVM_C017036.fasta	1161	1158	1160	1157	1151	1199	1129	1152	1123	1229	1098	1044	820	820	819	819	819	1114	1114	1478	1412	1389	1347	1334	1331	1484	1300	1554	1428	1500	1400	1568	1560	1482	1387	1385	1378	1372	1296	1271	1326	1320	1318	1316	1305	1294	1113	1111	819
RIVM_C015362.fasta	1116	1113	1115	1112	1106	1154	1084	1107	1078	1184	1053	999	775	775	774	774	774	1069	1069	1433	1367	1344	1302	1289	1286	1439	1255	1509	1383	1455	1355	1523	1515	1437	1342	1340	1333	1327	1251	1226	1281	1275	1273	1271	1260	1249	1068	1066	774
332.fasta	1152	1149	1151	1148	1142	1190	1120	1143	1114	1220	1089	1035	811	811	810	810	810	1105	1105	1469	1403	1380	1338	1325	1322	1475	1291	1545	1419	1491	1391	1559	1551	1473	1378	1376	1369	1363	1287	1262	1317	1311	1309	1307	1296	1285	1104	1102	810
434.fasta	1132	1129	1131	1128	1122	1170	1100	1123	1094	1200	1069	1015	791	791	790	790	790	1085	1085	1449	1383	1360	1318	1305	1302	1455	1271	1525	1399	1471	1371	1539	1531	1453	1358	1356	1349	1343	1267	1242	1297	1291	1289	1287	1276	1265	1084	1082	790
EuSCAPE-TR044.fasta	1157	1154	1156	1153	1147	1195	1125	1148	1119	1225	1094	1040	816	816	815	815	815	1110	1110	1474	1408	1385	1343	1330	1327	1480	1296	1550	1424	1496	1396	1564	1556	1478	1383	1381	1374	1368	1292	1267	1322	1316	1314	1312	1301	1290	1109	1107	815
EuSCAPE-TR052.fasta	1154	1151	1153	1150	1144	1192	1122	1145	1116	1222	1091	1037	813	813	812	812	812	1107	1107	1471	1405	1382	1340	1327	1324	1477	1293	1547	1421	1493	1393	1561	1553	1475	1380	1378	1371	1365	1289	1264	1319	1313	1311	1309	1298	1287	1106	1104	812
Kp_Goe_71070.fasta	1155	1152	1154	1151	1145	1193	1123	1146	1117	1223	1092	1038	814	814	813	813	813	1108	1108	1472	1406	1383	1341	1328	1325	1478	1294	1548	1422	1494	1394	1562	1554	1476	1381	1379	1372	1366	1290	1265	1320	1314	1312	1310	1299	1288	1107	1105	813
Kp_Goe_33208.fasta	1153	1150	1152	1149	1143	1191	1121	1144	1115	1221	1090	1036	812	812	811	811	811	1106	1106	1470	1404	1381	1339	1326	1323	1476	1292	1546	1420	1492	1392	1560	1552	1474	1379	1377	1370	1364	1288	1263	1318	1312	1310	1308	1297	1286	1105	1103	811
KL615329.fasta	1155	1152	1154	1151	1145	1193	1123	1146	1117	1223	1092	1038	814	814	813	813	813	1108	1108	1472	1406	1383	1341	1328	1325	1478	1294	1548	1422	1494	1394	1562	1554	1476	1381	1379	1372	1366	1290	1265	1320	1314	1312	1310	1299	1288	1107	1105	813
SC633656.fasta	1152	1149	1151	1148	1142	1190	1120	1143	1114	1220	1089	1035	811	811	810	810	810	1105	1105	1469	1403	1380	1338	1325	1322	1475	1291	1545	1419	1491	1391	1559	1551	1473	1378	1376	1369	1363	1287	1262	1317	1311	1309	1307	1296	1285	1104	1102	810
RIVM_C009837.fasta	1146	1143	1145	1142	1136	1184	1114	1137	1108	1214	1083	1029	805	805	804	804	804	1099	1099	1463	1397	1374	1332	1319	1316	1469	1285	1539	1413	1485	1385	1553	1545	1467	1372	1370	1363	1357	1281	1256	1311	1305	1303	1301	1290	1279	1098	1096	804
EuSCAPE-TR057.fasta	1142	1139	1141	1138	1132	1180	1110	1133	1104	1210	1079	1025	801	801	800	800	800	1095	1095	1459	1393	1370	1328	1315	1312	1465	1281	1535	1409	1481	1381	1549	1541	1463	1368	1366	1359	1353	1277	1252	1307	1301	1299	1297	1286	1275	1094	1092	800
RIVM_C015466.fasta	1183	1180	1182	1179	1173	1221	1151	1174	1145	1251	1120	1066	842	842	841	841	841	1136	1136	1500	1434	1411	1369	1356	1353	1506	1322	1576	1450	1522	1422	1590	1582	1504	1409	1407	1400	1394	1318	1293	1348	1342	1340	1338	1327	1316	1135	1133	841
RIVM_C015073.fasta	1173	1170	1172	1169	1163	1211	1141	1164	1135	1241	1110	1056	832	832	831	831	831	1126	1126	1490	1424	1401	1359	1346	1343	1496	1312	1566	1440	1512	1412	1580	1572	1494	1399	1397	1390	1384	1308	1283	1338	1332	1330	1328	1317	1306	1125	1123	831
RIVM_C016251.fasta	1199	1196	1198	1195	1189	1237	1167	1190	1161	1267	1136	1082	858	858	857	857	857	1152	1152	1516	1450	1427	1385	1372	1369	1522	1338	1592	1466	1538	1438	1606	1598	1520	1425	1423	1416	1410	1334	1309	1364	1358	1356	1354	1343	1332	1151	1149	857
RIVM_C010322.fasta	1168	1165	1167	1164	1158	1206	1136	1159	1130	1236	1105	1051	827	827	826	826	826	1121	1121	1485	1419	1396	1354	1341	1338	1491	1307	1561	1435	1507	1407	1575	1567	1489	1394	1392	1385	1379	1303	1278	1333	1327	1325	1323	1312	1301	1120	1118	826
RIVM_C011921.fasta	1159	1156	1158	1155	1149	1197	1127	1150	1121	1227	1096	1042	818	818	817	817	817	1112	1112	1476	1410	1387	1345	1332	1329	1482	1298	1552	1426	1498	1398	1566	1558	1480	1385	1383	1376	1370	1294	1269	1324	1318	1316	1314	1303	1292	1111	1109	817
RIVM_C010423.fasta	1155	1152	1154	1151	1145	1193	1123	1146	1117	1223	1092	1038	814	814	813	813	813	1108	1108	1472	1406	1383	1341	1328	1325	1478	1294	1548	1422	1494	1394	1562	1554	1476	1381	1379	1372	1366	1290	1265	1320	1314	1312	1310	1299	1288	1107	1105	813
GML-KP5-Col_R_TR.fasta	1204	1201	1203	1200	1194	1242	1172	1195	1166	1272	1141	1087	863	863	862	862	862	1157	1157	1521	1455	1432	1390	1377	1374	1527	1343	1597	1471	1543	1443	1611	1603	1525	1430	1428	1421	1415	1339	1314	1369	1363	1361	1359	1348	1337	1156	1154	862
RIVM_C017117.fasta	1172	1169	1171	1168	1162	1210	1140	1163	1134	1240	1109	1055	831	831	830	830	830	1125	1125	1489	1423	1400	1358	1345	1342	1495	1311	1565	1439	1511	1411	1579	1571	1493	1398	1396	1389	1383	1307	1282	1337	1331	1329	1327	1316	1305	1124	1122	830
RIVM_C010739.fasta	1171	1168	1170	1167	1161	1209	1139	1162	1133	1239	1108	1054	830	830	829	829	829	1124	1124	1488	1422	1399	1357	1344	1341	1494	1310	1564	1438	1510	1410	1578	1570	1492	1397	1395	1388	1382	1306	1281	1336	1330	1328	1326	1315	1304	1123	1121	829
RIVM_C012255.fasta	1166	1163	1165	1162	1156	1204	1134	1157	1128	1234	1103	1049	825	825	824	824	824	1119	1119	1483	1417	1394	1352	1339	1336	1489	1305	1559	1433	1505	1405	1573	1565	1487	1392	1390	1383	1377	1301	1276	1331	1325	1323	1321	1310	1299	1118	1116	824
EuSCAPE-TR055.fasta	1131	1128	1130	1127	1121	1169	1099	1122	1093	1199	1068	1014	790	790	789	789	789	1084	1084	1448	1382	1359	1317	1304	1301	1454	1270	1524	1398	1470	1370	1538	1530	1452	1357	1355	1348	1342	1266	1241	1296	1290	1288	1286	1275	1264	1083	1081	789
K19-Egypt.fasta	1174	1171	1173	1170	1164	1212	1142	1165	1136	1242	1111	1057	833	833	832	832	832	1127	1127	1491	1425	1402	1360	1347	1344	1497	1313	1567	1441	1513	1413	1581	1573	1495	1400	1398	1391	1385	1309	1284	1339	1333	1331	1329	1318	1307	1126	1124	832
K18-Egypt.fasta	1167	1164	1166	1163	1157	1205	1135	1158	1129	1235	1104	1050	826	826	825	825	825	1120	1120	1484	1418	1395	1353	1340	1337	1490	1306	1560	1434	1506	1406	1574	1566	1488	1393	1391	1384	1378	1302	1277	1332	1326	1324	1322	1311	1300	1119	1117	825
KP278.fasta	1158	1155	1157	1154	1148	1196	1126	1149	1120	1226	1095	1041	817	817	816	816	816	1111	1111	1475	1409	1386	1344	1331	1328	1481	1297	1551	1425	1497	1397	1565	1557	1479	1384	1382	1375	1369	1293	1268	1323	1317	1315	1313	1302	1291	1110	1108	816
sam_CPO20180041.fasta	1154	1151	1153	1150	1144	1192	1122	1145	1116	1222	1091	1037	813	813	812	812	812	1107	1107	1471	1405	1382	1340	1327	1324	1477	1293	1547	1421	1493	1393	1561	1553	1475	1380	1378	1371	1365	1289	1264	1319	1313	1311	1309	1298	1287	1106	1104	812
sam_H154300688.fasta	1149	1146	1148	1145	1139	1187	1117	1140	1111	1217	1086	1032	808	808	807	807	807	1102	1102	1466	1400	1377	1335	1322	1319	1472	1288	1542	1416	1488	1388	1556	1548	1470	1375	1373	1366	1360	1284	1259	1314	1308	1306	1304	1293	1282	1101	1099	807
GCID_CRE_0122.fasta	1129	1126	1128	1125	1119	1167	1097	1120	1091	1197	1066	1012	788	788	787	787	787	1082	1082	1446	1380	1357	1315	1302	1299	1452	1268	1522	1396	1468	1368	1536	1528	1450	1355	1353	1346	1340	1264	1239	1294	1288	1286	1284	1273	1262	1081	1079	787
GCID_CRE_0130.fasta	1153	1150	1152	1149	1143	1191	1121	1144	1115	1221	1090	1036	812	812	811	811	811	1106	1106	1470	1404	1381	1339	1326	1323	1476	1292	1546	1420	1492	1392	1560	1552	1474	1379	1377	1370	1364	1288	1263	1318	1312	1310	1308	1297	1286	1105	1103	811
K50-Egypt.fasta	1140	1137	1139	1136	1130	1178	1108	1131	1102	1208	1077	1023	799	799	798	798	798	1093	1093	1457	1391	1368	1326	1313	1310	1463	1279	1533	1407	1479	1379	1547	1539	1461	1366	1364	1357	1351	1275	1250	1305	1299	1297	1295	1284	1273	1092	1090	798
K49-Egypt.fasta	1128	1125	1127	1124	1118	1166	1096	1119	1090	1196	1065	1011	787	787	786	786	786	1081	1081	1445	1379	1356	1314	1301	1298	1451	1267	1521	1395	1467	1367	1535	1527	1449	1354	1352	1345	1339	1263	1238	1293	1287	1285	1283	1272	1261	1080	1078	786
314.fasta	1137	1134	1136	1133	1127	1175	1105	1128	1099	1205	1074	1020	796	796	795	795	795	1090	1090	1454	1388	1365	1323	1310	1307	1460	1276	1530	1404	1476	1376	1544	1536	1458	1363	1361	1354	1348	1272	1247	1302	1296	1294	1292	1281	1270	1089	1087	795
105KRp.fasta	1125	1122	1124	1121	1115	1163	1093	1116	1087	1193	1062	1008	784	784	783	783	783	1078	1078	1442	1376	1353	1311	1298	1295	1448	1264	1518	1392	1464	1364	1532	1524	1446	1351	1349	1342	1336	1260	1235	1290	1284	1282	1280	1269	1258	1077	1075	783
EuSCAPE-BE50.fasta	1142	1139	1141	1138	1132	1180	1110	1133	1104	1210	1079	1025	801	801	800	800	800	1095	1095	1459	1393	1370	1328	1315	1312	1465	1281	1535	1409	1481	1381	1549	1541	1463	1368	1366	1359	1353	1277	1252	1307	1301	1299	1297	1286	1275	1094	1092	800
332_15.fasta	1140	1137	1139	1136	1130	1178	1108	1131	1102	1208	1077	1023	799	799	798	798	798	1093	1093	1457	1391	1368	1326	1313	1310	1463	1279	1533	1407	1479	1379	1547	1539	1461	1366	1364	1357	1351	1275	1250	1305	1299	1297	1295	1284	1273	1092	1090	798
322_15.fasta	1137	1134	1136	1133	1127	1175	1105	1128	1099	1205	1074	1020	796	796	795	795	795	1090	1090	1454	1388	1365	1323	1310	1307	1460	1276	1530	1404	1476	1376	1544	1536	1458	1363	1361	1354	1348	1272	1247	1302	1296	1294	1292	1281	1270	1089	1087	795
135_14.fasta	1133	1130	1132	1129	1123	1171	1101	1124	1095	1201	1070	1016	792	792	791	791	791	1086	1086	1450	1384	1361	1319	1306	1303	1456	1272	1526	1400	1472	1372	1540	1532	1454	1359	1357	1350	1344	1268	1243	1298	1292	1290	1288	1277	1266	1085	1083	791
249_13.fasta	1124	1121	1123	1120	1114	1162	1092	1115	1086	1192	1061	1007	783	783	782	782	782	1077	1077	1441	1375	1352	1310	1297	1294	1447	1263	1517	1391	1463	1363	1531	1523	1445	1350	1348	1341	1335	1259	1234	1289	1283	1281	1279	1268	1257	1076	1074	782
sam_H154340717.fasta	1124	1121	1123	1120	1114	1162	1092	1115	1086	1192	1061	1007	783	783	782	782	782	1077	1077	1441	1375	1352	1310	1297	1294	1447	1263	1517	1391	1463	1363	1531	1523	1445	1350	1348	1341	1335	1259	1234	1289	1283	1281	1279	1268	1257	1076	1074	782
RIVM_C008984.fasta	1098	1095	1097	1094	1088	1136	1066	1089	1060	1166	1035	981	757	757	756	756	756	1051	1051	1415	1349	1326	1284	1271	1268	1421	1237	1491	1365	1437	1337	1505	1497	1419	1324	1322	1315	1309	1233	1208	1263	1257	1255	1253	1242	1231	1050	1048	756
OM588.fasta	1078	1075	1077	1074	1068	1116	1046	1069	1040	1146	1015	961	737	737	736	736	736	1031	1031	1395	1329	1306	1264	1251	1248	1401	1217	1471	1345	1417	1317	1485	1477	1399	1304	1302	1295	1289	1213	1188	1243	1237	1235	1233	1222	1211	1030	1028	736
OM501.fasta	1076	1073	1075	1072	1066	1114	1044	1067	1038	1144	1013	959	735	735	734	734	734	1029	1029	1393	1327	1304	1262	1249	1246	1399	1215	1469	1343	1415	1315	1483	1475	1397	1302	1300	1293	1287	1211	1186	1241	1235	1233	1231	1220	1209	1028	1026	734
sam_H154900686.fasta	1162	1159	1161	1158	1152	1200	1130	1153	1124	1230	1099	1045	821	821	820	820	820	1115	1115	1479	1413	1390	1348	1335	1332	1485	1301	1555	1429	1501	1401	1569	1561	1483	1388	1386	1379	1373	1297	1272	1327	1321	1319	1317	1306	1295	1114	1112	820
GCID-CRE-0013.fasta	1134	1131	1133	1130	1124	1172	1102	1125	1096	1202	1071	1017	793	793	792	792	792	1087	1087	1451	1385	1362	1320	1307	1304	1457	1273	1527	1401	1473	1373	1541	1533	1455	1360	1358	1351	1345	1269	1244	1299	1293	1291	1289	1278	1267	1086	1084	792
OM1545.fasta	1063	1060	1062	1059	1053	1101	1031	1054	1025	1131	1000	946	722	722	721	721	721	1016	1016	1380	1314	1291	1249	1236	1233	1386	1202	1456	1330	1402	1302	1470	1462	1384	1289	1287	1280	1274	1198	1173	1228	1222	1220	1218	1207	1196	1015	1013	721
OM1708.fasta	1063	1060	1062	1059	1053	1101	1031	1054	1025	1131	1000	946	722	722	721	721	721	1016	1016	1380	1314	1291	1249	1236	1233	1386	1202	1456	1330	1402	1302	1470	1462	1384	1289	1287	1280	1274	1198	1173	1228	1222	1220	1218	1207	1196	1015	1013	721
sam_NO1_S18.fasta	1124	1121	1123	1120	1114	1162	1092	1115	1086	1192	1061	1007	783	783	782	782	782	1077	1077	1441	1375	1352	1310	1297	1294	1447	1263	1517	1391	1463	1363	1531	1523	1445	1350	1348	1341	1335	1259	1234	1289	1283	1281	1279	1268	1257	1076	1074	782
K14-Egypt.fasta	1122	1119	1121	1118	1112	1160	1090	1113	1084	1190	1059	1005	781	781	780	780	780	1075	1075	1439	1373	1350	1308	1295	1292	1445	1261	1515	1389	1461	1361	1529	1521	1443	1348	1346	1339	1333	1257	1232	1287	1281	1279	1277	1266	1255	1074	1072	780
214.fasta	1084	1081	1083	1080	1074	1122	1052	1075	1046	1152	1021	967	743	743	742	742	742	1037	1037	1401	1335	1312	1270	1257	1254	1407	1223	1477	1351	1423	1323	1491	1483	1405	1310	1308	1301	1295	1219	1194	1249	1243	1241	1239	1228	1217	1036	1034	742
OM568.fasta	1080	1077	1079	1076	1070	1118	1048	1071	1042	1148	1017	963	739	739	738	738	738	1033	1033	1397	1331	1308	1266	1253	1250	1403	1219	1473	1347	1419	1319	1487	1479	1401	1306	1304	1297	1291	1215	1190	1245	1239	1237	1235	1224	1213	1032	1030	738
OM1691.fasta	1064	1061	1063	1060	1054	1102	1032	1055	1026	1132	1001	947	723	723	722	722	722	1017	1017	1381	1315	1292	1250	1237	1234	1387	1203	1457	1331	1403	1303	1471	1463	1385	1290	1288	1281	1275	1199	1174	1229	1223	1221	1219	1208	1197	1016	1014	722
OM1258.fasta	1064	1061	1063	1060	1054	1102	1032	1055	1026	1132	1001	947	723	723	722	722	722	1017	1017	1381	1315	1292	1250	1237	1234	1387	1203	1457	1331	1403	1303	1471	1463	1385	1290	1288	1281	1275	1199	1174	1229	1223	1221	1219	1208	1197	1016	1014	722
C10-E6-15.fasta	1134	1131	1133	1130	1124	1172	1102	1125	1096	1202	1071	1017	793	793	792	792	792	1087	1087	1451	1385	1362	1320	1307	1304	1457	1273	1527	1401	1473	1373	1541	1533	1455	1360	1358	1351	1345	1269	1244	1299	1293	1291	1289	1278	1267	1086	1084	792
BM679-17.fasta	1089	1086	1088	1085	1079	1127	1057	1080	1051	1157	1026	972	748	748	747	747	747	1042	1042	1406	1340	1317	1275	1262	1259	1412	1228	1482	1356	1428	1328	1496	1488	1410	1315	1313	1306	1300	1224	1199	1254	1248	1246	1244	1233	1222	1041	1039	747
K33_Egypt.fasta	1082	1079	1081	1078	1072	1120	1050	1073	1044	1150	1019	965	741	741	740	740	740	1035	1035	1399	1333	1310	1268	1255	1252	1405	1221	1475	1349	1421	1321	1489	1481	1403	1308	1306	1299	1293	1217	1192	1247	1241	1239	1237	1226	1215	1034	1032	740
K6-Egypt.fasta	1062	1059	1061	1058	1052	1100	1030	1053	1024	1130	999	945	721	721	720	720	720	1015	1015	1379	1313	1290	1248	1235	1232	1385	1201	1455	1329	1401	1301	1469	1461	1383	1288	1286	1279	1273	1197	1172	1227	1221	1219	1217	1206	1195	1014	1012	720
K9-Egypt.fasta	1062	1059	1061	1058	1052	1100	1030	1053	1024	1130	999	945	721	721	720	720	720	1015	1015	1379	1313	1290	1248	1235	1232	1385	1201	1455	1329	1401	1301	1469	1461	1383	1288	1286	1279	1273	1197	1172	1227	1221	1219	1217	1206	1195	1014	1012	720
107_13.fasta	1055	1052	1054	1051	1045	1093	1023	1046	1017	1123	992	938	714	714	713	713	713	1008	1008	1372	1306	1283	1241	1228	1225	1378	1194	1448	1322	1394	1294	1462	1454	1376	1281	1279	1272	1266	1190	1165	1220	1214	1212	1210	1199	1188	1007	1005	713
Kp_Goe_121641.fasta	1051	1048	1050	1047	1041	1089	1019	1042	1013	1119	988	934	710	710	709	709	709	1004	1004	1368	1302	1279	1237	1224	1221	1374	1190	1444	1318	1390	1290	1458	1450	1372	1277	1275	1268	1262	1186	1161	1216	1210	1208	1206	1195	1184	1003	1001	709
545_13.fasta	1062	1059	1061	1058	1052	1100	1030	1053	1024	1130	999	945	721	721	720	720	720	1015	1015	1379	1313	1290	1248	1235	1232	1385	1201	1455	1329	1401	1301	1469	1461	1383	1288	1286	1279	1273	1197	1172	1227	1221	1219	1217	1206	1195	1014	1012	720
309_15.fasta	1058	1055	1057	1054	1048	1096	1026	1049	1020	1126	995	941	717	717	716	716	716	1011	1011	1375	1309	1286	1244	1231	1228	1381	1197	1451	1325	1397	1297	1465	1457	1379	1284	1282	1275	1269	1193	1168	1223	1217	1215	1213	1202	1191	1010	1008	716
BWH-2.fasta	1052	1049	1051	1048	1042	1090	1020	1043	1014	1120	989	935	711	711	710	710	710	1005	1005	1369	1303	1280	1238	1225	1222	1375	1191	1445	1319	1391	1291	1459	1451	1373	1278	1276	1269	1263	1187	1162	1217	1211	1209	1207	1196	1185	1004	1002	710
304_15.fasta	1036	1033	1035	1032	1026	1074	1004	1027	998	1104	973	919	695	695	694	694	694	989	989	1353	1287	1264	1222	1209	1206	1359	1175	1429	1303	1375	1275	1443	1435	1357	1262	1260	1253	1247	1171	1146	1201	1195	1193	1191	1180	1169	988	986	694
EuSCAPE-FR001.fasta	1027	1024	1026	1023	1017	1065	995	1018	989	1095	964	910	686	686	685	685	685	980	980	1344	1278	1255	1213	1200	1197	1350	1166	1420	1294	1366	1266	1434	1426	1348	1253	1251	1244	1238	1162	1137	1192	1186	1184	1182	1171	1160	979	977	685
346_12.fasta	1065	1062	1064	1061	1055	1103	1033	1056	1027	1133	1002	948	724	724	723	723	723	1018	1018	1382	1316	1293	1251	1238	1235	1388	1204	1458	1332	1404	1304	1472	1464	1386	1291	1289	1282	1276	1200	1175	1230	1224	1222	1220	1209	1198	1017	1015	723
EuSCAPE-TR001.fasta	996	993	995	992	986	1034	964	987	958	1064	933	879	655	655	654	654	654	949	949	1313	1247	1224	1182	1169	1166	1319	1135	1389	1263	1335	1235	1403	1395	1317	1222	1220	1213	1207	1131	1106	1161	1155	1153	1151	1140	1129	948	946	654
KP18-19.fasta	1005	1002	1004	1001	995	1043	973	996	967	1073	942	888	664	664	663	663	663	958	958	1322	1256	1233	1191	1178	1175	1328	1144	1398	1272	1344	1244	1412	1404	1326	1231	1229	1222	1216	1140	1115	1170	1164	1162	1160	1149	1138	957	955	663
KP1-19.fasta	995	992	994	991	985	1033	963	986	957	1063	932	878	654	654	653	653	653	948	948	1312	1246	1223	1181	1168	1165	1318	1134	1388	1262	1334	1234	1402	1394	1316	1221	1219	1212	1206	1130	1105	1160	1154	1152	1150	1139	1128	947	945	653
KP43-19.fasta	998	995	997	994	988	1036	966	989	960	1066	935	881	657	657	656	656	656	951	951	1315	1249	1226	1184	1171	1168	1321	1137	1391	1265	1337	1237	1405	1397	1319	1224	1222	1215	1209	1133	1108	1163	1157	1155	1153	1142	1131	950	948	656
k1953-UK.fasta	997	994	996	993	987	1035	965	988	959	1065	934	880	656	656	655	655	655	950	950	1314	1248	1225	1183	1170	1167	1320	1136	1390	1264	1336	1236	1404	1396	1318	1223	1221	1214	1208	1132	1107	1162	1156	1154	1152	1141	1130	949	947	655
KP272.fasta	992	989	991	988	982	1030	960	983	954	1060	929	875	651	651	650	650	650	945	945	1309	1243	1220	1178	1165	1162	1315	1131	1385	1259	1331	1231	1399	1391	1313	1218	1216	1209	1203	1127	1102	1157	1151	1149	1147	1136	1125	944	942	650
KP252.fasta	991	988	990	987	981	1029	959	982	953	1059	928	874	650	650	649	649	649	944	944	1308	1242	1219	1177	1164	1161	1314	1130	1384	1258	1330	1230	1398	1390	1312	1217	1215	1208	1202	1126	1101	1156	1150	1148	1146	1135	1124	943	941	649
EuSCAPE-IT042.fasta	986	983	985	982	976	1024	954	977	948	1054	923	869	645	645	644	644	644	939	939	1303	1237	1214	1172	1159	1156	1309	1125	1379	1253	1325	1225	1393	1385	1307	1212	1210	1203	1197	1121	1096	1151	1145	1143	1141	1130	1119	938	936	644
SMART643.fasta	983	980	982	979	973	1021	951	974	945	1051	920	866	642	642	641	641	641	936	936	1300	1234	1211	1169	1156	1153	1306	1122	1376	1250	1322	1222	1390	1382	1304	1209	1207	1200	1194	1118	1093	1148	1142	1140	1138	1127	1116	935	933	641
AR_0135.fasta	978	975	977	974	968	1016	946	969	940	1046	915	861	637	637	636	636	636	931	931	1295	1229	1206	1164	1151	1148	1301	1117	1371	1245	1317	1217	1385	1377	1299	1204	1202	1195	1189	1113	1088	1143	1137	1135	1133	1122	1111	930	928	636
EuSCAPE-IT014.fasta	958	955	957	954	948	996	926	949	920	1026	895	841	617	617	616	616	616	911	911	1275	1209	1186	1144	1131	1128	1281	1097	1351	1225	1297	1197	1365	1357	1279	1184	1182	1175	1169	1093	1068	1123	1117	1115	1113	1102	1091	910	908	616
RIVM_C017838.fasta	971	968	970	967	961	1009	939	962	933	1039	908	854	630	630	629	629	629	924	924	1288	1222	1199	1157	1144	1141	1294	1110	1364	1238	1310	1210	1378	1370	1292	1197	1195	1188	1182	1106	1081	1136	1130	1128	1126	1115	1104	923	921	629
DG7721.fasta	954	951	953	950	944	992	922	945	916	1022	891	837	613	613	612	612	612	907	907	1271	1205	1182	1140	1127	1124	1277	1093	1347	1221	1293	1193	1361	1353	1275	1180	1178	1171	1165	1089	1064	1119	1113	1111	1109	1098	1087	906	904	612
DG5546.fasta	952	949	951	948	942	990	920	943	914	1020	889	835	611	611	610	610	610	905	905	1269	1203	1180	1138	1125	1122	1275	1091	1345	1219	1291	1191	1359	1351	1273	1178	1176	1169	1163	1087	1062	1117	1111	1109	1107	1096	1085	904	902	610
DG5559.fasta	952	949	951	948	942	990	920	943	914	1020	889	835	611	611	610	610	610	905	905	1269	1203	1180	1138	1125	1122	1275	1091	1345	1219	1291	1191	1359	1351	1273	1178	1176	1169	1163	1087	1062	1117	1111	1109	1107	1096	1085	904	902	610
KP303.fasta	971	968	970	967	961	1009	939	962	933	1039	908	854	630	630	629	629	629	924	924	1288	1222	1199	1157	1144	1141	1294	1110	1364	1238	1310	1210	1378	1370	1292	1197	1195	1188	1182	1106	1081	1136	1130	1128	1126	1115	1104	923	921	629
KP304.fasta	971	968	970	967	961	1009	939	962	933	1039	908	854	630	630	629	629	629	924	924	1288	1222	1199	1157	1144	1141	1294	1110	1364	1238	1310	1210	1378	1370	1292	1197	1195	1188	1182	1106	1081	1136	1130	1128	1126	1115	1104	923	921	629
KP298.fasta	969	966	968	965	959	1007	937	960	931	1037	906	852	628	628	627	627	627	922	922	1286	1220	1197	1155	1142	1139	1292	1108	1362	1236	1308	1208	1376	1368	1290	1195	1193	1186	1180	1104	1079	1134	1128	1126	1124	1113	1102	921	919	627
KP297.fasta	969	966	968	965	959	1007	937	960	931	1037	906	852	628	628	627	627	627	922	922	1286	1220	1197	1155	1142	1139	1292	1108	1362	1236	1308	1208	1376	1368	1290	1195	1193	1186	1180	1104	1079	1134	1128	1126	1124	1113	1102	921	919	627
KP296.fasta	968	965	967	964	958	1006	936	959	930	1036	905	851	627	627	626	626	626	921	921	1285	1219	1196	1154	1141	1138	1291	1107	1361	1235	1307	1207	1375	1367	1289	1194	1192	1185	1179	1103	1078	1133	1127	1125	1123	1112	1101	920	918	626
27.fasta	988	985	987	984	978	1026	956	979	950	1056	925	871	647	647	646	646	646	941	941	1305	1239	1216	1174	1161	1158	1311	1127	1381	1255	1327	1227	1395	1387	1309	1214	1212	1205	1199	1123	1098	1153	1147	1145	1143	1132	1121	940	938	646
KP299.fasta	976	973	975	972	966	1014	944	967	938	1044	913	859	635	635	634	634	634	929	929	1293	1227	1204	1162	1149	1146	1299	1115	1369	1243	1315	1215	1383	1375	1297	1202	1200	1193	1187	1111	1086	1141	1135	1133	1131	1120	1109	928	926	634
EuSCAPE-IT210.fasta	971	968	970	967	961	1009	939	962	933	1039	908	854	630	630	629	629	629	924	924	1288	1222	1199	1157	1144	1141	1294	1110	1364	1238	1310	1210	1378	1370	1292	1197	1195	1188	1182	1106	1081	1136	1130	1128	1126	1115	1104	923	921	629
EuSCAPE-IT208.fasta	965	962	964	961	955	1003	933	956	927	1033	902	848	624	624	623	623	623	918	918	1282	1216	1193	1151	1138	1135	1288	1104	1358	1232	1304	1204	1372	1364	1286	1191	1189	1182	1176	1100	1075	1130	1124	1122	1120	1109	1098	917	915	623
EuSCAPE-IT201.fasta	964	961	963	960	954	1002	932	955	926	1032	901	847	623	623	622	622	622	917	917	1281	1215	1192	1150	1137	1134	1287	1103	1357	1231	1303	1203	1371	1363	1285	1190	1188	1181	1175	1099	1074	1129	1123	1121	1119	1108	1097	916	914	622
KP373.fasta	978	975	977	974	968	1016	946	969	940	1046	915	861	637	637	636	636	636	931	931	1295	1229	1206	1164	1151	1148	1301	1117	1371	1245	1317	1217	1385	1377	1299	1204	1202	1195	1189	1113	1088	1143	1137	1135	1133	1122	1111	930	928	636
KP380.fasta	976	973	975	972	966	1014	944	967	938	1044	913	859	635	635	634	634	634	929	929	1293	1227	1204	1162	1149	1146	1299	1115	1369	1243	1315	1215	1383	1375	1297	1202	1200	1193	1187	1111	1086	1141	1135	1133	1131	1120	1109	928	926	634
EuSCAPE-IT260.fasta	976	973	975	972	966	1014	944	967	938	1044	913	859	635	635	634	634	634	929	929	1293	1227	1204	1162	1149	1146	1299	1115	1369	1243	1315	1215	1383	1375	1297	1202	1200	1193	1187	1111	1086	1141	1135	1133	1131	1120	1109	928	926	634
KP341.fasta	948	945	947	944	938	986	916	939	910	1016	885	831	607	607	606	606	606	901	901	1265	1199	1176	1134	1121	1118	1271	1087	1341	1215	1287	1187	1355	1347	1269	1174	1172	1165	1159	1083	1058	1113	1107	1105	1103	1092	1081	900	898	606
KP17-19.fasta	949	946	948	945	939	987	917	940	911	1017	886	832	608	608	607	607	607	902	902	1266	1200	1177	1135	1122	1119	1272	1088	1342	1216	1288	1188	1356	1348	1270	1175	1173	1166	1160	1084	1059	1114	1108	1106	1104	1093	1082	901	899	607
KP34-19.fasta	940	937	939	936	930	978	908	931	902	1008	877	823	599	599	598	598	598	893	893	1257	1191	1168	1126	1113	1110	1263	1079	1333	1207	1279	1179	1347	1339	1261	1166	1164	1157	1151	1075	1050	1105	1099	1097	1095	1084	1073	892	890	598
CAZ147.fasta	955	952	954	951	945	993	923	946	917	1023	892	838	614	614	613	613	613	908	908	1272	1206	1183	1141	1128	1125	1278	1094	1348	1222	1294	1194	1362	1354	1276	1181	1179	1172	1166	1090	1065	1120	1114	1112	1110	1099	1088	907	905	613
CAZ113.fasta	954	951	953	950	944	992	922	945	916	1022	891	837	613	613	612	612	612	907	907	1271	1205	1182	1140	1127	1124	1277	1093	1347	1221	1293	1193	1361	1353	1275	1180	1178	1171	1165	1089	1064	1119	1113	1111	1109	1098	1087	906	904	612
CAZ112.fasta	959	956	958	955	949	997	927	950	921	1027	896	842	618	618	617	617	617	912	912	1276	1210	1187	1145	1132	1129	1282	1098	1352	1226	1298	1198	1366	1358	1280	1185	1183	1176	1170	1094	1069	1124	1118	1116	1114	1103	1092	911	909	617
CAZ156.fasta	951	948	950	947	941	989	919	942	913	1019	888	834	610	610	609	609	609	904	904	1268	1202	1179	1137	1124	1121	1274	1090	1344	1218	1290	1190	1358	1350	1272	1177	1175	1168	1162	1086	1061	1116	1110	1108	1106	1095	1084	903	901	609
CAZ117.fasta	948	945	947	944	938	986	916	939	910	1016	885	831	607	607	606	606	606	901	901	1265	1199	1176	1134	1121	1118	1271	1087	1341	1215	1287	1187	1355	1347	1269	1174	1172	1165	1159	1083	1058	1113	1107	1105	1103	1092	1081	900	898	606
KP390.fasta	940	937	939	936	930	978	908	931	902	1008	877	823	599	599	598	598	598	893	893	1257	1191	1168	1126	1113	1110	1263	1079	1333	1207	1279	1179	1347	1339	1261	1166	1164	1157	1151	1075	1050	1105	1099	1097	1095	1084	1073	892	890	598
KP58-19.fasta	945	942	944	941	935	983	913	936	907	1013	882	828	604	604	603	603	603	898	898	1262	1196	1173	1131	1118	1115	1268	1084	1338	1212	1284	1184	1352	1344	1266	1171	1169	1162	1156	1080	1055	1110	1104	1102	1100	1089	1078	897	895	603
KP65-18-3.fasta	945	942	944	941	935	983	913	936	907	1013	882	828	604	604	603	603	603	898	898	1262	1196	1173	1131	1118	1115	1268	1084	1338	1212	1284	1184	1352	1344	1266	1171	1169	1162	1156	1080	1055	1110	1104	1102	1100	1089	1078	897	895	603
KP36-19.fasta	944	941	943	940	934	982	912	935	906	1012	881	827	603	603	602	602	602	897	897	1261	1195	1172	1130	1117	1114	1267	1083	1337	1211	1283	1183	1351	1343	1265	1170	1168	1161	1155	1079	1054	1109	1103	1101	1099	1088	1077	896	894	602
KP8-19.fasta	944	941	943	940	934	982	912	935	906	1012	881	827	603	603	602	602	602	897	897	1261	1195	1172	1130	1117	1114	1267	1083	1337	1211	1283	1183	1351	1343	1265	1170	1168	1161	1155	1079	1054	1109	1103	1101	1099	1088	1077	896	894	602
KP338.fasta	929	926	928	925	919	967	897	920	891	997	866	812	588	588	587	587	587	882	882	1246	1180	1157	1115	1102	1099	1252	1068	1322	1196	1268	1168	1336	1328	1250	1155	1153	1146	1140	1064	1039	1094	1088	1086	1084	1073	1062	881	879	587
KP308.fasta	916	913	915	912	906	954	884	907	878	984	853	799	575	575	574	574	574	869	869	1233	1167	1144	1102	1089	1086	1239	1055	1309	1183	1255	1155	1323	1315	1237	1142	1140	1133	1127	1051	1026	1081	1075	1073	1071	1060	1049	868	866	574
KP315.fasta	916	913	915	912	906	954	884	907	878	984	853	799	575	575	574	574	574	869	869	1233	1167	1144	1102	1089	1086	1239	1055	1309	1183	1255	1155	1323	1315	1237	1142	1140	1133	1127	1051	1026	1081	1075	1073	1071	1060	1049	868	866	574
KP323.fasta	916	913	915	912	906	954	884	907	878	984	853	799	575	575	574	574	574	869	869	1233	1167	1144	1102	1089	1086	1239	1055	1309	1183	1255	1155	1323	1315	1237	1142	1140	1133	1127	1051	1026	1081	1075	1073	1071	1060	1049	868	866	574
KP309.fasta	930	927	929	926	920	968	898	921	892	998	867	813	589	589	588	588	588	883	883	1247	1181	1158	1116	1103	1100	1253	1069	1323	1197	1269	1169	1337	1329	1251	1156	1154	1147	1141	1065	1040	1095	1089	1087	1085	1074	1063	882	880	588
KP314.fasta	919	916	918	915	909	957	887	910	881	987	856	802	578	578	577	577	577	872	872	1236	1170	1147	1105	1092	1089	1242	1058	1312	1186	1258	1158	1326	1318	1240	1145	1143	1136	1130	1054	1029	1084	1078	1076	1074	1063	1052	871	869	577
KP319.fasta	918	915	917	914	908	956	886	909	880	986	855	801	577	577	576	576	576	871	871	1235	1169	1146	1104	1091	1088	1241	1057	1311	1185	1257	1157	1325	1317	1239	1144	1142	1135	1129	1053	1028	1083	1077	1075	1073	1062	1051	870	868	576
KP325.fasta	915	912	914	911	905	953	883	906	877	983	852	798	574	574	573	573	573	868	868	1232	1166	1143	1101	1088	1085	1238	1054	1308	1182	1254	1154	1322	1314	1236	1141	1139	1132	1126	1050	1025	1080	1074	1072	1070	1059	1048	867	865	573
KP332.fasta	915	912	914	911	905	953	883	906	877	983	852	798	574	574	573	573	573	868	868	1232	1166	1143	1101	1088	1085	1238	1054	1308	1182	1254	1154	1322	1314	1236	1141	1139	1132	1126	1050	1025	1080	1074	1072	1070	1059	1048	867	865	573
KP334.fasta	915	912	914	911	905	953	883	906	877	983	852	798	574	574	573	573	573	868	868	1232	1166	1143	1101	1088	1085	1238	1054	1308	1182	1254	1154	1322	1314	1236	1141	1139	1132	1126	1050	1025	1080	1074	1072	1070	1059	1048	867	865	573
RIVM_C013651.fasta	1012	1009	1011	1008	1002	1050	980	1003	974	1080	949	895	671	671	670	670	670	965	965	1329	1263	1240	1198	1185	1182	1335	1151	1405	1279	1351	1251	1419	1411	1333	1238	1236	1229	1223	1147	1122	1177	1171	1169	1167	1156	1145	964	962	670
Kleb_Syr.fasta	998	995	997	994	988	1036	966	989	960	1066	935	881	657	657	656	656	656	951	951	1315	1249	1226	1184	1171	1168	1321	1137	1391	1265	1337	1237	1405	1397	1319	1224	1222	1215	1209	1133	1108	1163	1157	1155	1153	1142	1131	950	948	656
ISMETT-ST101-cl8.fasta	995	992	994	991	985	1033	963	986	957	1063	932	878	654	654	653	653	653	948	948	1312	1246	1223	1181	1168	1165	1318	1134	1388	1262	1334	1234	1402	1394	1316	1221	1219	1212	1206	1130	1105	1160	1154	1152	1150	1139	1128	947	945	653
KP38-19.fasta	984	981	983	980	974	1022	952	975	946	1052	921	867	643	643	642	642	642	937	937	1301	1235	1212	1170	1157	1154	1307	1123	1377	1251	1323	1223	1391	1383	1305	1210	1208	1201	1195	1119	1094	1149	1143	1141	1139	1128	1117	936	934	642
KP274.fasta	933	930	932	929	923	971	901	924	895	1001	870	816	592	592	591	591	591	886	886	1250	1184	1161	1119	1106	1103	1256	1072	1326	1200	1272	1172	1340	1332	1254	1159	1157	1150	1144	1068	1043	1098	1092	1090	1088	1077	1066	885	883	591
EuSCAPE-RS074.fasta	817	814	816	813	807	855	785	808	779	885	754	700	476	476	475	475	475	770	770	1134	1068	1045	1003	990	987	1140	956	1210	1084	1156	1056	1224	1216	1138	1043	1041	1034	1028	952	927	982	976	974	972	961	950	769	767	475
EuSCAPE-RS016.fasta	816	813	815	812	806	854	784	807	778	884	753	699	475	475	474	474	474	769	769	1133	1067	1044	1002	989	986	1139	955	1209	1083	1155	1055	1223	1215	1137	1042	1040	1033	1027	951	926	981	975	973	971	960	949	768	766	474
EuSCAPE-RS017.fasta	815	812	814	811	805	853	783	806	777	883	752	698	474	474	473	473	473	768	768	1132	1066	1043	1001	988	985	1138	954	1208	1082	1154	1054	1222	1214	1136	1041	1039	1032	1026	950	925	980	974	972	970	959	948	767	765	473
EuSCAPE-RS108.fasta	813	810	812	809	803	851	781	804	775	881	750	696	472	472	471	471	471	766	766	1130	1064	1041	999	986	983	1136	952	1206	1080	1152	1052	1220	1212	1134	1039	1037	1030	1024	948	923	978	972	970	968	957	946	765	763	471
Kp202.fasta	821	818	820	817	811	859	789	812	783	889	758	704	480	480	479	479	479	774	774	1138	1072	1049	1007	994	991	1144	960	1214	1088	1160	1060	1228	1220	1142	1047	1045	1038	1032	956	931	986	980	978	976	965	954	773	771	479
kpneu008.fasta	820	817	819	816	810	858	788	811	782	888	757	703	479	479	478	478	478	773	773	1137	1071	1048	1006	993	990	1143	959	1213	1087	1159	1059	1227	1219	1141	1046	1044	1037	1031	955	930	985	979	977	975	964	953	772	770	478
EuSCAPE-RS015.fasta	813	810	812	809	803	851	781	804	775	881	750	696	472	472	471	471	471	766	766	1130	1064	1041	999	986	983	1136	952	1206	1080	1152	1052	1220	1212	1134	1039	1037	1030	1024	948	923	978	972	970	968	957	946	765	763	471
EuSCAPE-SI002.fasta	814	811	813	810	804	852	782	805	776	882	751	697	473	473	472	472	472	767	767	1131	1065	1042	1000	987	984	1137	953	1207	1081	1153	1053	1221	1213	1135	1040	1038	1031	1025	949	924	979	973	971	969	958	947	766	764	472
BR4-14.fasta	813	810	812	809	803	851	781	804	775	881	750	696	472	472	471	471	471	766	766	1130	1064	1041	999	986	983	1136	952	1206	1080	1152	1052	1220	1212	1134	1039	1037	1030	1024	948	923	978	972	970	968	957	946	765	763	471
EuSCAPE-RS028.fasta	814	811	813	810	804	852	782	805	776	882	751	697	473	473	472	472	472	767	767	1131	1065	1042	1000	987	984	1137	953	1207	1081	1153	1053	1221	1213	1135	1040	1038	1031	1025	949	924	979	973	971	969	958	947	766	764	472
EuSCAPE-RS027.fasta	811	808	810	807	801	849	779	802	773	879	748	694	470	470	469	469	469	764	764	1128	1062	1039	997	984	981	1134	950	1204	1078	1150	1050	1218	1210	1132	1037	1035	1028	1022	946	921	976	970	968	966	955	944	763	761	469
326_15.fasta	906	903	905	902	896	944	874	897	868	974	843	789	565	565	564	564	564	859	859	1223	1157	1134	1092	1079	1076	1229	1045	1299	1173	1245	1145	1313	1305	1227	1132	1130	1123	1117	1041	1016	1071	1065	1063	1061	1050	1039	858	856	564
467_13.fasta	891	888	890	887	881	929	859	882	853	959	828	774	550	550	549	549	549	844	844	1208	1142	1119	1077	1064	1061	1214	1030	1284	1158	1230	1130	1298	1290	1212	1117	1115	1108	1102	1026	1001	1056	1050	1048	1046	1035	1024	843	841	549
342.fasta	881	878	880	877	871	919	849	872	843	949	818	764	540	540	539	539	539	834	834	1198	1132	1109	1067	1054	1051	1204	1020	1274	1148	1220	1120	1288	1280	1202	1107	1105	1098	1092	1016	991	1046	1040	1038	1036	1025	1014	833	831	539
OM239.fasta	867	864	866	863	857	905	835	858	829	935	804	750	526	526	525	525	525	820	820	1184	1118	1095	1053	1040	1037	1190	1006	1260	1134	1206	1106	1274	1266	1188	1093	1091	1084	1078	1002	977	1032	1026	1024	1022	1011	1000	819	817	525
sam_181F10.fasta	863	860	862	859	853	901	831	854	825	931	800	746	522	522	521	521	521	816	816	1180	1114	1091	1049	1036	1033	1186	1002	1256	1130	1202	1102	1270	1262	1184	1089	1087	1080	1074	998	973	1028	1022	1020	1018	1007	996	815	813	521
EuSCAPE-RS068.fasta	858	855	857	854	848	896	826	849	820	926	795	741	517	517	516	516	516	811	811	1175	1109	1086	1044	1031	1028	1181	997	1251	1125	1197	1097	1265	1257	1179	1084	1082	1075	1069	993	968	1023	1017	1015	1013	1002	991	810	808	516
kpneu050.fasta	835	832	834	831	825	873	803	826	797	903	772	718	494	494	493	493	493	788	788	1152	1086	1063	1021	1008	1005	1158	974	1228	1102	1174	1074	1242	1234	1156	1061	1059	1052	1046	970	945	1000	994	992	990	979	968	787	785	493
sam_CPO20170072.fasta	825	822	824	821	815	863	793	816	787	893	762	708	484	484	483	483	483	778	778	1142	1076	1053	1011	998	995	1148	964	1218	1092	1164	1064	1232	1224	1146	1051	1049	1042	1036	960	935	990	984	982	980	969	958	777	775	483
EuSCAPE-RS079.fasta	822	819	821	818	812	860	790	813	784	890	759	705	481	481	480	480	480	775	775	1139	1073	1050	1008	995	992	1145	961	1215	1089	1161	1061	1229	1221	1143	1048	1046	1039	1033	957	932	987	981	979	977	966	955	774	772	480
1707143.fasta	818	815	817	814	808	856	786	809	780	886	755	701	477	477	476	476	476	771	771	1135	1069	1046	1004	991	988	1141	957	1211	1085	1157	1057	1225	1217	1139	1044	1042	1035	1029	953	928	983	977	975	973	962	951	770	768	476
EuSCAPE-RS118.fasta	817	814	816	813	807	855	785	808	779	885	754	700	476	476	475	475	475	770	770	1134	1068	1045	1003	990	987	1140	956	1210	1084	1156	1056	1224	1216	1138	1043	1041	1034	1028	952	927	982	976	974	972	961	950	769	767	475
EuSCAPE-RS042.fasta	816	813	815	812	806	854	784	807	778	884	753	699	475	475	474	474	474	769	769	1133	1067	1044	1002	989	986	1139	955	1209	1083	1155	1055	1223	1215	1137	1042	1040	1033	1027	951	926	981	975	973	971	960	949	768	766	474
EuSCAPE-RS076.fasta	815	812	814	811	805	853	783	806	777	883	752	698	474	474	473	473	473	768	768	1132	1066	1043	1001	988	985	1138	954	1208	1082	1154	1054	1222	1214	1136	1041	1039	1032	1026	950	925	980	974	972	970	959	948	767	765	473
EuSCAPE-SI025.fasta	812	809	811	808	802	850	780	803	774	880	749	695	471	471	470	470	470	765	765	1129	1063	1040	998	985	982	1135	951	1205	1079	1151	1051	1219	1211	1133	1038	1036	1029	1023	947	922	977	971	969	967	956	945	764	762	470
EuSCAPE-RS043.fasta	811	808	810	807	801	849	779	802	773	879	748	694	470	470	469	469	469	764	764	1128	1062	1039	997	984	981	1134	950	1204	1078	1150	1050	1218	1210	1132	1037	1035	1028	1022	946	921	976	970	968	966	955	944	763	761	469
EuSCAPE-RS026.fasta	811	808	810	807	801	849	779	802	773	879	748	694	470	470	469	469	469	764	764	1128	1062	1039	997	984	981	1134	950	1204	1078	1150	1050	1218	1210	1132	1037	1035	1028	1022	946	921	976	970	968	966	955	944	763	761	469
KpvST101_OXA-48.fasta	1097	1094	1096	1093	1087	1135	1065	1088	1059	1165	1034	980	756	756	755	755	755	1050	1050	1414	1348	1325	1283	1270	1267	1420	1236	1490	1364	1436	1336	1504	1496	1418	1323	1321	1314	1308	1232	1207	1262	1256	1254	1252	1241	1230	1049	1047	755
EuSCAPE-RS054.fasta	807	804	806	803	797	845	775	798	769	875	744	690	466	466	465	465	465	760	760	1124	1058	1035	993	980	977	1130	946	1200	1074	1146	1046	1214	1206	1128	1033	1031	1024	1018	942	917	972	966	964	962	951	940	759	757	465
EuSCAPE-BE082.fasta	669	666	668	665	659	707	637	660	631	737	606	552	328	328	327	327	327	622	622	986	920	897	855	842	839	992	808	1062	936	1008	908	1076	1068	990	895	893	886	880	804	779	834	828	826	824	813	802	621	619	327
EuSCAPE_BE083.fasta	669	666	668	665	659	707	637	660	631	737	606	552	328	328	327	327	327	622	622	986	920	897	855	842	839	992	808	1062	936	1008	908	1076	1068	990	895	893	886	880	804	779	834	828	826	824	813	802	621	619	327
PS1684E.fasta	709	706	708	705	699	747	677	700	671	777	646	592	368	368	367	367	367	662	662	1026	960	937	895	882	879	1032	848	1102	976	1048	948	1116	1108	1030	935	933	926	920	844	819	874	868	866	864	853	842	661	659	367
EuSCAPE-BE047.fasta	700	697	699	696	690	738	668	691	662	768	637	583	359	359	358	358	358	653	653	1017	951	928	886	873	870	1023	839	1093	967	1039	939	1107	1099	1021	926	924	917	911	835	810	865	859	857	855	844	833	652	650	358
310_15.fasta	700	697	699	696	690	738	668	691	662	768	637	583	359	359	358	358	358	653	653	1017	951	928	886	873	870	1023	839	1093	967	1039	939	1107	1099	1021	926	924	917	911	835	810	865	859	857	855	844	833	652	650	358
CARB115.fasta	699	696	698	695	689	737	667	690	661	767	636	582	358	358	357	357	357	652	652	1016	950	927	885	872	869	1022	838	1092	966	1038	938	1106	1098	1020	925	923	916	910	834	809	864	858	856	854	843	832	651	649	357
EuSCAPE-BE079.fasta	670	667	669	666	660	708	638	661	632	738	607	553	329	329	328	328	328	623	623	987	921	898	856	843	840	993	809	1063	937	1009	909	1077	1069	991	896	894	887	881	805	780	835	829	827	825	814	803	622	620	328
EuSCAPE-BE067.fasta	669	666	668	665	659	707	637	660	631	737	606	552	328	328	327	327	327	622	622	986	920	897	855	842	839	992	808	1062	936	1008	908	1076	1068	990	895	893	886	880	804	779	834	828	826	824	813	802	621	619	327
EuSCAPE-BE064.fasta	669	666	668	665	659	707	637	660	631	737	606	552	328	328	327	327	327	622	622	986	920	897	855	842	839	992	808	1062	936	1008	908	1076	1068	990	895	893	886	880	804	779	834	828	826	824	813	802	621	619	327
BWHC4.fasta	837	834	836	833	827	875	805	828	799	905	774	720	496	496	495	495	495	790	790	1154	1088	1065	1023	1010	1007	1160	976	1230	1104	1176	1076	1244	1236	1158	1063	1061	1054	1048	972	947	1002	996	994	992	981	970	789	787	495
2485STDY5438257.fasta	644	641	643	640	634	682	612	635	606	712	581	527	303	303	302	302	302	597	597	961	895	872	830	817	814	967	783	1037	911	983	883	1051	1043	965	870	868	861	855	779	754	809	803	801	799	788	777	596	594	302
2485STDY5438272.fasta	644	641	643	640	634	682	612	635	606	712	581	527	303	303	302	302	302	597	597	961	895	872	830	817	814	967	783	1037	911	983	883	1051	1043	965	870	868	861	855	779	754	809	803	801	799	788	777	596	594	302
K2311-UK.fasta	644	641	643	640	634	682	612	635	606	712	581	527	303	303	302	302	302	597	597	961	895	872	830	817	814	967	783	1037	911	983	883	1051	1043	965	870	868	861	855	779	754	809	803	801	799	788	777	596	594	302
2485STDY5438265.fasta	643	640	642	639	633	681	611	634	605	711	580	526	302	302	301	301	301	596	596	960	894	871	829	816	813	966	782	1036	910	982	882	1050	1042	964	869	867	860	854	778	753	808	802	800	798	787	776	595	593	301
2485STDY5438199.fasta	643	640	642	639	633	681	611	634	605	711	580	526	302	302	301	301	301	596	596	960	894	871	829	816	813	966	782	1036	910	982	882	1050	1042	964	869	867	860	854	778	753	808	802	800	798	787	776	595	593	301
2485STDY5438270.fasta	641	638	640	637	631	679	609	632	603	709	578	524	300	300	299	299	299	594	594	958	892	869	827	814	811	964	780	1034	908	980	880	1048	1040	962	867	865	858	852	776	751	806	800	798	796	785	774	593	591	299
K1631-UK.fasta	641	638	640	637	631	679	609	632	603	709	578	524	300	300	299	299	299	594	594	958	892	869	827	814	811	964	780	1034	908	980	880	1048	1040	962	867	865	858	852	776	751	806	800	798	796	785	774	593	591	299
k1640-UK.fasta	638	635	637	634	628	676	606	629	600	706	575	521	297	297	296	296	296	591	591	955	889	866	824	811	808	961	777	1031	905	977	877	1045	1037	959	864	862	855	849	773	748	803	797	795	793	782	771	590	588	296
2485STDY5438228.fasta	639	636	638	635	629	677	607	630	601	707	576	522	298	298	297	297	297	592	592	956	890	867	825	812	809	962	778	1032	906	978	878	1046	1038	960	865	863	856	850	774	749	804	798	796	794	783	772	591	589	297
2485STDY5438205.fasta	635	632	634	631	625	673	603	626	597	703	572	518	294	294	293	293	293	588	588	952	886	863	821	808	805	958	774	1028	902	974	874	1042	1034	956	861	859	852	846	770	745	800	794	792	790	779	768	587	585	293
2485STDY5438197.fasta	633	630	632	629	623	671	601	624	595	701	570	516	292	292	291	291	291	586	586	950	884	861	819	806	803	956	772	1026	900	972	872	1040	1032	954	859	857	850	844	768	743	798	792	790	788	777	766	585	583	291
2485STDY5438198.fasta	634	631	633	630	624	672	602	625	596	702	571	517	293	293	292	292	292	587	587	951	885	862	820	807	804	957	773	1027	901	973	873	1041	1033	955	860	858	851	845	769	744	799	793	791	789	778	767	586	584	292
2485STDY5438206.fasta	634	631	633	630	624	672	602	625	596	702	571	517	293	293	292	292	292	587	587	951	885	862	820	807	804	957	773	1027	901	973	873	1041	1033	955	860	858	851	845	769	744	799	793	791	789	778	767	586	584	292
2485STDY5438229.fasta	631	628	630	627	621	669	599	622	593	699	568	514	290	290	289	289	289	584	584	948	882	859	817	804	801	954	770	1024	898	970	870	1038	1030	952	857	855	848	842	766	741	796	790	788	786	775	764	583	581	289
2485STDY5438253.fasta	627	624	626	623	617	665	595	618	589	695	564	510	286	286	285	285	285	580	580	944	878	855	813	800	797	950	766	1020	894	966	866	1034	1026	948	853	851	844	838	762	737	792	786	784	782	771	760	579	577	285
CFSAN044573.fasta	946	943	945	942	936	984	914	937	908	1014	883	829	605	605	604	604	604	899	899	1263	1197	1174	1132	1119	1116	1269	1085	1339	1213	1285	1185	1353	1345	1267	1172	1170	1163	1157	1081	1056	1111	1105	1103	1101	1090	1079	898	896	604
CFSAN044572.fasta	933	930	932	929	923	971	901	924	895	1001	870	816	592	592	591	591	591	886	886	1250	1184	1161	1119	1106	1103	1256	1072	1326	1200	1272	1172	1340	1332	1254	1159	1157	1150	1144	1068	1043	1098	1092	1090	1088	1077	1066	885	883	591
BA33875.fasta	858	855	857	854	848	896	826	849	820	926	795	741	517	517	516	516	516	811	811	1175	1109	1086	1044	1031	1028	1181	997	1251	1125	1197	1097	1265	1257	1179	1084	1082	1075	1069	993	968	1023	1017	1015	1013	1002	991	810	808	516
K169-SA.fasta	838	835	837	834	828	876	806	829	800	906	775	721	497	497	496	496	496	791	791	1155	1089	1066	1024	1011	1008	1161	977	1231	1105	1177	1077	1245	1237	1159	1064	1062	1055	1049	973	948	1003	997	995	993	982	971	790	788	496
EuSCAPE-ES283.fasta	770	767	769	766	760	808	738	761	732	838	707	653	429	429	428	428	428	723	723	1087	1021	998	956	943	940	1093	909	1163	1037	1109	1009	1177	1169	1091	996	994	987	981	905	880	935	929	927	925	914	903	722	720	428
Marseille-Q1949.fasta	766	763	765	762	756	804	734	757	728	834	703	649	425	425	424	424	424	719	719	1083	1017	994	952	939	936	1089	905	1159	1033	1105	1005	1173	1165	1087	992	990	983	977	901	876	931	925	923	921	910	899	718	716	424
783.fasta	754	751	753	750	744	792	722	745	716	822	691	637	413	413	412	412	412	707	707	1071	1005	982	940	927	924	1077	893	1147	1021	1093	993	1161	1153	1075	980	978	971	965	889	864	919	913	911	909	898	887	706	704	412
EuSCAPE-HR057.fasta	691	688	690	687	681	729	659	682	653	759	628	574	350	350	349	349	349	644	644	1008	942	919	877	864	861	1014	830	1084	958	1030	930	1098	1090	1012	917	915	908	902	826	801	856	850	848	846	835	824	643	641	349
SCP04-73.fasta	679	676	678	675	669	717	647	670	641	747	616	562	338	338	337	337	337	632	632	996	930	907	865	852	849	1002	818	1072	946	1018	918	1086	1078	1000	905	903	896	890	814	789	844	838	836	834	823	812	631	629	337
2485STDY5438273.fasta	642	639	641	638	632	680	610	633	604	710	579	525	301	301	300	300	300	595	595	959	893	870	828	815	812	965	781	1035	909	981	881	1049	1041	963	868	866	859	853	777	752	807	801	799	797	786	775	594	592	300
K1322-UK.fasta	631	628	630	627	621	669	599	622	593	699	568	514	290	290	289	289	289	584	584	948	882	859	817	804	801	954	770	1024	898	970	870	1038	1030	952	857	855	848	842	766	741	796	790	788	786	775	764	583	581	289
2485STDY5438279.fasta	630	627	629	626	620	668	598	621	592	698	567	513	289	289	288	288	288	583	583	947	881	858	816	803	800	953	769	1023	897	969	869	1037	1029	951	856	854	847	841	765	740	795	789	787	785	774	763	582	580	288
2485STDY5438237.fasta	629	626	628	625	619	667	597	620	591	697	566	512	288	288	287	287	287	582	582	946	880	857	815	802	799	952	768	1022	896	968	868	1036	1028	950	855	853	846	840	764	739	794	788	786	784	773	762	581	579	287
2485STDY5438269.fasta	627	624	626	623	617	665	595	618	589	695	564	510	286	286	285	285	285	580	580	944	878	855	813	800	797	950	766	1020	894	966	866	1034	1026	948	853	851	844	838	762	737	792	786	784	782	771	760	579	577	285
2485STDY5438268.fasta	625	622	624	621	615	663	593	616	587	693	562	508	284	284	283	283	283	578	578	942	876	853	811	798	795	948	764	1018	892	964	864	1032	1024	946	851	849	842	836	760	735	790	784	782	780	769	758	577	575	283
2485STDY5438260.fasta	622	619	621	618	612	660	590	613	584	690	559	505	281	281	280	280	280	575	575	939	873	850	808	795	792	945	761	1015	889	961	861	1029	1021	943	848	846	839	833	757	732	787	781	779	777	766	755	574	572	280
																															closest human strain	181	173	95
																															closest clinical strain	297	289	211
[truncated: 547 more columns]
